# Supplementary material for: Dynamically stable and amplified circularly polarized excimer emission regulated by solvation of chiral co-assembly process
Source: Nat Commun. 2022 Aug 20;13:4905. doi: 10.1038/s41467-022-32714-1 (PMC9392786; doi:10.1038/s41467-022-32714-1)
Supplement: Supplementary file 2 — Source Data [file 41467_2022_32714_MOESM2_ESM.zip]

Archive with 12 entries (11 files):
- source data/
- source data/Figure 2a.xlsx
- source data/Figure 2b.xlsx
- source data/Figure 2c.xlsx
- source data/Figure 2d.xlsx
- source data/Figure 3a.xlsx
- source data/Figure 3b.xlsx
- source data/Figure 3c.xlsx
- source data/Figure 3d.xlsx
- source data/Figure 4o.xlsx
- source data/Figure 5a.xlsx
- source data/Figure 5b.xlsx
