# Supplementary material for: Dynamically stable and amplified circularly polarized excimer emission regulated by solvation of chiral co-assembly process
Source: Nat Commun. 2022 Aug 20;13:4905. doi: 10.1038/s41467-022-32714-1 (PMC9392786; doi:10.1038/s41467-022-32714-1)
Supplement: Supplementary file 2 — Source Data [file 41467_2022_32714_MOESM2_ESM.zip › source data/Figure 2a.xlsx]

## Sheet: Sheet1
350.6	0.01014	350.6	0.02493	360.6	0.00595	360.6	0.03299	360.6	0.00286	360.6	0.00859	360.6	0.03311	360.6	0.03744
351.6	0.00975	351.6	0.02484	361.6	0.00576	361.6	0.03134	361.6	0.00269	361.6	0.0082	361.6	0.0318	361.6	0.03607
352.6	0.00918	352.6	0.02441	362.6	0.00547	362.6	0.02912	362.6	0.00257	362.6	0.00772	362.6	0.03009	362.6	0.03427
353.6	0.00855	353.6	0.02384	363.6	0.00489	363.6	0.02667	363.6	0.00247	363.6	0.00723	363.6	0.02825	363.6	0.03229
354.6	0.00793	354.6	0.02322	364.6	0.0042	364.6	0.02438	364.6	0.00234	364.6	0.00676	364.6	0.02627	364.6	0.03038
355.6	0.00735	355.6	0.0224	365.6	0.00355	365.6	0.02252	365.6	0.00223	365.6	0.00636	365.6	0.02417	365.6	0.02859
356.6	0.0069	356.6	0.02169	366.6	0.00289	366.6	0.02121	366.6	0.00218	366.6	0.00605	366.6	0.02219	366.6	0.02692
357.6	0.00649	357.6	0.0213	367.6	0.00224	367.6	0.02041	367.6	0.00214	367.6	0.00582	367.6	0.02039	367.6	0.02551
358.6	0.00616	358.6	0.02103	368.6	0.00171	368.6	0.01996	368.6	0.00213	368.6	0.00562	368.6	0.01879	368.6	0.02445
359.6	0.00589	359.6	0.0213	369.6	0.00116	369.6	0.01992	369.6	0.00212	369.6	0.00546	369.6	0.01735	369.6	0.02363
360.6	0.00562	360.6	0.02193	370.6	0.000683727	370.6	0.02025	370.6	0.00212	370.6	0.00533	370.6	0.01606	370.6	0.02287
361.6	0.00538	361.6	0.02291	371.6	0.000407765	371.6	0.02086	371.6	0.00217	371.6	0.00522	371.6	0.01493	371.6	0.02188
362.6	0.0051	362.6	0.02437	372.6	0.000325388	372.6	0.02189	372.6	0.00222	372.6	0.00507	372.6	0.01397	372.6	0.0207
363.6	0.00477	363.6	0.02614	373.6	0.000510736	373.6	0.02342	373.6	0.00231	373.6	0.00494	373.6	0.01304	373.6	0.01921
364.6	0.0044	364.6	0.02865	374.6	0.000893788	374.6	0.02561	374.6	0.00247	374.6	0.00484	374.6	0.01213	374.6	0.01753
365.6	0.00405	365.6	0.03222	375.6	0.0014	375.6	0.02912	375.6	0.00269	375.6	0.00476	375.6	0.01131	375.6	0.01581
366.6	0.00371	366.6	0.03695	376.6	0.00248	376.6	0.03424	376.6	0.00291	376.6	0.00475	376.6	0.01051	376.6	0.01411
367.6	0.00339	367.6	0.04289	377.6	0.0039	377.6	0.04164	377.6	0.00323	377.6	0.00485	377.6	0.00981	377.6	0.01264
368.6	0.00314	368.6	0.05031	378.6	0.00582	378.6	0.05213	378.6	0.0037	378.6	0.00506	378.6	0.00923	378.6	0.01141
369.6	0.00296	369.6	0.05949	379.6	0.00818	379.6	0.06575	379.6	0.00438	379.6	0.00543	379.6	0.00879	379.6	0.01034
370.6	0.00282	370.6	0.07091	380.6	0.01135	380.6	0.08284	380.6	0.00522	380.6	0.00598	380.6	0.0085	380.6	0.0095
371.6	0.00271	371.6	0.08677	381.6	0.01561	381.6	0.10292	381.6	0.00629	381.6	0.00675	381.6	0.0084	381.6	0.00889
372.6	0.00265	372.6	0.11018	382.6	0.0208	382.6	0.12449	382.6	0.00764	382.6	0.00763	382.6	0.00841	382.6	0.00844
373.6	0.00261	373.6	0.14713	383.6	0.02763	383.6	0.14643	383.6	0.00915	383.6	0.00863	383.6	0.00854	383.6	0.00806
374.6	0.00262	374.6	0.2027	384.6	0.03644	384.6	0.16753	384.6	0.01087	384.6	0.00972	384.6	0.00884	384.6	0.00775
375.6	0.00272	375.6	0.27847	385.6	0.04822	385.6	0.18599	385.6	0.01282	385.6	0.01096	385.6	0.00919	385.6	0.00751
376.6	0.00288	376.6	0.37569	386.6	0.06383	386.6	0.20234	386.6	0.01486	386.6	0.01243	386.6	0.00962	386.6	0.00744
377.6	0.00309	377.6	0.49087	387.6	0.08496	387.6	0.2163	387.6	0.01709	387.6	0.01401	387.6	0.01018	387.6	0.00751
378.6	0.00342	378.6	0.61563	388.6	0.1142	388.6	0.22785	388.6	0.01945	388.6	0.01591	388.6	0.01089	388.6	0.00772
379.6	0.00384	379.6	0.73643	389.6	0.15061	389.6	0.23843	389.6	0.02193	389.6	0.01798	389.6	0.01177	389.6	0.00807
380.6	0.00432	380.6	0.84449	390.6	0.19506	390.6	0.24833	390.6	0.02459	390.6	0.02025	390.6	0.01293	390.6	0.00853
381.6	0.0049	381.6	0.92884	391.6	0.24732	391.6	0.25752	391.6	0.0274	391.6	0.02286	391.6	0.01429	391.6	0.00913
382.6	0.0055	382.6	0.98111	392.6	0.30248	392.6	0.26695	392.6	0.03027	392.6	0.02574	392.6	0.01581	392.6	0.00984
383.6	0.00618	383.6	1	393.6	0.35511	393.6	0.27614	393.6	0.03324	393.6	0.02881	393.6	0.01762	393.6	0.01063
384.6	0.00696	384.6	0.98814	394.6	0.40277	394.6	0.28581	394.6	0.03634	394.6	0.03215	394.6	0.01971	394.6	0.01152
385.6	0.00781	385.6	0.95036	395.6	0.44355	395.6	0.29689	395.6	0.03961	395.6	0.03572	395.6	0.02206	395.6	0.01248
386.6	0.00866	386.6	0.89413	396.6	0.47526	396.6	0.30867	396.6	0.04291	396.6	0.03936	396.6	0.02464	396.6	0.01354
387.6	0.00954	387.6	0.82736	397.6	0.49791	397.6	0.32163	397.6	0.04636	397.6	0.04342	397.6	0.02739	397.6	0.01462
388.6	0.01048	388.6	0.75708	398.6	0.51357	398.6	0.33719	398.6	0.05004	398.6	0.04756	398.6	0.03027	398.6	0.01586
389.6	0.01148	389.6	0.6903	399.6	0.52345	399.6	0.35393	399.6	0.05397	399.6	0.05191	399.6	0.03346	399.6	0.01724
390.6	0.01256	390.6	0.63144	400.6	0.53045	400.6	0.37255	400.6	0.05822	400.6	0.05674	400.6	0.03692	400.6	0.01859
391.6	0.01377	391.6	0.58224	401.6	0.53622	401.6	0.39235	401.6	0.0628	401.6	0.0618	401.6	0.04065	401.6	0.02007
392.6	0.01504	392.6	0.54622	402.6	0.54034	402.6	0.41238	402.6	0.06768	402.6	0.06706	402.6	0.04466	402.6	0.02166
393.6	0.01631	393.6	0.52513	403.6	0.54528	403.6	0.43383	403.6	0.07277	403.6	0.07269	403.6	0.04895	403.6	0.02331
394.6	0.01773	394.6	0.5181	404.6	0.55187	404.6	0.45481	404.6	0.07816	404.6	0.07868	404.6	0.05376	404.6	0.02525
395.6	0.01923	395.6	0.52513	405.6	0.56011	405.6	0.47343	405.6	0.08374	405.6	0.08504	405.6	0.05911	405.6	0.02728
396.6	0.02096	396.6	0.54446	406.6	0.57205	406.6	0.49229	406.6	0.08956	406.6	0.09175	406.6	0.06503	406.6	0.0295
397.6	0.0228	397.6	0.56994	407.6	0.58729	407.6	0.50949	407.6	0.0959	407.6	0.09879	407.6	0.07137	407.6	0.03183
398.6	0.02468	398.6	0.59805	408.6	0.60583	408.6	0.52411	408.6	0.10242	408.6	0.10596	408.6	0.0782	408.6	0.03431
399.6	0.02684	399.6	0.62617	409.6	0.62972	409.6	0.53849	409.6	0.1089	409.6	0.11349	409.6	0.08506	409.6	0.03693
400.6	0.029	400.6	0.64945	410.6	0.6569	410.6	0.55121	410.6	0.11562	410.6	0.12166	410.6	0.09253	410.6	0.03981
401.6	0.03144	401.6	0.66483	411.6	0.68573	411.6	0.563	411.6	0.12249	411.6	0.13046	411.6	0.10037	411.6	0.04283
402.6	0.03414	402.6	0.67054	412.6	0.71786	412.6	0.57526	412.6	0.12957	412.6	0.13937	412.6	0.10857	412.6	0.04578
403.6	0.03671	403.6	0.66614	413.6	0.74916	413.6	0.58586	413.6	0.1369	413.6	0.1487	413.6	0.11721	413.6	0.04907
404.6	0.03957	404.6	0.65165	414.6	0.77635	414.6	0.596	414.6	0.14398	414.6	0.15825	414.6	0.12588	414.6	0.05253
405.6	0.04255	405.6	0.6288	415.6	0.8023	415.6	0.6059	415.6	0.15118	415.6	0.16779	415.6	0.13469	415.6	0.05604
406.6	0.04559	406.6	0.59937	416.6	0.82495	416.6	0.61533	416.6	0.15863	416.6	0.17787	416.6	0.14382	416.6	0.05988
407.6	0.04895	407.6	0.56511	417.6	0.8439	417.6	0.62593	417.6	0.16596	417.6	0.18794	417.6	0.15302	417.6	0.06378
408.6	0.05232	408.6	0.52909	418.6	0.86078	418.6	0.63607	418.6	0.17377	418.6	0.19833	418.6	0.16268	418.6	0.06783
409.6	0.05572	409.6	0.49131	419.6	0.87355	419.6	0.64479	419.6	0.18195	419.6	0.20926	419.6	0.17233	419.6	0.07205
410.6	0.05936	410.6	0.45353	420.6	0.8822	420.6	0.65516	420.6	0.19025	420.6	0.22018	420.6	0.18183	420.6	0.0763
411.6	0.06322	411.6	0.41746	421.6	0.89044	421.6	0.66624	421.6	0.1988	421.6	0.23142	421.6	0.19163	421.6	0.08088
412.6	0.0673	412.6	0.38522	422.6	0.89703	422.6	0.67732	422.6	0.20747	422.6	0.24277	422.6	0.20143	422.6	0.08553
413.6	0.07151	413.6	0.35715	423.6	0.90156	423.6	0.68887	423.6	0.21638	423.6	0.25412	423.6	0.21108	423.6	0.09033
414.6	0.07581	414.6	0.33396	424.6	0.90609	424.6	0.69994	424.6	0.2253	424.6	0.2661	424.6	0.22118	424.6	0.09532
415.6	0.08043	415.6	0.31515	425.6	0.9098	425.6	0.71079	425.6	0.23433	425.6	0.27819	425.6	0.23113	425.6	0.10054
416.6	0.0852	416.6	0.30009	426.6	0.91309	426.6	0.72187	426.6	0.24386	426.6	0.29018	426.6	0.24152	426.6	0.10608
417.6	0.09022	417.6	0.28871	427.6	0.91721	427.6	0.73318	427.6	0.25362	427.6	0.3028	427.6	0.25221	427.6	0.11187
418.6	0.09564	418.6	0.2808	428.6	0.92051	428.6	0.74496	428.6	0.26364	428.6	0.31584	428.6	0.26305	428.6	0.11761
419.6	0.10159	419.6	0.27487	429.6	0.9238	429.6	0.75722	429.6	0.27438	429.6	0.3291	429.6	0.27419	429.6	0.12384
420.6	0.10795	420.6	0.27065	430.6	0.92874	430.6	0.76736	430.6	0.28537	430.6	0.3432	430.6	0.28592	430.6	0.13054
421.6	0.11435	421.6	0.2678	431.6	0.9341	431.6	0.77726	431.6	0.29636	431.6	0.3571	431.6	0.2975	431.6	0.13748
422.6	0.12074	422.6	0.26481	432.6	0.93945	432.6	0.78739	432.6	0.30771	432.6	0.37089	432.6	0.30968	432.6	0.14468
423.6	0.1275	423.6	0.26165	433.6	0.94563	433.6	0.79635	433.6	0.31894	433.6	0.38531	433.6	0.3223	433.6	0.152
424.6	0.13467	424.6	0.25783	434.6	0.95181	434.6	0.80601	434.6	0.33091	434.6	0.39963	434.6	0.33522	434.6	0.15931
425.6	0.14231	425.6	0.25286	435.6	0.9584	435.6	0.81638	435.6	0.34349	435.6	0.41416	435.6	0.34843	435.6	0.1675
426.6	0.15024	426.6	0.2468	436.6	0.96458	436.6	0.82581	436.6	0.35582	436.6	0.42879	436.6	0.36135	436.6	0.17581
427.6	0.1582	427.6	0.23973	437.6	0.97117	437.6	0.83548	437.6	0.36827	437.6	0.44364	437.6	0.37472	437.6	0.1845
428.6	0.16649	428.6	0.23222	438.6	0.97652	438.6	0.84467	438.6	0.38109	438.6	0.45912	438.6	0.38808	438.6	0.19368
429.6	0.17531	429.6	0.22326	439.6	0.98188	439.6	0.85245	439.6	0.39367	439.6	0.47429	439.6	0.40144	439.6	0.20273
430.6	0.1841	430.6	0.2135	440.6	0.98558	440.6	0.86117	440.6	0.40685	440.6	0.48903	440.6	0.41511	440.6	0.21191
431.6	0.19323	431.6	0.20375	441.6	0.98888	441.6	0.86871	441.6	0.42004	441.6	0.50409	441.6	0.42832	441.6	0.22171
432.6	0.20291	432.6	0.19369	442.6	0.99341	442.6	0.87673	442.6	0.43359	442.6	0.51841	442.6	0.44124	442.6	0.23188
433.6	0.2127	433.6	0.18311	443.6	0.99712	443.6	0.88521	443.6	0.44739	443.6	0.53325	443.6	0.45475	443.6	0.24255
434.6	0.2231	434.6	0.17318	444.6	0.99876	444.6	0.89228	444.6	0.46119	444.6	0.54842	444.6	0.46797	444.6	0.25334
435.6	0.23389	435.6	0.16369	445.6	1	445.6	0.89935	445.6	0.47486	445.6	0.56253	445.6	0.48163	445.6	0.26401
436.6	0.24548	436.6	0.15468	446.6	0.99959	446.6	0.90713	446.6	0.48903	446.6	0.5761	446.6	0.49484	446.6	0.27543
437.6	0.25747	437.6	0.14629	447.6	0.99835	447.6	0.91326	447.6	0.50294	447.6	0.58978	447.6	0.50761	447.6	0.28671
438.6	0.26927	438.6	0.13869	448.6	0.99876	448.6	0.92033	448.6	0.51735	448.6	0.60283	448.6	0.52053	448.6	0.29862
439.6	0.28146	439.6	0.13215	449.6	0.99794	449.6	0.92693	449.6	0.53213	449.6	0.61587	449.6	0.53301	449.6	0.31103
440.6	0.29405	440.6	0.12587	450.6	0.99629	450.6	0.93306	450.6	0.54617	450.6	0.6286	450.6	0.54563	450.6	0.32318
441.6	0.30684	441.6	0.12007	451.6	0.99465	451.6	0.93989	451.6	0.5607	451.6	0.64058	451.6	0.5584	451.6	0.33633
442.6	0.32003	442.6	0.11502	452.6	0.993	452.6	0.94579	452.6	0.5751	452.6	0.65352	452.6	0.57013	452.6	0.34961
443.6	0.33363	443.6	0.11058	453.6	0.99094	453.6	0.9505	453.6	0.59012	453.6	0.6655	453.6	0.58171	453.6	0.36276
444.6	0.34762	444.6	0.10693	454.6	0.98929	454.6	0.95616	454.6	0.60587	454.6	0.67738	454.6	0.59433	454.6	0.3769
445.6	0.36261	445.6	0.10364	455.6	0.98723	455.6	0.96158	455.6	0.62089	455.6	0.68884	455.6	0.60621	455.6	0.39116
446.6	0.3774	446.6	0.1003	456.6	0.986	456.6	0.96559	456.6	0.63518	456.6	0.69976	456.6	0.61853	456.6	0.4058
447.6	0.39259	447.6	0.09705	457.6	0.98435	457.6	0.9703	457.6	0.65007	457.6	0.71079	457.6	0.63116	457.6	0.42118
448.6	0.40838	448.6	0.09472	458.6	0.98229	458.6	0.97407	458.6	0.66484	458.6	0.7214	458.6	0.64303	458.6	0.43644
449.6	0.42397	449.6	0.09182	459.6	0.97941	459.6	0.97831	459.6	0.68011	459.6	0.73232	459.6	0.65536	459.6	0.45207
450.6	0.43976	450.6	0.08901	460.6	0.97858	460.6	0.98303	460.6	0.69537	460.6	0.74303	460.6	0.66783	460.6	0.46708
451.6	0.45615	451.6	0.08655	461.6	0.97611	461.6	0.98586	461.6	0.71014	461.6	0.753	461.6	0.67927	461.6	0.48222
452.6	0.47294	452.6	0.084	462.6	0.97364	462.6	0.98963	462.6	0.72455	462.6	0.76223	462.6	0.69144	462.6	0.49884
453.6	0.48993	453.6	0.08119	463.6	0.97117	463.6	0.99222	463.6	0.73896	463.6	0.77251	463.6	0.70391	463.6	0.51497
454.6	0.50651	454.6	0.07856	464.6	0.96787	464.6	0.99316	464.6	0.75251	464.6	0.78238	464.6	0.71609	464.6	0.53122
455.6	0.5237	455.6	0.07592	465.6	0.96499	465.6	0.99505	465.6	0.76594	465.6	0.79256	465.6	0.72842	465.6	0.54858
456.6	0.54169	456.6	0.0735	466.6	0.96293	466.6	0.99599	466.6	0.77913	466.6	0.80242	466.6	0.7397	466.6	0.56545
457.6	0.55888	457.6	0.07113	467.6	0.96005	467.6	0.99694	467.6	0.7917	467.6	0.81144	467.6	0.75173	467.6	0.58245
458.6	0.57667	458.6	0.06876	468.6	0.95716	468.6	0.99906	468.6	0.80465	468.6	0.82109	468.6	0.76435	468.6	0.59944
459.6	0.59466	459.6	0.06634	469.6	0.95387	469.6	0.99953	469.6	0.8171	469.6	0.8301	469.6	0.77578	469.6	0.61644
460.6	0.61245	460.6	0.0641	470.6	0.95016	470.6	0.99929	470.6	0.82882	470.6	0.8388	470.6	0.7884	470.6	0.63393
461.6	0.63044	461.6	0.06169	471.6	0.94646	471.6	1	471.6	0.8403	471.6	0.84771	471.6	0.80014	471.6	0.65055
462.6	0.64743	462.6	0.05927	472.6	0.94151	472.6	0.99953	472.6	0.85141	472.6	0.85598	472.6	0.81097	472.6	0.6668
463.6	0.66501	463.6	0.05721	473.6	0.93575	473.6	0.99906	473.6	0.86264	473.6	0.86446	473.6	0.82271	473.6	0.68392
464.6	0.6832	464.6	0.05519	474.6	0.93122	474.6	0.99906	474.6	0.87351	474.6	0.87358	474.6	0.83384	474.6	0.70067
465.6	0.70019	465.6	0.05312	475.6	0.92627	475.6	0.99788	475.6	0.88352	475.6	0.88175	475.6	0.84513	475.6	0.71754
466.6	0.71798	466.6	0.05106	476.6	0.91968	476.6	0.99717	476.6	0.8939	476.6	0.89002	476.6	0.8573	476.6	0.73478
467.6	0.73597	467.6	0.04899	477.6	0.91392	477.6	0.99694	477.6	0.90452	477.6	0.89882	477.6	0.86829	477.6	0.75165
468.6	0.75296	468.6	0.04723	478.6	0.90815	478.6	0.99552	478.6	0.91453	478.6	0.90752	478.6	0.87972	478.6	0.7689
469.6	0.77055	469.6	0.04543	479.6	0.90238	479.6	0.99552	479.6	0.92528	479.6	0.91622	479.6	0.89116	479.6	0.78626
470.6	0.78814	470.6	0.04385	480.6	0.89662	480.6	0.99387	480.6	0.93456	480.6	0.92438	480.6	0.90126	480.6	0.80251
471.6	0.80552	471.6	0.0424	481.6	0.89085	481.6	0.99081	481.6	0.94396	481.6	0.93297	481.6	0.9118	481.6	0.81914
472.6	0.82251	472.6	0.04122	482.6	0.88385	482.6	0.9901	482.6	0.95311	482.6	0.94188	482.6	0.92249	482.6	0.83501
473.6	0.8389	473.6	0.03996	483.6	0.87932	483.6	0.98821	483.6	0.96081	483.6	0.94994	483.6	0.93273	483.6	0.85102
474.6	0.85549	474.6	0.03827	484.6	0.87355	484.6	0.98586	484.6	0.96874	484.6	0.958	484.6	0.94283	484.6	0.86739
475.6	0.87168	475.6	0.03676	485.6	0.86696	485.6	0.9835	485.6	0.97546	485.6	0.96564	485.6	0.95204	485.6	0.8824
476.6	0.88627	476.6	0.0356	486.6	0.86037	486.6	0.9802	486.6	0.98108	486.6	0.97211	486.6	0.9605	486.6	0.89691
477.6	0.90126	477.6	0.0345	487.6	0.85461	487.6	0.97761	487.6	0.98718	487.6	0.97879	487.6	0.96911	487.6	0.91093
478.6	0.91545	478.6	0.03339	488.6	0.8476	488.6	0.97431	488.6	0.99206	488.6	0.98526	488.6	0.97639	488.6	0.92272
479.6	0.92785	479.6	0.0326	489.6	0.84142	489.6	0.96912	489.6	0.9956	489.6	0.98971	489.6	0.98322	489.6	0.93525
480.6	0.94004	480.6	0.03188	490.6	0.83607	490.6	0.96299	490.6	0.99866	490.6	0.99395	490.6	0.98827	490.6	0.94616
481.6	0.95083	481.6	0.03103	491.6	0.82866	491.6	0.95663	491.6	0.99976	491.6	0.99692	491.6	0.99183	491.6	0.95596
482.6	0.96043	482.6	0.03025	492.6	0.82165	492.6	0.94885	492.6	1	492.6	0.99841	492.6	0.99584	492.6	0.96576
483.6	0.96962	483.6	0.02941	493.6	0.81548	493.6	0.94154	493.6	0.99988	493.6	1	493.6	0.99792	493.6	0.97321
484.6	0.97701	484.6	0.02847	494.6	0.80806	494.6	0.934	494.6	0.99866	494.6	1	494.6	0.99881	494.6	0.9799
485.6	0.98341	485.6	0.0276	495.6	0.80147	495.6	0.92434	495.6	0.99707	495.6	0.99905	495.6	1	495.6	0.98623
486.6	0.98901	486.6	0.02683	496.6	0.79406	496.6	0.91538	496.6	0.99499	496.6	0.99777	496.6	0.99926	496.6	0.99032
487.6	0.9924	487.6	0.02621	497.6	0.78706	497.6	0.90525	497.6	0.99121	497.6	0.99555	497.6	0.99792	497.6	0.99467
488.6	0.9956	488.6	0.02543	498.6	0.77841	498.6	0.89393	498.6	0.98669	498.6	0.99268	498.6	0.99599	498.6	0.99739
489.6	0.998	489.6	0.02471	499.6	0.76893	499.6	0.88285	499.6	0.9812	499.6	0.98908	499.6	0.99362	499.6	0.99864
490.6	0.9988	490.6	0.02395	500.6	0.75946	500.6	0.87083	500.6	0.97424	500.6	0.98452	500.6	0.9905	500.6	1
491.6	1	491.6	0.02335	501.6	0.74999	501.6	0.85834	501.6	0.96764	501.6	0.97879	501.6	0.98589	501.6	0.99876
492.6	0.9988	492.6	0.02273	502.6	0.74093	502.6	0.84585	502.6	0.95983	502.6	0.97253	502.6	0.98114	502.6	0.99739
493.6	0.997	493.6	0.022	503.6	0.73104	503.6	0.83335	503.6	0.95153	503.6	0.96574	503.6	0.9755	503.6	0.99653
494.6	0.9948	494.6	0.02132	504.6	0.71992	504.6	0.82086	504.6	0.94323	504.6	0.95906	504.6	0.96882	504.6	0.99343
495.6	0.99101	495.6	0.02052	505.6	0.7088	505.6	0.80813	505.6	0.93346	505.6	0.95121	505.6	0.96243	505.6	0.99008
496.6	0.98741	496.6	0.01984	506.6	0.69727	506.6	0.79517	506.6	0.92283	506.6	0.94305	506.6	0.95516	506.6	0.98648
497.6	0.98241	497.6	0.01909	507.6	0.68614	507.6	0.78244	507.6	0.91221	507.6	0.93425	507.6	0.9461	507.6	0.98139
498.6	0.97562	498.6	0.01834	508.6	0.67461	508.6	0.76924	508.6	0.90037	508.6	0.92428	508.6	0.93749	508.6	0.97581
499.6	0.96962	499.6	0.01779	509.6	0.66226	509.6	0.75534	509.6	0.88926	509.6	0.91473	509.6	0.92798	509.6	0.96886
500.6	0.96182	500.6	0.01723	510.6	0.65031	510.6	0.74237	510.6	0.87778	510.6	0.90487	510.6	0.91774	510.6	0.96142
501.6	0.95443	501.6	0.01673	511.6	0.63837	511.6	0.72894	511.6	0.86569	511.6	0.89426	511.6	0.90779	511.6	0.95385
502.6	0.94723	502.6	0.01621	512.6	0.62519	512.6	0.71503	512.6	0.85361	512.6	0.88398	512.6	0.89739	512.6	0.94492
503.6	0.93844	503.6	0.0156	513.6	0.61324	513.6	0.70112	513.6	0.84103	513.6	0.87316	513.6	0.8867	513.6	0.93537
504.6	0.92905	504.6	0.01502	514.6	0.60088	514.6	0.68651	514.6	0.82858	514.6	0.86192	514.6	0.87572	514.6	0.92631
505.6	0.91865	505.6	0.01454	515.6	0.58812	515.6	0.67237	515.6	0.816	515.6	0.85015	515.6	0.86413	515.6	0.91589
506.6	0.90746	506.6	0.01402	516.6	0.57617	516.6	0.6587	516.6	0.80233	516.6	0.83752	516.6	0.85211	516.6	0.90547
507.6	0.89747	507.6	0.01344	517.6	0.56464	517.6	0.64502	517.6	0.78889	517.6	0.82512	517.6	0.83948	517.6	0.89493
508.6	0.88567	508.6	0.01299	518.6	0.55269	518.6	0.63159	518.6	0.77607	518.6	0.81271	518.6	0.82686	518.6	0.88364
509.6	0.87348	509.6	0.01262	519.6	0.54034	519.6	0.61863	519.6	0.76277	519.6	0.79966	519.6	0.81469	519.6	0.87272
510.6	0.86149	510.6	0.01224	520.6	0.52798	520.6	0.60472	520.6	0.74958	520.6	0.78704	520.6	0.80162	520.6	0.86144
511.6	0.8491	511.6	0.01184	521.6	0.51521	521.6	0.59105	521.6	0.73615	521.6	0.7741	521.6	0.78855	521.6	0.84928
512.6	0.8365	512.6	0.01141	522.6	0.50286	522.6	0.57808	522.6	0.72186	522.6	0.76021	522.6	0.77563	522.6	0.83712
513.6	0.82331	513.6	0.01105	523.6	0.49091	523.6	0.56441	523.6	0.70831	523.6	0.74653	523.6	0.76197	523.6	0.82335
514.6	0.80972	514.6	0.01068	524.6	0.47856	524.6	0.55098	524.6	0.69439	524.6	0.73285	524.6	0.74846	524.6	0.81082
515.6	0.79633	515.6	0.0103	525.6	0.46702	525.6	0.53801	525.6	0.6806	525.6	0.71959	525.6	0.7348	525.6	0.79792
516.6	0.78294	516.6	0.01003	526.6	0.45508	526.6	0.52529	526.6	0.66716	526.6	0.70676	526.6	0.72099	526.6	0.78378
517.6	0.76995	517.6	0.00986	527.6	0.44355	527.6	0.51279	527.6	0.65337	527.6	0.69318	527.6	0.70778	527.6	0.77038
518.6	0.75636	518.6	0.00954	528.6	0.43284	528.6	0.5003	528.6	0.63957	528.6	0.67961	528.6	0.69411	528.6	0.75686
519.6	0.74196	519.6	0.00921	529.6	0.42089	529.6	0.48852	529.6	0.62614	529.6	0.66635	529.6	0.67986	529.6	0.74309
520.6	0.72797	520.6	0.00885	530.6	0.40895	530.6	0.47626	530.6	0.61222	530.6	0.65288	530.6	0.66605	530.6	0.72945
521.6	0.71358	521.6	0.00853	531.6	0.39783	531.6	0.46306	531.6	0.59891	531.6	0.63941	531.6	0.65209	531.6	0.7158
522.6	0.69879	522.6	0.00825	532.6	0.38654	532.6	0.45104	532.6	0.58585	532.6	0.62658	532.6	0.63858	532.6	0.70228
523.6	0.6846	523.6	0.00789	533.6	0.37567	533.6	0.43996	533.6	0.5723	533.6	0.61311	533.6	0.62536	533.6	0.68876
524.6	0.67081	524.6	0.00776	534.6	0.36558	534.6	0.42817	534.6	0.55886	534.6	0.59975	534.6	0.61141	534.6	0.67425
525.6	0.65642	525.6	0.00764	535.6	0.35528	535.6	0.41662	535.6	0.54568	535.6	0.58628	535.6	0.597	535.6	0.65986
526.6	0.64303	526.6	0.00733	536.6	0.3456	536.6	0.40555	536.6	0.53261	536.6	0.57292	536.6	0.58364	536.6	0.64559
527.6	0.62844	527.6	0.00712	537.6	0.33555	537.6	0.39447	537.6	0.51979	537.6	0.55977	537.6	0.57013	537.6	0.63145
528.6	0.61385	528.6	0.00683	538.6	0.32509	538.6	0.38339	538.6	0.50673	538.6	0.54651	538.6	0.55691	538.6	0.61755
529.6	0.59986	529.6	0.00657	539.6	0.31553	539.6	0.37231	539.6	0.49318	539.6	0.53325	539.6	0.5437	539.6	0.60316
530.6	0.58526	530.6	0.00632	540.6	0.30688	540.6	0.361	540.6	0.48023	540.6	0.52	540.6	0.53018	540.6	0.5894
531.6	0.57107	531.6	0.00614	541.6	0.29786	541.6	0.35063	541.6	0.46705	541.6	0.50653	541.6	0.51682	541.6	0.57587
532.6	0.55668	532.6	0.00595	542.6	0.2888	542.6	0.34073	542.6	0.45484	542.6	0.49359	542.6	0.50346	542.6	0.56136
533.6	0.54209	533.6	0.00582	543.6	0.27982	543.6	0.33106	543.6	0.44287	543.6	0.48065	543.6	0.49054	543.6	0.54734
534.6	0.5287	534.6	0.00566	544.6	0.27113	544.6	0.32116	544.6	0.43079	544.6	0.46803	544.6	0.47777	544.6	0.53357
535.6	0.51491	535.6	0.00538	545.6	0.26273	545.6	0.3115	545.6	0.41882	545.6	0.45583	545.6	0.4647	545.6	0.51968
536.6	0.50112	536.6	0.00511	546.6	0.2542	546.6	0.30136	546.6	0.40673	546.6	0.44353	546.6	0.45178	546.6	0.50603
537.6	0.48753	537.6	0.00482	547.6	0.2451	547.6	0.2917	547.6	0.39477	547.6	0.43112	547.6	0.43857	547.6	0.49202
538.6	0.47354	538.6	0.00458	548.6	0.2369	548.6	0.28204	548.6	0.3828	548.6	0.41861	548.6	0.4255	548.6	0.47837
539.6	0.45994	539.6	0.00442	549.6	0.22937	549.6	0.27261	549.6	0.37071	549.6	0.4062	549.6	0.41273	549.6	0.46473
540.6	0.44635	540.6	0.00426	550.6	0.22158	550.6	0.26341	550.6	0.35924	550.6	0.39369	550.6	0.40011	550.6	0.45096
541.6	0.43236	541.6	0.00419	551.6	0.21429	551.6	0.25422	551.6	0.34776	551.6	0.38128	551.6	0.38778	551.6	0.43743
542.6	0.41877	542.6	0.00419	552.6	0.20663	552.6	0.2455	552.6	0.33628	552.6	0.36898	552.6	0.37531	552.6	0.42404
543.6	0.40518	543.6	0.00397	553.6	0.19876	553.6	0.23678	553.6	0.32517	553.6	0.35678	553.6	0.36269	553.6	0.41052
544.6	0.39199	544.6	0.00371	554.6	0.19155	554.6	0.2278	554.6	0.31455	554.6	0.34533	554.6	0.35066	554.6	0.39712
545.6	0.379	545.6	0.00353	555.6	0.18476	555.6	0.21948	555.6	0.30332	555.6	0.33334	555.6	0.33863	555.6	0.3836
546.6	0.366	546.6	0.00341	556.6	0.1778	556.6	0.21083	556.6	0.29221	556.6	0.32168	556.6	0.32646	556.6	0.37045
547.6	0.35281	547.6	0.0032	557.6	0.1715	557.6	0.20204	557.6	0.28146	557.6	0.31022	557.6	0.31458	557.6	0.35742
548.6	0.34002	548.6	0.00302	558.6	0.16515	558.6	0.19421	558.6	0.27072	558.6	0.29866	558.6	0.30285	558.6	0.34415
549.6	0.32663	549.6	0.00287	559.6	0.15852	559.6	0.18653	559.6	0.26034	559.6	0.28731	559.6	0.29142	559.6	0.33137
550.6	0.31364	550.6	0.00281	560.6	0.15197	560.6	0.17887	560.6	0.24996	560.6	0.27628	560.6	0.28028	560.6	0.31897
551.6	0.30145	551.6	0.00268	561.6	0.14542	561.6	0.17095	561.6	0.2397	561.6	0.26557	561.6	0.26899	561.6	0.30656
552.6	0.28885	552.6	0.00252	562.6	0.13916	562.6	0.16298	562.6	0.22969	562.6	0.25465	562.6	0.25786	562.6	0.29428
553.6	0.27666	553.6	0.0024	563.6	0.13303	563.6	0.15532	563.6	0.21968	563.6	0.24351	563.6	0.24702	563.6	0.28212
554.6	0.26507	554.6	0.00231	564.6	0.12705	564.6	0.14813	564.6	0.21003	564.6	0.23323	564.6	0.23633	564.6	0.26997
555.6	0.25368	555.6	0.00215	565.6	0.12125	565.6	0.14158	565.6	0.20076	565.6	0.22305	565.6	0.22578	565.6	0.25831
556.6	0.24248	556.6	0.00195	566.6	0.11614	566.6	0.13495	566.6	0.19148	566.6	0.21297	566.6	0.21554	566.6	0.24689
557.6	0.23169	557.6	0.00183	567.6	0.11083	567.6	0.12835	567.6	0.18268	567.6	0.20332	567.6	0.20574	567.6	0.23598
558.6	0.2213	558.6	0.00177	568.6	0.10494	568.6	0.12197	568.6	0.17426	568.6	0.19409	568.6	0.19623	568.6	0.22531
559.6	0.2109	559.6	0.00169	569.6	0.09966	569.6	0.11605	569.6	0.16584	569.6	0.18518	569.6	0.18688	569.6	0.21476
560.6	0.20071	560.6	0.00162	570.6	0.09513	570.6	0.11018	570.6	0.15778	570.6	0.1767	570.6	0.17797	570.6	0.20459
561.6	0.1911	561.6	0.00151	571.6	0.09056	571.6	0.10457	571.6	0.15033	571.6	0.16822	571.6	0.16951	571.6	0.19517
562.6	0.1818	562.6	0.00139	572.6	0.08578	572.6	0.09924	572.6	0.14325	572.6	0.15994	572.6	0.16149	572.6	0.18611
563.6	0.17281	563.6	0.0013	573.6	0.08096	573.6	0.0942	573.6	0.13641	573.6	0.1522	573.6	0.15377	573.6	0.17718
564.6	0.16433	564.6	0.00124	574.6	0.07606	574.6	0.08916	574.6	0.12982	574.6	0.14467	574.6	0.14615	574.6	0.16849
565.6	0.15636	565.6	0.00117	575.6	0.0717	575.6	0.08468	575.6	0.12347	575.6	0.13757	575.6	0.1388	575.6	0.16018
566.6	0.14898	566.6	0.00114	576.6	0.06737	576.6	0.08036	576.6	0.1174	576.6	0.13099	576.6	0.13201	576.6	0.15274
567.6	0.14207	567.6	0.00109	577.6	0.06296	577.6	0.07638	577.6	0.11154	577.6	0.12473	577.6	0.12551	577.6	0.14542
568.6	0.13533	568.6	0.000951492	578.6	0.05885	578.6	0.07282	578.6	0.106	578.6	0.1189	578.6	0.11942	578.6	0.13847
569.6	0.12864	569.6	0.000824099	579.6	0.05539	579.6	0.06926	579.6	0.10078	579.6	0.11317	579.6	0.11362	579.6	0.1319
570.6	0.12244	570.6	0.000736242	580.6	0.0518	580.6	0.06552	580.6	0.09573	580.6	0.10776	580.6	0.10806	580.6	0.12557
571.6	0.1165	571.6	0.000590399	581.6	0.0483	581.6	0.06224	581.6	0.09092	581.6	0.1026	581.6	0.10291	581.6	0.11962
572.6	0.11083	572.6	0.000521431	582.6	0.04484	582.6	0.05913	582.6	0.08648	582.6	0.09768	582.6	0.09788	582.6	0.11381
573.6	0.10543	573.6	0.000478381	583.6	0.04192	583.6	0.05609	583.6	0.08233	583.6	0.093	583.6	0.09321	583.6	0.10834
574.6	0.10057	574.6	0.000434892	584.6	0.03903	584.6	0.05302	584.6	0.07838	584.6	0.0886	584.6	0.08864	584.6	0.10314
575.6	0.0958	575.6	0.000419957	585.6	0.03632	585.6	0.05026	585.6	0.0747	585.6	0.08421	585.6	0.08435	585.6	0.09816
576.6	0.09124	576.6	0.00036241	586.6	0.03356	586.6	0.04772	586.6	0.07106	586.6	0.0802	586.6	0.08027	586.6	0.09351
577.6	0.08688	577.6	0.000322435	587.6	0.03096	587.6	0.04522	587.6	0.0675	587.6	0.0765	587.6	0.07652	587.6	0.08911
578.6	0.08275	578.6	0.000350989	588.6	0.02845	588.6	0.04282	588.6	0.06407	588.6	0.07274	588.6	0.0729	588.6	0.08484
579.6	0.07871	579.6	0.000360653	589.6	0.02598	589.6	0.04062	589.6	0.06092	589.6	0.06932	589.6	0.06928	589.6	0.08079
580.6	0.07479	580.6	0.000354064	590.6	0.02375	590.6	0.03869	590.6	0.05809	590.6	0.06602	590.6	0.06579	590.6	0.07691
581.6	0.07109	581.6	0.000279825	591.6	0.02202	591.6	0.03678	591.6	0.05528	591.6	0.06283	591.6	0.06251	591.6	0.07306
582.6	0.06768	582.6	0.000204268	592.6	0.02013	592.6	0.0349	592.6	0.05268	592.6	0.05977	592.6	0.05948	592.6	0.06949
583.6	0.06446	583.6	0.00021481	593.6	0.01827	593.6	0.03301	593.6	0.05012	593.6	0.05684	593.6	0.05667	593.6	0.06614
584.6	0.06128	584.6	0.000212614	594.6	0.01657	594.6	0.03129	594.6	0.04761	594.6	0.05406	594.6	0.05401	594.6	0.06299
585.6	0.05826	585.6	0.000199435	595.6	0.0151	595.6	0.02969	595.6	0.04529	595.6	0.05143	595.6	0.05147	595.6	0.06005
586.6	0.05546	586.6	0.000150675	596.6	0.01348	596.6	0.0282	596.6	0.04303	596.6	0.04891	596.6	0.04898	596.6	0.05713
587.6	0.05276	587.6	0.000113336	597.6	0.01205	597.6	0.02688	597.6	0.04089	597.6	0.04661	597.6	0.0465	597.6	0.05432
588.6	0.05025	588.6	4.12928e-05	598.6	0.01059	598.6	0.02552	598.6	0.03895	598.6	0.0444	598.6	0.04424	598.6	0.05168
589.6	0.04777	589.6	6.10606e-05	599.6	0.0093	599.6	0.0242	599.6	0.03704	599.6	0.04231	599.6	0.042	599.6	0.04916
590.6	0.04541	590.6	8.82963e-05	600.6	0.00802	600.6	0.02306	600.6	0.03513	600.6	0.04027	600.6	0.03982	600.6	0.04669
591.6	0.04321	591.6	7.11642e-05	601.6	0.00675	601.6	0.02186	601.6	0.03334	601.6	0.03833	601.6	0.03777	601.6	0.04437
592.6	0.04105	592.6	6.72106e-05	602.6	0.00578	602.6	0.02066	602.6	0.03165	602.6	0.03639	602.6	0.03578	602.6	0.04215
593.6	0.03905	593.6	0.000102793	603.6	0.00466	603.6	0.01954	603.6	0.03006	603.6	0.03455	603.6	0.03395	603.6	0.04
594.6	0.03713	594.6	0.000109821	604.6	0.0036	604.6	0.01847	604.6	0.02855	604.6	0.03279	604.6	0.03226	604.6	0.03794
595.6	0.03524	595.6	1.75714e-06	605.6	0.00256	605.6	0.0174	605.6	0.02705	605.6	0.03113	605.6	0.03057	605.6	0.03598
596.6	0.03344	596.6	0	606.6	0.00171	606.6	0.01647	606.6	0.02566	606.6	0.02955	606.6	0.02896	606.6	0.03424
597.6	0.03168	597.6	3.20678e-05	607.6	0.000869075	607.6	0.0157	607.6	0.02431	607.6	0.02804	607.6	0.02758	607.6	0.03255
598.6	0.03004	598.6	3.95357e-05	608.6	0	608.6	0.01495	608.6	0.02306	608.6	0.0266	608.6	0.02619	608.6	0.03077
--	0.02852		--	609.6		609.6	0.01413	609.6	0.0219	609.6	0.02525	609.6	0.02488	609.6	0.02914
--	0.02704		--	610.6		610.6	0.01329	610.6	0.02076	610.6	0.02395	610.6	0.02359	610.6	0.02755
--	0.02564		--	611.6		611.6	0.0125	611.6	0.01966	611.6	0.02264	611.6	0.02234	611.6	0.02611
--	0.02436		--	612.6		612.6	0.01177	612.6	0.01856	612.6	0.02138	612.6	0.02117	612.6	0.0247
--	0.02306		--	613.6		613.6	0.01106	613.6	0.01757	613.6	0.0203	613.6	0.02008	613.6	0.02337
--	0.0218		--	614.6		614.6	0.0104	614.6	0.01671	614.6	0.01922	614.6	0.01895	614.6	0.02212
--	0.02065		--	615.6		615.6	0.00973	615.6	0.01583	615.6	0.01817	615.6	0.01787	615.6	0.02088
--	0.01949		--	616.6		616.6	0.0092	616.6	0.01497	616.6	0.0172	616.6	0.01692	616.6	0.01972
--	0.01842		--	617.6		617.6	0.0087	617.6	0.01414	617.6	0.01628	617.6	0.01598	617.6	0.01859
--	0.01742		--	618.6		618.6	0.00816	618.6	0.01332	618.6	0.01542	618.6	0.01505	618.6	0.01756
--	0.01642		--	619.6		619.6	0.00773	619.6	0.01254	619.6	0.01455	619.6	0.01417	619.6	0.01661
--	0.01549		--	620.6		620.6	0.0073	620.6	0.01186	620.6	0.01373	620.6	0.0134	620.6	0.01564
--	0.01461		--	621.6		621.6	0.00681	621.6	0.01121	621.6	0.01294	621.6	0.01262	621.6	0.01478
--	0.01378		--	622.6		622.6	0.00635	622.6	0.01059	622.6	0.01224	622.6	0.01187	622.6	0.014
--	0.01302		--	623.6		623.6	0.00602	623.6	0.01001	623.6	0.01162	623.6	0.01118	623.6	0.01322
--	0.01225		--	624.6		624.6	0.00567	624.6	0.00944	624.6	0.01096	624.6	0.01052	624.6	0.01246
--	0.01156		--	625.6		625.6	0.00527	625.6	0.0089	625.6	0.01036	625.6	0.00989	625.6	0.01177
--	0.01089		--	626.6		626.6	0.00493	626.6	0.00841	626.6	0.00976	626.6	0.00935	626.6	0.01112
--	0.01026		--	627.6		627.6	0.00464	627.6	0.00792	627.6	0.00921	627.6	0.00882	627.6	0.01044
--	0.00967		--	628.6		628.6	0.00429	628.6	0.00747	628.6	0.0087	628.6	0.00828	628.6	0.00981
--	0.00908		--	629.6		629.6	0.00404	629.6	0.00702	629.6	0.00818	629.6	0.0078	629.6	0.00921
--	0.00854		--	630.6		630.6	0.00378	630.6	0.00662	630.6	0.00768	630.6	0.00735	630.6	0.00865
--	0.00803		--	631.6		631.6	0.00354	631.6	0.00623	631.6	0.00726	631.6	0.00693	631.6	0.00811
--	0.00753		--	632.6		632.6	0.00331	632.6	0.00585	632.6	0.00686	632.6	0.00644	632.6	0.00762
--	0.00712		--	633.6		633.6	0.0031	633.6	0.0055	633.6	0.00644	633.6	0.00604	633.6	0.00716
--	0.00664		--	634.6		634.6	0.00285	634.6	0.00519	634.6	0.00606	634.6	0.00571	634.6	0.00666
--	0.00617		--	635.6		635.6	0.00262	635.6	0.00488	635.6	0.00569	635.6	0.00539	635.6	0.0062
--	0.00579		--	636.6		636.6	0.00244	636.6	0.00461	636.6	0.00531	636.6	0.00504	636.6	0.00578
--	0.00546		--	637.6		637.6	0.00223	637.6	0.00432	637.6	0.00497	637.6	0.00471	637.6	0.00541
--	0.00514		--	638.6		638.6	0.00208	638.6	0.00406	638.6	0.00468	638.6	0.00445	638.6	0.00504
--	0.00481		--	639.6		639.6	0.00193	639.6	0.00383	639.6	0.00438	639.6	0.00412	639.6	0.00467
--	0.00449		--	640.6		640.6	0.0018	640.6	0.00359	640.6	0.00408	640.6	0.00381	640.6	0.00436
--	0.00417		--	641.6		641.6	0.00167	641.6	0.00336	641.6	0.0038	641.6	0.00351	641.6	0.00404
--	0.00392		--	642.6		642.6	0.00156	642.6	0.00316	642.6	0.00353	642.6	0.00326	642.6	0.00377
--	0.00366		--	643.6		643.6	0.00143	643.6	0.00293	643.6	0.00328	643.6	0.00306	643.6	0.00353
--	0.00338		--	644.6		644.6	0.00128	644.6	0.00274	644.6	0.00305	644.6	0.00287	644.6	0.00333
--	0.00315		--	645.6		645.6	0.00117	645.6	0.00253	645.6	0.00283	645.6	0.00268	645.6	0.00311
--	0.00295		--	646.6		646.6	0.00109	646.6	0.00235	646.6	0.00267	646.6	0.0025	646.6	0.00289
--	0.00273		--	647.6		647.6	0.00102	647.6	0.0022	647.6	0.00251	647.6	0.00235	647.6	0.00267
--	0.00253		--	648.6		648.6	0.000938351	648.6	0.00209	648.6	0.00238	648.6	0.00222	648.6	0.00247
--	0.00235		--	649.6		649.6	0.00081814	649.6	0.00197	649.6	0.00222	649.6	0.00203	649.6	0.00228
--	0.00219		--	650.6		650.6	0.000745071	650.6	0.00185	650.6	0.00204	650.6	0.00185	650.6	0.00209
--	0.00203		--	651.6		651.6	0.000646074	651.6	0.00171	651.6	0.00188	651.6	0.00166	651.6	0.00191
--	0.00189		--	652.6		652.6	0.000577718	652.6	0.00155	652.6	0.00177	652.6	0.00153	652.6	0.00176
--	0.00173		--	653.6		653.6	0.000502292	653.6	0.00144	653.6	0.00163	653.6	0.00144	653.6	0.00159
--	0.00158		--	654.6		654.6	0.000448079	654.6	0.00134	654.6	0.0015	654.6	0.00135	654.6	0.00144
--	0.00143		--	655.6		655.6	0.000405652	655.6	0.00124	655.6	0.00137	655.6	0.00126	655.6	0.00131
--	0.00133		--	656.6		656.6	0.000346725	656.6	0.00113	656.6	0.00126	656.6	0.00116	656.6	0.00117
--	0.00123		--	657.6		657.6	0.000273656	657.6	0.00104	657.6	0.00115	657.6	0.00109	657.6	0.00103
--	0.00113		--	658.6		658.6	0.000235943	658.6	0.000950156	658.6	0.00104	658.6	0.000982991	658.6	0.000927892
--	0.00104		--	659.6		659.6	0.000169945	659.6	0.000872014	659.6	0.000936567	659.6	0.00087014	659.6	0.000795159
--	0.000953991		--	660.6		660.6	0.000136946	660.6	0.000804861	660.6	0.000842178	660.6	0.000754319	660.6	0.000682274
--	0.00086145		--	661.6		661.6	0.000106304	661.6	0.000724277	661.6	0.000776424	661.6	0.000665226	661.6	0.000601641
--	0.0007827		--	662.6		662.6	6.05768e-05	662.6	0.000654682	662.6	0.000721276	662.6	0.000588013	662.6	0.000518528
--	0.000714144		--	663.6		663.6	1.39067e-05	663.6	0.000619152	663.6	0.00065128	663.6	0.000509314	663.6	0.000466427
--	0.000633796		--	664.6		664.6	3.2999e-06	664.6	0.000573854	664.6	0.000582345	664.6	0.000454373	664.6	0.000400681
--	0.000582828		--	665.6		665.6	0	665.6	0.000517934	665.6	0.00053356	665.6	0.000394978	665.6	0.000347339
--	0.00053286		--	666.6		666.6	8.72117e-06	666.6	0.00046177	666.6	0.000469927	666.6	0.000341522	666.6	0.000291517
--	0.000478495		--	667.6		667.6	2.71063e-05	667.6	0.000405849	667.6	0.000414779	667.6	0.000270248	667.6	0.0002481
--	0.000430925		--	668.6		668.6	2.09779e-05	668.6	0.000348342	668.6	0.000362812	668.6	0.000233126	668.6	0.000212125
--	0.000363968		--	669.6		669.6	1.67352e-05	669.6	0.000306341	669.6	0.000312967	669.6	0.000197489	669.6	0.000181113
--	0.000315798		--	670.6		670.6	2.00351e-05	670.6	0.000278014	670.6	0.000263121	670.6	0.000161852	670.6	0.000127771
--	0.000263832		--	671.6		671.6	3.7006e-05	671.6	0.000238088	671.6	0.000232365	671.6	0.000139579	671.6	9.55183e-05
--	0.000211865		--	672.6		672.6	3.62989e-05	672.6	0.000201093	672.6	0.000185171	672.6	0.000144033	672.6	6.07844e-05
--	0.000167893		--	673.6		673.6	2.42778e-05	673.6	0.000166174	673.6	0.000149219	673.6	0.00011879	673.6	3.10124e-05
--	0.000130117		--	674.6		674.6	1.90923e-05	674.6	0.000135161	674.6	0.000123553	674.6	8.90928e-05	674.6	1.86075e-05
--	0.000105932		--	675.6		675.6	6.24624e-05	675.6	0.000104881	675.6	8.33588e-05	675.6	5.93952e-05	675.6	1.4886e-05
--	8.53455e-05		--	676.6		676.6	0.000124218	676.6	6.6909e-05	676.6	6.29963e-05	676.6	4.00918e-05	676.6	1.11645e-05
--	5.93621e-05		--	677.6		677.6	0.000184087	677.6	4.18792e-05	677.6	4.91032e-05	677.6	1.78186e-05	677.6	7.44299e-06
--	3.25792e-05		--	678.6		678.6	0.000268942	678.6	2.80822e-05	678.6	3.21345e-05	678.6	2.67278e-05	678.6	2.35695e-05
--	1.0993e-05		--	679.6		679.6	0.000316083	679.6	1.85587e-05	679.6	1.20902e-05	679.6	2.37581e-05	679.6	1.61265e-05
--	0		--	680.6		680.6	0.00039151	680.6	0	680.6	0	680.6	0	680.6	0
