# Supplementary material for: Dynamically stable and amplified circularly polarized excimer emission regulated by solvation of chiral co-assembly process
Source: Nat Commun. 2022 Aug 20;13:4905. doi: 10.1038/s41467-022-32714-1 (PMC9392786; doi:10.1038/s41467-022-32714-1)
Supplement: Supplementary file 2 — Source Data [file 41467_2022_32714_MOESM2_ESM.zip › source data/Figure 2b.xlsx]

## Sheet: Sheet1
0.05171	0	0.20684	0
0.10342	0	0.41368	0
0.15513	0	0.62052	0
0.20684	0	0.82735	0
0.25855	0	1.03419	0
0.31026	0	1.24103	0
0.36197	0	1.44787	0
0.41368	0	1.65471	0
0.46539	0	1.86155	0
0.5171	0	2.06839	0
0.56881	0	2.27522	0
0.62052	0	2.48206	0
0.67223	0	2.6889	0
0.72394	0	2.89574	0
0.77564	0	3.10258	0
0.82735	0	3.30942	0
0.87906	0	3.51626	0
0.93077	0	3.72309	0
0.98248	0	3.92993	0
1.03419	0	4.13677	0
1.0859	0	4.34361	0
1.13761	0	4.55045	0
1.18932	0	4.75729	0
1.24103	0	4.96413	1
1.29274	0	5.17096	0
1.34445	0	5.3778	0
1.39616	0	5.58464	0
1.44787	0	5.79148	1
1.49958	0	5.99832	0
1.55129	0	6.20516	0
1.603	0	6.412	0
1.65471	0	6.61884	0
1.70642	0	6.82567	0
1.75813	0	7.03251	0
1.80984	0	7.23935	0
1.86155	0	7.44619	0
1.91326	0	7.65303	0
1.96497	0	7.85987	0
2.01668	0	8.06671	0
2.06839	0	8.27354	0
2.1201	0	8.48038	0
2.17181	0	8.68722	0
2.22351	0	8.89406	0
2.27522	0	9.1009	1
2.32693	0	9.30774	0
2.37864	0	9.51458	0
2.43035	0	9.72141	0
2.48206	0	9.92825	0
2.53377	0	10.1351	0
2.58548	0	10.3419	0
2.63719	0	10.5488	0
2.6889	0	10.7556	0
2.74061	0	10.9625	0
2.79232	0	11.1693	0
2.84403	0	11.3761	0
2.89574	0	11.583	0
2.94745	0	11.7898	0
2.99916	0	11.9966	0
3.05087	0	12.2035	2
3.10258	0	12.4103	0
3.15429	0	12.6172	0
3.206	0	12.824	0
3.25771	0	13.0308	0
3.30942	0	13.2377	0
3.36113	0	13.4445	0
3.41284	0	13.6514	0
3.46455	0	13.8582	0
3.51626	0	14.065	0
3.56797	0	14.2719	0
3.61968	0	14.4787	0
3.67139	0	14.6855	0
3.72309	0	14.8924	0
3.7748	0	15.0992	0
3.82651	0	15.3061	1
3.87822	0	15.5129	0
3.92993	0	15.7197	0
3.98164	0	15.9266	0
4.03335	0	16.1334	0
4.08506	0	16.3403	0
4.13677	0	16.5471	0
4.18848	0	16.7539	0
4.24019	0	16.9608	0
4.2919	0	17.1676	0
4.34361	0	17.3744	0
4.39532	0	17.5813	0
4.44703	0	17.7881	0
4.49874	0	17.995	0
4.55045	0	18.2018	0
4.60216	0	18.4086	2
4.65387	0	18.6155	0
4.70558	0	18.8223	0
4.75729	0	19.0292	0
4.809	0	19.236	0
4.86071	0	19.4428	0
4.91242	0	19.6497	0
4.96413	0	19.8565	0
5.01584	0	20.0633	0
5.06755	0	20.2702	0
5.11926	0	20.477	0
5.17096	0	20.6839	0
5.22267	0	20.8907	0
5.27438	0	21.0975	0
5.32609	1	21.3044	0
5.3778	2	21.5112	0
5.42951	1	21.7181	0
5.48122	1	21.9249	1
5.53293	0	22.1317	0
5.58464	1	22.3386	0
5.63635	0	22.5454	0
5.68806	0	22.7523	0
5.73977	1	22.9591	0
5.79148	0	23.1659	0
5.84319	1	23.3728	0
5.8949	0	23.5796	0
5.94661	0	23.7864	0
5.99832	2	23.9933	0
6.05003	1	24.2001	0
6.10174	0	24.4069	0
6.15345	0	24.6138	2
6.20516	1	24.8206	0
6.25687	1	25.0275	0
6.30858	0	25.2343	0
6.36029	0	25.4412	0
6.412	2	25.648	0
6.46371	0	25.8548	0
6.51542	0	26.0617	0
6.56713	0	26.2685	0
6.61884	1	26.4753	0
6.67054	1	26.6822	1
6.72225	0	26.889	0
6.77396	2	27.0959	0
6.82567	0	27.3027	11
6.87738	1	27.5095	1881
6.92909	1	27.7164	4976
6.9808	0	27.9232	5000
7.03251	0	28.1301	4466
7.08422	0	28.3369	4076
7.13593	0	28.5437	3962
7.18764	0	28.7506	3750
7.23935	1	28.9574	3660
7.29106	1	29.1642	3440
7.34277	0	29.3711	3284
7.39448	2	29.5779	3155
7.44619	0	29.7848	2998
7.4979	0	29.9916	2958
7.54961	0	30.1984	2841
7.60132	1	30.4053	2884
7.65303	0	30.6121	2743
7.70474	0	30.819	2714
7.75645	1	31.0258	2646
7.80816	0	31.2326	2633
7.85987	0	31.4395	2609
7.91158	1	31.6463	2430
7.96329	2	31.8531	2469
8.015	0	32.06	2324
8.06671	1	32.2668	2266
8.11842	0	32.4737	2189
8.17012	1	32.6805	2224
8.22183	0	32.8873	2191
8.27354	2	33.0942	2040
8.32525	0	33.301	2074
8.37696	0	33.5078	2108
8.42867	0	33.7147	2058
8.48038	0	33.9215	1980
8.53209	0	34.1284	2007
8.5838	1	34.3352	1840
8.63551	0	34.5421	1857
8.68722	0	34.7489	1811
8.73893	0	34.9557	1860
8.79064	0	35.1626	1833
8.84235	1	35.3694	1754
8.89406	1	35.5762	1842
8.94577	0	35.7831	1721
8.99748	1	35.9899	1669
9.04919	0	36.1968	1614
9.1009	1	36.4036	1629
9.15261	0	36.6104	1632
9.20432	0	36.8173	1623
9.25603	1	37.0241	1569
9.30774	0	37.2309	1595
9.35945	0	37.4378	1562
9.41116	0	37.6446	1580
9.46287	0	37.8515	1619
9.51458	0	38.0583	1469
9.56629	1	38.2651	1558
9.61799	0	38.472	1490
9.6697	1	38.6788	1438
9.72141	1	38.8857	1420
9.77312	0	39.0925	1435
9.82483	1	39.2993	1417
9.87654	1	39.5062	1432
9.92825	0	39.713	1452
9.97996	0	39.9198	1369
10.0317	0	40.1267	1329
10.0834	0	40.3335	1327
10.1351	0	40.5404	1334
10.1868	1	40.7472	1282
10.2385	1	40.954	1298
10.2902	0	41.1609	1281
10.3419	0	41.3677	1294
10.3936	1	41.5746	1248
10.4453	1	41.7814	1230
10.4971	1	41.9882	1215
10.5488	0	42.1951	1197
10.6005	1	42.4019	1169
10.6522	0	42.6088	1147
10.7039	0	42.8156	1226
10.7556	0	43.0224	1191
10.8073	2	43.2293	1170
10.859	0	43.4361	1180
10.9107	0	43.6429	1130
10.9625	0	43.8498	1146
11.0142	0	44.0566	1167
11.0659	0	44.2635	1079
11.1176	0	44.4703	1104
11.1693	0	44.6771	1077
11.221	0	44.884	1091
11.2727	0	45.0908	1052
11.3244	0	45.2976	1080
11.3761	1	45.5045	1052
11.4278	0	45.7113	999
11.4795	0	45.9182	1026
11.5312	0	46.125	1009
11.583	0	46.3319	1041
11.6347	0	46.5387	950
11.6864	1	46.7455	995
11.7381	0	46.9524	947
11.7898	0	47.1592	1021
11.8415	1	47.366	972
11.8932	0	47.5729	987
11.9449	0	47.7797	928
11.9966	3	47.9866	928
12.0483	1	48.1934	946
12.1001	0	48.4002	886
12.1518	0	48.6071	901
12.2035	0	48.8139	944
12.2552	0	49.0207	900
12.3069	1	49.2276	926
12.3586	0	49.4344	871
12.4103	0	49.6413	884
12.462	0	49.8481	857
12.5137	0	50.0549	870
12.5654	1	50.2618	933
12.6172	0	50.4686	834
12.6689	0	50.6755	853
12.7206	1	50.8823	803
12.7723	0	51.0891	820
12.824	0	51.296	841
12.8757	0	51.5028	828
12.9274	1	51.7097	787
12.9791	1	51.9165	823
13.0308	0	52.1233	802
13.0825	1	52.3302	761
13.1342	0	52.537	804
13.186	0	52.7438	770
13.2377	1	52.9507	764
13.2894	0	53.1575	779
13.3411	1	53.3644	751
13.3928	0	53.5712	784
13.4445	0	53.778	785
13.4962	1	53.9849	760
13.5479	0	54.1917	748
13.5996	1	54.3986	719
13.6514	0	54.6054	734
13.7031	0	54.8122	734
13.7548	0	55.0191	687
13.8065	2	55.2259	714
13.8582	0	55.4327	682
13.9099	0	55.6396	736
13.9616	1	55.8464	712
14.0133	1	56.0533	692
14.065	0	56.2601	686
14.1167	3	56.4669	679
14.1684	0	56.6738	678
14.2202	0	56.8806	645
14.2719	0	57.0874	656
14.3236	2	57.2943	628
14.3753	0	57.5011	671
14.427	0	57.708	701
14.4787	0	57.9148	647
14.5304	1	58.1217	671
14.5821	0	58.3285	636
14.6338	0	58.5353	627
14.6855	0	58.7422	662
14.7372	0	58.949	635
14.789	1	59.1558	637
14.8407	1	59.3627	596
14.8924	0	59.5695	612
14.9441	0	59.7764	639
14.9958	0	59.9832	652
15.0475	1	60.19	603
15.0992	1	60.3969	597
15.1509	0	60.6037	616
15.2026	0	60.8105	570
15.2544	1	61.0174	608
15.3061	0	61.2242	583
15.3578	1	61.4311	617
15.4095	1	61.6379	602
15.4612	0	61.8447	589
15.5129	1	62.0516	561
15.5646	0	62.2584	591
15.6163	1	62.4653	562
15.668	0	62.6721	572
15.7197	1	62.8789	552
15.7714	0	63.0858	573
15.8232	0	63.2926	558
15.8749	0	63.4995	542
15.9266	1	63.7063	526
15.9783	1	63.9131	526
16.03	0	64.12	567
16.0817	1	64.3268	522
16.1334	0	64.5336	552
16.1851	1	64.7405	508
16.2368	1	64.9473	524
16.2885	0	65.1542	513
16.3403	0	65.361	522
16.392	0	65.5678	500
16.4437	1	65.7747	528
16.4954	0	65.9815	522
16.5471	0	66.1883	505
16.5988	0	66.3952	521
16.6505	0	66.602	519
16.7022	1	66.8089	500
16.7539	0	67.0157	499
16.8056	0	67.2225	432
16.8574	0	67.4294	491
16.9091	0	67.6362	499
16.9608	1	67.8431	465
17.0125	1	68.0499	465
17.0642	2	68.2567	493
17.1159	1	68.4636	454
17.1676	1	68.6704	459
17.2193	0	68.8773	492
17.271	0	69.0841	464
17.3227	1	69.2909	458
17.3744	1	69.4978	462
17.4261	0	69.7046	434
17.4779	0	69.9115	469
17.5296	1	70.1183	439
17.5813	0	70.3251	442
17.633	1	70.532	440
17.6847	1	70.7388	447
17.7364	0	70.9456	474
17.7881	1	71.1525	471
17.8398	2	71.3593	415
17.8915	0	71.5662	408
17.9432	0	71.773	452
17.995	1	71.9798	460
18.0467	0	72.1867	394
18.0984	1	72.3935	392
18.1501	0	72.6004	446
18.2018	0	72.8072	433
18.2535	0	73.014	414
18.3052	1	73.2209	407
18.3569	1	73.4277	440
18.4086	0	73.6345	381
18.4603	0	73.8414	380
18.512	0	74.0482	405
18.5638	0	74.2551	409
18.6155	0	74.4619	410
18.6672	0	74.6687	372
18.7189	3	74.8756	382
18.7706	2	75.0824	408
18.8223	1	75.2892	410
18.874	0	75.4961	347
18.9257	0	75.7029	377
18.9774	1	75.9098	360
19.0292	1	76.1166	374
19.0809	0	76.3234	382
19.1326	0	76.5303	382
19.1843	1	76.7371	361
19.236	2	76.944	393
19.2877	0	77.1508	390
19.3394	1	77.3576	371
19.3911	1	77.5645	356
19.4428	1	77.7713	352
19.4945	0	77.9781	357
19.5463	1	78.185	332
19.598	0	78.3918	362
19.6497	1	78.5987	361
19.7014	1	78.8055	330
19.7531	0	79.0123	359
19.8048	0	79.2192	350
19.8565	0	79.426	334
19.9082	0	79.6329	340
19.9599	1	79.8397	347
20.0116	0	80.0465	327
20.0633	0	80.2534	334
20.1151	2	80.4602	327
20.1668	0	80.6671	315
20.2185	2	80.8739	322
20.2702	1	81.0807	313
20.3219	0	81.2876	359
20.3736	0	81.4944	338
20.4253	1	81.7013	330
20.477	1	81.9081	329
20.5287	0	82.1149	321
20.5804	0	82.3218	303
20.6321	0	82.5286	344
20.6839	1	82.7354	344
20.7356	1	82.9423	296
20.7873	0	83.1491	295
20.839	0	83.356	302
20.8907	0	83.5628	306
20.9424	0	83.7696	335
20.9941	1	83.9765	277
21.0458	1	84.1833	311
21.0975	1	84.3902	300
21.1492	0	84.597	312
21.201	1	84.8038	305
21.2527	1	85.0107	269
21.3044	0	85.2175	268
21.3561	0	85.4243	287
21.4078	0	85.6312	290
21.4595	0	85.838	311
21.5112	0	86.0449	283
21.5629	0	86.2517	274
21.6146	1	86.4585	309
21.6663	0	86.6654	264
21.7181	0	86.8722	307
21.7698	0	87.079	288
21.8215	0	87.2859	249
21.8732	0	87.4927	277
21.9249	1	87.6996	287
21.9766	0	87.9064	269
22.0283	0	88.1132	298
22.08	0	88.3201	255
22.1317	0	88.5269	291
22.1834	0	88.7338	266
22.2352	2	88.9406	256
22.2869	2	89.1474	254
22.3386	0	89.3543	270
22.3903	0	89.5611	252
22.442	0	89.7679	282
22.4937	0	89.9748	261
22.5454	0	90.1816	264
22.5971	0	90.3885	256
22.6488	0	90.5953	248
22.7005	1	90.8021	267
22.7523	2	91.009	263
22.804	1	91.2158	227
22.8557	0	91.4227	285
22.9074	3	91.6295	249
22.9591	2	91.8363	223
23.0108	0	92.0432	262
23.0625	0	92.25	250
23.1142	2	92.4569	266
23.1659	1	92.6637	221
23.2176	0	92.8705	281
23.2693	1	93.0774	228
23.321	3	93.2842	223
23.3728	2	93.4911	233
23.4245	14	93.6979	223
23.4762	69	93.9047	231
23.5279	313	94.1116	243
23.5796	1013	94.3184	230
23.6313	2241	94.5252	234
23.683	3425	94.7321	211
23.7347	4257	94.9389	221
23.7864	4795	95.1458	230
23.8381	4865	95.3526	239
23.8899	5000	95.5594	228
23.9416	4861	95.7663	229
23.9933	4878	95.9731	243
24.045	4763	96.18	234
24.0967	4694	96.3868	237
24.1484	4439	96.5936	221
24.2001	4530	96.8005	243
24.2518	4257	97.0073	203
24.3035	4196	97.2141	220
24.3553	4037	97.421	214
24.4069	4028	97.6278	188
24.4587	3920	97.8347	195
24.5104	3916	98.0415	187
24.5621	3872	98.2483	202
24.6138	3670	98.4552	248
24.6655	3702	98.662	205
24.7172	3624	98.8688	247
24.7689	3606	99.0757	207
24.8206	3631	99.2825	222
24.8723	3550	99.4894	240
24.9241	3409	99.6962	230
24.9758	3428	99.903	204
25.0275	3267	100.11	233
25.0792	3201	100.317	211
25.1309	3152	100.524	199
25.1826	3215	100.73	201
25.2343	3067	100.937	213
25.286	3089	101.144	191
25.3377	2995	101.351	188
25.3894	2876	101.558	179
25.4412	2854	101.765	180
25.4929	2817	101.971	208
25.5446	2809	102.178	211
25.5963	2710	102.385	203
25.648	2779	102.592	220
25.6997	2592	102.799	193
25.7514	2589	103.006	192
25.8031	2552	103.212	181
25.8548	2568	103.419	197
25.9065	2447	103.626	161
25.9582	2374	103.833	158
26.0099	2326	104.04	175
26.0617	2350	104.247	207
26.1134	2326	104.453	180
26.1651	2266	104.66	221
26.2168	2139	104.867	195
26.2685	2187	105.074	164
26.3202	2142	105.281	198
26.3719	2191	105.488	181
26.4236	2117	105.695	165
26.4753	2042	105.901	176
26.527	2043	106.108	162
26.5788	2029	106.315	181
26.6305	1995	106.522	178
26.6822	1954	106.729	164
26.7339	1918	106.936	176
26.7856	1830	107.142	173
26.8373	1823	107.349	156
26.889	1793	107.556	184
26.9407	1807	107.763	161
26.9924	1715	107.97	181
27.0441	1774	108.177	168
27.0959	1698	108.383	187
27.1476	1679	108.59	160
27.1993	1640	108.797	157
27.251	1637	109.004	156
27.3027	1599	109.211	185
27.3544	1520	109.418	169
27.4061	1561	109.624	171
27.4578	1530	109.831	196
27.5095	1532	110.038	154
27.5612	1557	110.245	179
27.613	1513	110.452	176
27.6647	1429	110.659	174
27.7164	1444	110.865	148
27.7681	1461	111.072	155
27.8198	1435	111.279	162
27.8715	1377	111.486	162
27.9232	1355	111.693	193
27.9749	1343	111.9	174
28.0266	1324	112.107	149
28.0783	1274	112.313	144
28.1301	1304	112.52	164
28.1818	1320	112.727	175
28.2335	1281	112.934	154
28.2852	1253	113.141	153
28.3369	1224	113.348	168
28.3886	1201	113.554	146
28.4403	1177	113.761	175
28.492	1142	113.968	161
28.5437	1102	114.175	143
28.5954	1133	114.382	147
28.6471	1137	114.589	132
28.6989	1058	114.795	158
28.7506	1121	115.002	145
28.8023	1084	115.209	131
28.854	1021	115.416	164
28.9057	1057	115.623	179
28.9574	1107	115.83	137
29.0091	1055	116.036	134
29.0608	1046	116.243	154
29.1125	981	116.45	138
29.1642	1011	116.657	132
29.2159	1026	116.864	133
29.2677	969	117.071	147
29.3194	941	117.277	138
29.3711	957	117.484	136
29.4228	889	117.691	149
29.4745	951	117.898	146
29.5262	926	118.105	126
29.5779	921	118.312	135
29.6296	919	118.519	132
29.6813	838	118.725	143
29.733	855	118.932	142
29.7848	850	119.139	119
29.8365	808	119.346	135
29.8882	827	119.553	153
29.9399	800	119.76	136
29.9916	794	119.966	127
30.0433	811	120.173	136
30.095	777	120.38	139
30.1467	829	120.587	154
30.1984	763	120.794	138
30.2502	721	121.001	135
30.3019	735	121.207	117
30.3536	750	121.414	121
30.4053	719	121.621	141
30.457	704	121.828	126
30.5087	686	122.035	100
30.5604	699	122.242	120
30.6121	672	122.448	136
30.6638	656	122.655	127
30.7155	656	122.862	121
30.7672	701	123.069	119
30.819	618	123.276	150
30.8707	624	123.483	110
30.9224	637	123.689	106
30.9741	619	123.896	124
31.0258	604	124.103	119
31.0775	634	124.31	118
31.1292	617	124.517	122
31.1809	643	124.724	125
31.2326	631	124.931	116
31.2843	579	125.137	118
31.3361	561	125.344	125
31.3878	572	125.551	121
31.4395	550	125.758	110
31.4912	597	125.965	116
31.5429	593	126.172	106
31.5946	591	126.378	106
31.6463	536	126.585	154
31.698	554	126.792	113
31.7497	546	126.999	116
31.8014	589	127.206	129
31.8531	497	127.413	114
31.9048	529	127.619	102
31.9566	500	127.826	106
32.0083	500	128.033	121
32.06	510	128.24	113
32.1117	492	128.447	101
32.1634	452	128.654	88
32.2151	509	128.86	114
32.2668	446	129.067	122
32.3185	457	129.274	109
32.3702	506	129.481	126
32.422	455	129.688	128
32.4737	460	129.895	112
32.5254	441	130.101	88
32.5771	475	130.308	100
32.6288	459	130.515	108
32.6805	437	130.722	109
32.7322	454	130.929	98
32.7839	420	131.136	103
32.8356	381	131.343	94
32.8873	445	131.549	105
32.9391	439	131.756	112
32.9908	394	131.963	102
33.0425	354	132.17	97
33.0942	428	132.377	103
33.1459	408	132.584	93
33.1976	406	132.79	120
33.2493	367	132.997	104
33.301	404	133.204	89
33.3527	393	133.411	85
33.4044	372	133.618	98
33.4561	401	133.825	103
33.5078	348	134.031	104
33.5596	377	134.238	98
33.6113	362	134.445	99
33.663	347	134.652	108
33.7147	393	134.859	85
33.7664	318	135.066	101
33.8181	323	135.272	92
33.8698	363	135.479	84
33.9215	337	135.686	101
33.9732	346	135.893	77
34.0249	335	136.1	81
34.0767	295	136.307	79
34.1284	323	136.513	108
34.1801	315	136.72	95
34.2318	322	136.927	108
34.2835	319	137.134	101
34.3352	287	137.341	107
34.3869	307	137.548	96
34.4386	301	137.755	93
34.4903	280	137.961	86
34.5421	299	138.168	78
34.5938	277	138.375	95
34.6455	304	138.582	94
34.6972	289	138.789	79
34.7489	278	138.996	86
34.8006	257	139.202	71
34.8523	291	139.409	94
34.904	269	139.616	82
34.9557	274	139.823	98
35.0074	276	140.03	98
35.0591	260	140.237	87
35.1108	272	140.443	73
35.1626	265	140.65	94
35.2143	249	140.857	76
35.266	271	141.064	92
35.3177	239	141.271	96
35.3694	256	141.478	79
35.4211	281	141.684	76
35.4728	250	141.891	88
35.5245	211	142.098	80
35.5762	261	142.305	89
35.6279	239	142.512	77
35.6797	231	142.719	69
35.7314	239	142.925	101
35.7831	213	143.132	80
35.8348	238	143.339	83
35.8865	247	143.546	83
35.9382	223	143.753	89
35.9899	201	143.96	93
36.0416	215	144.167	71
36.0933	229	144.373	76
36.145	208	144.58	88
36.1968	211	144.787	88
36.2485	194	144.994	93
36.3002	207	145.201	81
36.3519	227	145.408	77
36.4036	202	145.614	71
36.4553	208	145.821	68
36.507	193	146.028	52
36.5587	190	146.235	84
36.6104	206	146.442	80
36.6621	212	146.649	73
36.7139	196	146.855	81
36.7656	210	147.062	85
36.8173	208	147.269	79
36.869	192	147.476	72
36.9207	202	147.683	70
36.9724	200	147.89	48
37.0241	171	148.096	69
37.0758	174	148.303	81
37.1275	177	148.51	74
37.1792	168	148.717	80
37.2309	173	148.924	77
37.2827	176	149.131	63
37.3344	167	149.337	71
37.3861	165	149.544	69
37.4378	137	149.751	80
37.4895	171	149.958	79
37.5412	150	150.165	72
37.5929	168	150.372	55
37.6446	162	150.578	61
37.6963	183	150.785	73
37.748	167	150.992	69
37.7998	138	151.199	65
37.8515	151	151.406	79
37.9032	141	151.613	75
37.9549	138	151.82	70
38.0066	158	152.026	76
38.0583	151	152.233	62
38.11	137	152.44	78
38.1617	143	152.647	73
38.2134	143	152.854	78
38.2651	140	153.061	89
38.3169	131	153.267	61
38.3686	133	153.474	62
38.4203	131	153.681	67
38.472	145	153.888	67
38.5237	147	154.095	66
38.5754	148	154.302	72
38.6271	122	154.508	59
38.6788	154	154.715	65
38.7305	147	154.922	62
38.7822	122	155.129	65
38.834	152	155.336	87
38.8857	111	155.543	64
38.9374	119	155.749	64
38.9891	135	155.956	67
39.0408	133	156.163	59
39.0925	126	156.37	72
39.1442	114	156.577	69
39.1959	124	156.784	50
39.2476	119	156.99	49
39.2993	102	157.197	85
39.351	107	157.404	43
39.4027	126	157.611	67
39.4545	110	157.818	50
39.5062	84	158.025	68
39.5579	91	158.232	56
39.6096	110	158.438	76
39.6613	124	158.645	60
39.713	104	158.852	56
39.7647	109	159.059	57
39.8164	114	159.266	54
39.8681	112	159.473	66
39.9198	118	159.679	69
39.9716	98	159.886	60
40.0233	103	160.093	56
40.075	94	160.3	54
40.1267	99	160.507	64
40.1784	98	160.714	64
40.2301	91	160.92	59
40.2818	81	161.127	62
40.3335	102	161.334	56
40.3852	86	161.541	57
40.437	91	161.748	68
40.4887	135	161.955	55
40.5404	83	162.161	65
40.5921	98	162.368	50
40.6438	77	162.575	60
40.6955	75	162.782	57
40.7472	87	162.989	54
40.7989	96	163.196	53
40.8506	95	163.402	51
40.9023	105	163.609	59
40.954	87	163.816	56
41.0057	101	164.023	66
41.0575	87	164.23	46
41.1092	71	164.437	44
41.1609	104	164.644	58
41.2126	95	164.85	59
41.2643	99	165.057	48
41.316	59	165.264	57
41.3677	79	165.471	54
41.4194	80	165.678	52
41.4711	90	165.885	53
41.5228	89	166.091	48
41.5746	84	166.298	54
41.6263	77	166.505	54
41.678	88	166.712	60
41.7297	89	166.919	71
41.7814	78	167.126	49
41.8331	64	167.332	51
41.8848	87	167.539	51
41.9365	81	167.746	68
41.9882	80	167.953	54
42.0399	77	168.16	49
42.0917	77	168.367	43
42.1434	85	168.573	52
42.1951	75	168.78	35
42.2468	83	168.987	43
42.2985	60	169.194	52
42.3502	66	169.401	53
42.4019	77	169.608	51
42.4536	70	169.814	53
42.5053	62	170.021	47
42.557	57	170.228	45
42.6088	71	170.435	53
42.6605	70	170.642	41
42.7122	64	170.849	51
42.7639	70	171.056	44
42.8156	81	171.262	55
42.8673	47	171.469	43
42.919	60	171.676	46
42.9707	60	171.883	59
43.0224	57	172.09	51
43.0741	59	172.297	54
43.1258	61	172.503	52
43.1776	74	172.71	51
43.2293	60	172.917	43
43.281	61	173.124	48
43.3327	59	173.331	45
43.3844	62	173.538	51
43.4361	55	173.744	49
43.4878	74	173.951	55
43.5395	54	174.158	38
43.5912	61	174.365	53
43.6429	72	174.572	41
43.6947	60	174.779	48
43.7464	45	174.985	47
43.7981	50	175.192	36
43.8498	62	175.399	49
43.9015	56	175.606	55
43.9532	44	175.813	45
44.0049	56	176.02	47
44.0566	49	176.226	57
44.1083	53	176.433	40
44.16	64	176.64	46
44.2118	46	176.847	20
44.2635	40	177.054	36
44.3152	50	177.261	57
44.3669	56	177.468	40
44.4186	38	177.674	45
44.4703	51	177.881	45
44.522	67	178.088	42
44.5737	63	178.295	35
44.6254	46	178.502	34
44.6771	43	178.709	46
44.7289	46	178.915	34
44.7806	43	179.122	54
44.8323	57	179.329	38
44.884	46	179.536	41
44.9357	45	179.743	46
44.9874	56	179.95	42
45.0391	43	180.156	49
45.0908	44	180.363	47
45.1425	52	180.57	44
45.1942	35	180.777	40
45.2459	55	180.984	37
45.2976	43	181.191	45
45.3494	37	181.397	36
45.4011	40	181.604	28
45.4528	45	181.811	40
45.5045	39	182.018	40
45.5562	47	182.225	41
45.6079	42	182.432	55
45.6596	46	182.638	40
45.7113	41	182.845	38
45.763	37	183.052	52
45.8147	43	183.259	36
45.8665	45	183.466	41
45.9182	40	183.673	29
45.9699	44	183.88	31
46.0216	37	184.086	34
46.0733	36	184.293	32
46.125	43	184.5	40
46.1767	46	184.707	37
46.2284	39	184.914	33
46.2801	45	185.121	48
46.3319	46	185.327	27
46.3836	32	185.534	36
46.4353	29	185.741	30
46.487	40	185.948	37
46.5387	34	186.155	31
46.5904	35	186.362	38
46.6421	43	186.568	37
46.6938	36	186.775	38
46.7455	34	186.982	37
46.7972	46	187.189	32
46.8489	26	187.396	42
46.9006	38	187.603	44
46.9524	29	187.809	39
47.0041	34	188.016	35
47.0558	35	188.223	34
47.1075	44	188.43	29
47.1592	45	188.637	35
47.2109	29	188.844	27
47.2626	38	189.05	29
47.3143	38	189.257	38
47.366	21	189.464	28
47.4177	33	189.671	28
47.4695	30	189.878	37
47.5212	41	190.085	42
47.5729	35	190.292	31
47.6246	37	190.498	35
47.6763	33	190.705	34
47.728	35	190.912	32
47.7797	43	191.119	35
47.8314	28	191.326	32
47.8831	33	191.533	38
47.9348	31	191.739	34
47.9866	34	191.946	28
48.0383	28	192.153	29
48.09	24	192.36	33
48.1417	47	192.567	20
48.1934	35	192.774	37
48.2451	28	192.98	34
48.2968	24	193.187	38
48.3485	34	193.394	33
48.4002	23	193.601	36
48.4519	25	193.808	25
48.5037	31	194.015	34
48.5554	27	194.221	25
48.6071	22	194.428	27
48.6588	44	194.635	30
48.7105	22	194.842	31
48.7622	26	195.049	32
48.8139	30	195.256	24
48.8656	22	195.462	36
48.9173	28	195.669	40
48.969	28	195.876	33
49.0207	31	196.083	27
49.0725	32	196.29	46
49.1242	28	196.497	36
49.1759	34	196.704	32
49.2276	30	196.91	28
49.2793	24	197.117	36
49.331	25	197.324	26
49.3827	27	197.531	37
49.4344	22	197.738	28
49.4861	21	197.945	30
49.5378	26	198.151	28
49.5896	24	198.358	24
49.6413	25	198.565	42
49.693	15	198.772	34
49.7447	18	198.979	27
49.7964	20	199.186	25
49.8481	28	199.392	27
49.8998	21	199.599	31
49.9515	33	199.806	22
50.0032	16	200.013	39
50.0549	17	200.22	24
50.1067	18	200.427	23
50.1584	23	200.633	33
50.2101	27	200.84	20
50.2618	18	201.047	27
50.3135	15	201.254	34
50.3652	22	201.461	30
50.4169	19	201.668	30
50.4686	24	201.874	24
50.5203	18	202.081	27
50.572	19	202.288	30
50.6238	18	202.495	38
50.6755	24	202.702	30
50.7272	21	202.909	31
50.7789	19	203.116	26
50.8306	24	203.322	28
50.8823	25	203.529	17
50.934	14	203.736	26
50.9857	24	203.943	36
51.0374	22	204.15	21
51.0891	17	204.357	26
51.1408	25	204.563	30
51.1925	12	204.77	18
51.2443	14	204.977	31
51.296	22	205.184	22
51.3477	26	205.391	21
51.3994	20	205.598	29
51.4511	16	205.804	24
51.5028	23	206.011	30
51.5545	16	206.218	25
51.6062	24	206.425	21
51.6579	18	206.632	32
51.7097	24	206.839	28
51.7614	12	207.045	29
51.8131	17	207.252	29
51.8648	16	207.459	19
51.9165	20	207.666	22
51.9682	19	207.873	25
52.0199	21	208.08	16
52.0716	25	208.286	18
52.1233	18	208.493	28
52.175	13	208.7	27
52.2268	15	208.907	24
52.2785	24	209.114	28
52.3302	18	209.321	28
52.3819	23	209.528	28
52.4336	19	209.734	24
52.4853	12	209.941	21
52.537	22	210.148	17
52.5887	23	210.355	29
52.6404	23	210.562	29
52.6921	16	210.769	27
52.7438	16	210.975	18
52.7955	18	211.182	27
52.8473	16	211.389	31
52.899	11	211.596	23
52.9507	10	211.803	20
53.0024	19	212.01	14
53.0541	15	212.216	17
53.1058	12	212.423	32
53.1575	11	212.63	15
53.2092	23	212.837	24
53.2609	16	213.044	19
53.3126	13	213.251	25
53.3644	11	213.457	23
53.4161	12	213.664	24
53.4678	10	213.871	19
53.5195	10	214.078	24
53.5712	16	214.285	17
53.6229	12	214.492	16
53.6746	16	214.698	24
53.7263	17	214.905	18
53.778	16	215.112	27
53.8297	8	215.319	22
53.8815	10	215.526	34
53.9332	12	215.733	17
53.9849	11	215.94	11
54.0366	23	216.146	16
54.0883	15	216.353	24
54.14	11	216.56	15
54.1917	18	216.767	25
54.2434	17	216.974	22
54.2951	14	217.181	14
54.3468	16	217.387	28
54.3986	12	217.594	14
54.4503	12	217.801	24
54.502	10	218.008	27
54.5537	20	218.215	21
54.6054	8	218.422	22
54.6571	13	218.628	21
54.7088	16	218.835	14
54.7605	9	219.042	24
54.8122	16	219.249	16
54.8639	7	219.456	15
54.9156	16	219.663	17
54.9674	10	219.869	24
55.0191	10	220.076	15
55.0708	17	220.283	18
55.1225	18	220.49	16
55.1742	8	220.697	20
55.2259	9	220.904	23
55.2776	5	221.11	19
55.3293	11	221.317	20
55.381	12	221.524	19
55.4327	17	221.731	20
55.4845	11	221.938	22
55.5362	13	222.145	14
55.5879	5	222.351	24
55.6396	8	222.558	12
55.6913	10	222.765	26
55.743	21	222.972	21
55.7947	10	223.179	22
55.8464	8	223.386	22
55.8981	11	223.593	21
55.9498	6	223.799	14
56.0016	10	224.006	23
56.0533	12	224.213	15
56.105	17	224.42	14
56.1567	7	224.627	16
56.2084	11	224.834	20
56.2601	6	225.04	22
56.3118	12	225.247	17
56.3635	12	225.454	20
56.4152	7	225.661	18
56.4669	19	225.868	17
56.5187	10	226.075	23
56.5704	17	226.281	25
56.6221	11	226.488	17
56.6738	11	226.695	14
56.7255	10	226.902	23
56.7772	5	227.109	19
56.8289	6	227.316	16
56.8806	9	227.522	14
56.9323	12	227.729	16
56.984	10	227.936	12
57.0357	8	228.143	12
57.0874	17	228.35	15
57.1392	9	228.557	13
57.1909	7	228.763	18
57.2426	10	228.97	19
57.2943	15	229.177	19
57.346	9	229.384	17
57.3977	11	229.591	15
57.4494	13	229.798	17
57.5011	4	230.005	17
57.5528	10	230.211	18
57.6046	13	230.418	20
57.6563	8	230.625	19
57.708	14	230.832	22
57.7597	12	231.039	10
57.8114	9	231.246	14
57.8631	13	231.452	17
57.9148	5	231.659	10
57.9665	12	231.866	10
58.0182	14	232.073	14
58.0699	8	232.28	20
58.1217	12	232.487	11
58.1734	14	232.693	22
58.2251	9	232.9	25
58.2768	12	233.107	24
58.3285	9	233.314	17
58.3802	8	233.521	23
58.4319	10	233.728	18
58.4836	6	233.934	15
58.5353	3	234.141	23
58.587	7	234.348	16
58.6387	7	234.555	20
58.6904	10	234.762	10
58.7422	8	234.969	17
58.7939	7	235.175	12
58.8456	12	235.382	12
58.8973	7	235.589	14
58.949	9	235.796	14
59.0007	7	236.003	18
59.0524	9	236.21	17
59.1041	9	236.417	8
59.1558	15	236.623	17
59.2075	9	236.83	13
59.2593	6	237.037	21
59.311	12	237.244	17
59.3627	12	237.451	13
59.4144	8	237.658	19
59.4661	8	237.864	20
59.5178	12	238.071	16
59.5695	6	238.278	16
59.6212	6	238.485	24
59.6729	8	238.692	15
59.7246	7	238.899	15
59.7764	10	239.105	11
59.8281	10	239.312	19
59.8798	5	239.519	15
59.9315	6	239.726	20
59.9832	10	239.933	10
60.0349	5	240.14	16
60.0866	6	240.346	9
60.1383	10	240.553	12
60.19	7	240.76	15
60.2417	6	240.967	14
60.2934	9	241.174	17
60.3452	11	241.381	19
60.3969	11	241.587	17
60.4486	11	241.794	14
60.5003	8	242.001	16
60.552	7	242.208	12
60.6037	9	242.415	16
60.6554	7	242.622	13
60.7071	6	242.829	13
60.7588	9	243.035	15
60.8105	6	243.242	18
60.8623	3	243.449	24
60.914	10	243.656	10
60.9657	12	243.863	17
61.0174	8	244.07	18
61.0691	8	244.276	13
61.1208	4	244.483	18
61.1725	9	244.69	21
61.2242	6	244.897	14
61.2759	6	245.104	17
61.3276	9	245.311	14
61.3794	7	245.517	14
61.4311	7	245.724	21
61.4828	3	245.931	15
61.5345	8	246.138	10
61.5862	5	246.345	13
61.6379	5	246.552	13
61.6896	5	246.758	19
61.7413	10	246.965	12
61.793	4	247.172	13
61.8447	9	247.379	8
61.8965	8	247.586	8
61.9482	0	247.793	17
61.9999	9	247.999	11
62.0516	9	248.206	13
62.1033	8	248.413	7
62.155	4	248.62	12
62.2067	4	248.827	8
62.2584	4	249.034	15
62.3101	5	249.241	22
62.3618	4	249.447	14
62.4136	10	249.654	16
62.4653	2	249.861	12
62.517	7	250.068	18
62.5687	7	250.275	16
62.6204	5	250.482	17
62.6721	5	250.688	12
62.7238	2	250.895	11
62.7755	6	251.102	8
62.8272	8	251.309	4
62.8789	4	251.516	11
62.9306	2	251.723	10
62.9823	4	251.929	13
63.0341	3	252.136	9
63.0858	5	252.343	14
63.1375	5	252.55	16
63.1892	7	252.757	8
63.2409	5	252.964	9
63.2926	6	253.17	12
63.3443	4	253.377	10
63.396	3	253.584	15
63.4477	4	253.791	12
63.4995	6	253.998	8
63.5512	5	254.205	13
63.6029	8	254.411	10
63.6546	9	254.618	18
63.7063	9	254.825	10
63.758	6	255.032	9
63.8097	2	255.239	15
63.8614	5	255.446	15
63.9131	9	255.653	13
63.9648	6	255.859	14
64.0165	4	256.066	11
64.0683	4	256.273	9
64.12	11	256.48	16
64.1717	7	256.687	13
64.2234	6	256.894	11
64.2751	7	257.1	11
64.3268	5	257.307	9
64.3785	5	257.514	20
64.4302	3	257.721	16
64.4819	6	257.928	16
64.5336	6	258.135	15
64.5854	7	258.341	17
64.6371	9	258.548	18
64.6888	10	258.755	7
64.7405	6	258.962	14
64.7922	2	259.169	15
64.8439	6	259.376	18
64.8956	6	259.582	9
64.9473	2	259.789	13
64.999	7	259.996	12
65.0507	4	260.203	11
65.1025	5	260.41	12
65.1542	9	260.617	15
65.2059	8	260.823	7
65.2576	6	261.03	9
65.3093	2	261.237	10
65.361	5	261.444	15
65.4127	2	261.651	13
65.4644	7	261.858	9
65.5161	5	262.065	8
65.5678	2	262.271	18
65.6196	8	262.478	12
65.6713	5	262.685	12
65.723	4	262.892	6
65.7747	5	263.099	10
65.8264	7	263.306	14
65.8781	6	263.512	11
65.9298	9	263.719	13
65.9815	7	263.926	9
66.0332	4	264.133	15
66.0849	4	264.34	10
66.1366	7	264.547	11
66.1883	3	264.753	12
66.2401	4	264.96	14
66.2918	6	265.167	12
66.3435	1	265.374	11
66.3952	7	265.581	10
66.4469	4	265.788	13
66.4986	9	265.994	14
66.5503	8	266.201	12
66.602	8	266.408	7
66.6537	2	266.615	7
66.7054	1	266.822	16
66.7572	2	267.029	9
66.8089	7	267.235	10
66.8606	4	267.442	13
66.9123	1	267.649	15
66.964	5	267.856	11
67.0157	4	268.063	13
67.0674	8	268.27	9
67.1191	7	268.476	14
67.1708	6	268.683	12
67.2225	3	268.89	7
67.2742	7	269.097	15
67.326	7	269.304	13
67.3777	1	269.511	7
67.4294	5	269.718	5
67.4811	5	269.924	15
67.5328	7	270.131	10
67.5845	4	270.338	7
67.6362	4	270.545	8
67.6879	5	270.752	14
67.7396	3	270.959	8
67.7913	3	271.165	9
67.8431	4	271.372	8
67.8948	2	271.579	10
67.9465	7	271.786	13
67.9982	5	271.993	13
68.0499	8	272.2	10
68.1016	7	272.406	6
68.1533	2	272.613	9
68.205	3	272.82	6
68.2567	2	273.027	8
68.3084	7	273.234	8
68.3602	5	273.441	9
68.4119	6	273.647	11
68.4636	3	273.854	6
68.5153	4	274.061	8
68.567	4	274.268	15
68.6187	1	274.475	7
68.6704	1	274.682	12
68.7221	1	274.889	10
68.7738	9	275.095	12
68.8255	5	275.302	9
68.8773	10	275.509	5
68.929	8	275.716	9
68.9807	4	275.923	9
69.0324	2	276.13	5
69.0841	3	276.336	10
69.1358	5	276.543	10
69.1875	5	276.75	7
69.2392	6	276.957	11
69.2909	5	277.164	7
69.3426	7	277.371	8
69.3944	2	277.577	4
69.4461	5	277.784	10
69.4978	6	277.991	8
69.5495	3	278.198	8
69.6012	6	278.405	5
69.6529	2	278.612	10
69.7046	4	278.818	10
69.7563	1	279.025	4
69.808	1	279.232	5
69.8597	3	279.439	18
69.9115	6	279.646	8
69.9632	4	279.853	15
70.0149	1	280.059	10
70.0666	3	280.266	10
70.1183	6	280.473	14
70.17	7	280.68	8
70.2217	8	280.887	12
70.2734	3	281.094	12
70.3251	7	281.3	8
70.3768	4	281.507	4
70.4285	10	281.714	10
70.4802	6	281.921	6
70.532	3	282.128	2
70.5837	0	282.335	7
70.6354	4	282.542	6
70.6871	6	282.748	3
70.7388	5	282.955	7
70.7905	4	283.162	8
70.8422	1	283.369	8
70.8939	3	283.576	8
70.9456	5	283.783	8
70.9973	3	283.989	10
71.0491	9	284.196	4
71.1008	3	284.403	2
71.1525	1	284.61	8
71.2042	5	284.817	8
71.2559	4	285.024	10
71.3076	1	285.23	6
71.3593	3	285.437	11
71.411	9	285.644	7
71.4627	4	285.851	4
71.5144	7	286.058	9
71.5662	1	286.265	5
71.6179	6	286.471	6
71.6696	4	286.678	1
71.7213	6	286.885	8
71.773	2	287.092	7
71.8247	3	287.299	7
71.8764	4	287.506	4
71.9281	3	287.712	6
71.9798	4	287.919	10
72.0315	2	288.126	9
72.0833	1	288.333	4
72.135	5	288.54	7
72.1867	3	288.747	5
72.2384	6	288.954	10
72.2901	5	289.16	4
72.3418	5	289.367	8
72.3935	2	289.574	5
72.4452	6	289.781	3
72.4969	3	289.988	10
72.5486	5	290.195	9
72.6004	5	290.401	6
72.6521	1	290.608	9
72.7038	3	290.815	4
72.7555	4	291.022	13
72.8072	5	291.229	6
72.8589	3	291.436	6
72.9106	3	291.642	9
72.9623	2	291.849	4
73.014	1	292.056	11
73.0657	6	292.263	7
73.1175	3	292.47	8
73.1692	5	292.677	13
73.2209	7	292.883	3
73.2726	4	293.09	12
73.3243	5	293.297	8
73.376	2	293.504	3
73.4277	2	293.711	10
73.4794	3	293.918	6
73.5311	3	294.124	5
73.5828	6	294.331	7
73.6345	5	294.538	4
73.6863	1	294.745	7
73.738	5	294.952	5
73.7897	5	295.159	3
73.8414	3	295.366	8
73.8931	2	295.572	6
73.9448	7	295.779	8
73.9965	7	295.986	8
74.0482	7	296.193	4
74.0999	1	296.4	11
74.1516	4	296.607	7
74.2034	2	296.813	6
74.2551	7	297.02	7
74.3068	7	297.227	6
74.3585	2	297.434	9
74.4102	4	297.641	10
74.4619	6	297.848	6
74.5136	8	298.054	6
74.5653	2	298.261	10
74.617	3	298.468	6
74.6687	3	298.675	3
74.7204	5	298.882	6
74.7721	4	299.089	11
74.8239	6	299.295	4
74.8756	3	299.502	8
74.9273	3	299.709	6
74.979	4	299.916	7
75.0307	3	300.123	4
75.0824	0	300.33	8
75.1341	4	300.536	10
75.1858	2	300.743	10
75.2375	1	300.95	3
75.2892	1	301.157	11
75.341	1	301.364	3
75.3927	6	301.571	7
75.4444	6	301.778	6
75.4961	2	301.984	8
75.5478	1	302.191	5
75.5995	4	302.398	7
75.6512	4	302.605	7
75.7029	4	302.812	6
75.7546	5	303.019	2
75.8063	5	303.225	6
75.8581	7	303.432	1
75.9098	3	303.639	10
75.9615	4	303.846	7
76.0132	1	304.053	3
76.0649	3	304.26	8
76.1166	2	304.466	5
76.1683	4	304.673	7
76.22	6	304.88	6
76.2717	2	305.087	6
76.3234	3	305.294	5
76.3752	7	305.501	5
76.4269	3	305.707	7
76.4786	1	305.914	6
76.5303	6	306.121	11
76.582	5	306.328	10
76.6337	2	306.535	4
76.6854	2	306.742	4
76.7371	4	306.948	7
76.7888	3	307.155	8
76.8405	5	307.362	5
76.8923	3	307.569	5
76.944	7	307.776	9
76.9957	1	307.983	4
77.0474	1	308.19	5
77.0991	2	308.396	6
77.1508	1	308.603	4
77.2025	3	308.81	9
77.2542	3	309.017	8
77.3059	4	309.224	8
77.3576	2	309.431	1
77.4094	3	309.637	3
77.4611	2	309.844	7
77.5128	3	310.051	6
77.5645	4	310.258	3
77.6162	3	310.465	9
77.6679	4	310.672	6
77.7196	5	310.878	5
77.7713	4	311.085	3
77.823	4	311.292	5
77.8747	3	311.499	3
77.9264	4	311.706	5
77.9781	4	311.913	10
78.0299	3	312.119	5
78.0816	6	312.326	3
78.1333	2	312.533	5
78.185	4	312.74	4
78.2367	5	312.947	5
78.2884	1	313.154	5
78.3401	2	313.36	3
78.3918	6	313.567	3
78.4435	4	313.774	4
78.4952	0	313.981	8
78.547	2	314.188	1
78.5987	4	314.395	6
78.6504	4	314.602	5
78.7021	3	314.808	4
78.7538	7	315.015	6
78.8055	4	315.222	7
78.8572	2	315.429	4
78.9089	0	315.636	4
78.9606	2	315.843	4
79.0123	4	316.049	4
79.064	5	316.256	2
79.1158	5	316.463	5
79.1675	2	316.67	10
79.2192	5	316.877	9
79.2709	3	317.084	2
79.3226	2	317.29	3
79.3743	4	317.497	4
79.426	3	317.704	7
79.4777	4	317.911	4
79.5294	1	318.118	4
79.5811	1	318.325	3
79.6329	3	318.531	7
79.6846	5	318.738	5
79.7363	2	318.945	1
79.788	1	319.152	1
79.8397	1	319.359	3
79.8914	4	319.566	3
79.9431	4	319.772	7
79.9948	4	319.979	1
80.0465	2	320.186	2
80.0982	6	320.393	4
80.15	2	320.6	4
80.2017	3	320.807	4
80.2534	2	321.014	3
80.3051	3	321.22	9
80.3568	6	321.427	4
80.4085	5	321.634	4
80.4602	6	321.841	3
80.5119	1	322.048	1
80.5636	2	322.255	3
80.6153	0	322.461	2
80.6671	1	322.668	5
80.7188	3	322.875	6
80.7705	2	323.082	8
80.8222	4	323.289	5
80.8739	3	323.496	6
80.9256	4	323.702	4
80.9773	2	323.909	3
81.029	2	324.116	12
81.0807	2	324.323	9
81.1324	3	324.53	2
81.1842	2	324.737	5
81.2359	3	324.943	7
81.2876	2	325.15	2
81.3393	2	325.357	5
81.391	3	325.564	3
81.4427	0	325.771	4
81.4944	0	325.978	4
81.5461	5	326.184	3
81.5978	3	326.391	5
81.6495	0	326.598	6
81.7013	2	326.805	2
81.753	4	327.012	6
81.8047	2	327.219	6
81.8564	4	327.425	6
81.9081	7	327.632	3
81.9598	4	327.839	6
82.0115	5	328.046	5
82.0632	3	328.253	2
82.1149	2	328.46	1
82.1666	4	328.667	2
82.2183	4	328.873	6
82.27	6	329.08	2
82.3218	0	329.287	5
82.3735	1	329.494	7
82.4252	4	329.701	9
82.4769	2	329.908	4
82.5286	4	330.114	5
82.5803	2	330.321	4
82.632	5	330.528	11
82.6837	0	330.735	1
82.7354	3	330.942	2
82.7871	0	331.149	8
82.8389	3	331.355	6
82.8906	2	331.562	6
82.9423	1	331.769	5
82.994	2	331.976	5
83.0457	1	332.183	5
83.0974	1	332.39	2
83.1491	4	332.596	9
83.2008	4	332.803	5
83.2525	2	333.01	8
83.3042	1	333.217	5
83.356	0	333.424	6
83.4077	3	333.631	2
83.4594	5	333.837	3
83.5111	1	334.044	4
83.5628	1	334.251	3
83.6145	2	334.458	6
83.6662	2	334.665	3
83.7179	3	334.872	3
83.7696	2	335.079	3
83.8213	5	335.285	1
83.8731	1	335.492	1
83.9248	5	335.699	5
83.9765	2	335.906	4
84.0282	5	336.113	1
84.0799	3	336.32	2
84.1316	1	336.526	3
84.1833	2	336.733	2
84.235	2	336.94	7
84.2867	5	337.147	4
84.3384	6	337.354	5
84.3902	2	337.561	3
84.4419	3	337.767	1
84.4936	4	337.974	6
84.5453	0	338.181	7
84.597	2	338.388	1
84.6487	5	338.595	2
84.7004	0	338.802	7
84.7521	5	339.008	4
84.8038	1	339.215	4
84.8555	2	339.422	7
84.9073	2	339.629	2
84.959	1	339.836	3
85.0107	3	340.043	2
85.0624	1	340.25	3
85.1141	3	340.456	4
85.1658	1	340.663	2
85.2175	3	340.87	2
85.2692	0	341.077	3
85.3209	6	341.284	7
85.3726	2	341.491	4
85.4243	1	341.697	6
85.4761	3	341.904	3
85.5278	3	342.111	4
85.5795	1	342.318	4
85.6312	4	342.525	3
85.6829	3	342.732	2
85.7346	2	342.938	3
85.7863	3	343.145	5
85.838	4	343.352	3
85.8897	5	343.559	2
85.9414	1	343.766	4
85.9931	4	343.973	2
86.0449	4	344.179	2
86.0966	5	344.386	5
86.1483	5	344.593	0
86.2	4	344.8	4
86.2517	2	345.007	3
86.3034	2	345.214	3
86.3551	4	345.42	1
86.4068	0	345.627	7
86.4585	0	345.834	4
86.5102	0	346.041	4
86.5619	3	346.248	2
86.6137	2	346.455	4
86.6654	5	346.661	3
86.7171	1	346.868	5
86.7688	2	347.075	3
86.8205	1	347.282	2
86.8722	4	347.489	5
86.9239	3	347.696	2
86.9756	2	347.903	4
87.0273	1	348.109	1
87.079	1	348.316	4
87.1308	5	348.523	3
87.1825	2	348.73	7
87.2342	4	348.937	2
87.2859	3	349.144	5
87.3376	2	349.35	3
87.3893	3	349.557	3
87.441	4	349.764	4
87.4927	4	349.971	3
87.5444	3	350.178	1
87.5961	2	350.385	1
87.6479	4	350.591	4
87.6996	4	350.798	2
87.7513	4	351.005	3
87.803	5	351.212	1
87.8547	5	351.419	2
87.9064	4	351.626	1
87.9581	4	351.832	2
88.0098	0	352.039	2
88.0615	4	352.246	3
88.1132	4	352.453	2
88.165	1	352.66	2
88.2167	3	352.867	2
88.2684	1	353.073	5
88.3201	2	353.28	3
88.3718	1	353.487	2
88.4235	0	353.694	3
88.4752	2	353.901	6
88.5269	5	354.108	4
88.5786	2	354.315	2
88.6303	3	354.521	1
88.6821	3	354.728	4
88.7338	2	354.935	2
88.7855	1	355.142	1
88.8372	1	355.349	2
88.8889	4	355.556	4
88.9406	4	355.762	5
88.9923	3	355.969	1
89.044	2	356.176	3
89.0957	3	356.383	2
89.1474	4	356.59	3
89.1992	3	356.797	2
89.2509	1	357.003	2
89.3026	1	357.21	3
89.3543	1	357.417	0
89.406	0	357.624	1
89.4577	1	357.831	5
89.5094	1	358.038	5
89.5611	2	358.244	2
89.6128	1	358.451	4
89.6645	4	358.658	2
89.7162	2	358.865	3
89.7679	2	359.072	6
89.8197	1	359.279	1
89.8714	1	359.485	3
89.9231	2	359.692	1
89.9748	2	359.899	5
90.0265	6	360.106	8
90.0782	1	360.313	3
90.1299	3	360.52	2
90.1816	0	360.727	1
90.2333	4	360.933	5
90.285	0	361.14	3
90.3368	4	361.347	4
90.3885	0	361.554	4
90.4402	5	361.761	3
90.4919	3	361.968	0
90.5436	2	362.174	1
90.5953	5	362.381	3
90.647	1	362.588	3
90.6987	5	362.795	2
90.7504	2	363.002	2
90.8021	4	363.209	5
90.8539	2	363.415	1
90.9056	5	363.622	4
90.9573	4	363.829	3
91.009	4	364.036	1
91.0607	1	364.243	1
91.1124	0	364.45	2
91.1641	3	364.656	3
91.2158	1	364.863	2
91.2675	2	365.07	2
91.3192	6	365.277	1
91.3709	2	365.484	4
91.4227	2	365.691	3
91.4744	1	365.897	3
91.5261	5	366.104	4
91.5778	2	366.311	2
91.6295	3	366.518	1
91.6812	5	366.725	2
91.7329	2	366.932	4
91.7846	4	367.139	3
91.8363	3	367.345	3
91.8881	2	367.552	3
91.9398	6	367.759	1
91.9915	3	367.966	1
92.0432	3	368.173	3
92.0949	2	368.38	4
92.1466	5	368.586	7
92.1983	2	368.793	4
92.25	2	369	2
92.3017	1	369.207	6
92.3534	2	369.414	2
92.4051	1	369.621	0
92.4569	4	369.827	4
92.5086	1	370.034	1
92.5603	3	370.241	3
92.612	1	370.448	1
92.6637	3	370.655	2
92.7154	4	370.862	0
92.7671	0	371.068	1
92.8188	4	371.275	4
92.8705	4	371.482	3
92.9222	2	371.689	1
92.974	0	371.896	1
93.0257	4	372.103	4
93.0774	1	372.309	0
93.1291	3	372.516	2
93.1808	3	372.723	2
93.2325	4	372.93	0
93.2842	0	373.137	3
93.3359	4	373.344	1
93.3876	4	373.551	3
93.4393	3	373.757	2
93.4911	3	373.964	2
93.5428	3	374.171	1
93.5945	2	374.378	2
93.6462	5	374.585	1
93.6979	2	374.792	1
93.7496	5	374.998	3
93.8013	0	375.205	1
93.853	5	375.412	5
93.9047	2	375.619	2
93.9564	2	375.826	2
94.0081	1	376.033	2
94.0598	5	376.239	3
94.1116	4	376.446	3
94.1633	1	376.653	3
94.215	3	376.86	5
94.2667	1	377.067	2
94.3184	1	377.274	4
94.3701	3	377.48	2
94.4218	3	377.687	2
94.4735	4	377.894	3
94.5252	2	378.101	3
94.5769	0	378.308	2
94.6287	3	378.515	5
94.6804	2	378.721	2
94.7321	2	378.928	1
94.7838	2	379.135	3
94.8355	0	379.342	1
94.8872	2	379.549	1
94.9389	2	379.756	4
94.9906	1	379.963	3
95.0423	2	380.169	4
95.094	3	380.376	1
95.1458	4	380.583	2
95.1975	2	380.79	0
95.2492	2	380.997	3
95.3009	2	381.204	1
95.3526	0	381.41	3
95.4043	5	381.617	2
95.456	1	381.824	4
95.5077	3	382.031	2
95.5594	1	382.238	2
95.6111	1	382.445	0
95.6629	2	382.651	0
95.7146	1	382.858	1
95.7663	3	383.065	2
95.818	3	383.272	3
95.8697	2	383.479	0
95.9214	4	383.686	3
95.9731	2	383.892	1
96.0248	3	384.099	3
96.0765	5	384.306	3
96.1282	0	384.513	2
96.18	2	384.72	2
96.2317	5	384.927	2
96.2834	4	385.133	5
96.3351	2	385.34	1
96.3868	3	385.547	1
96.4385	4	385.754	1
96.4902	3	385.961	2
96.5419	7	386.168	3
96.5936	0	386.375	0
96.6453	1	386.581	1
96.6971	7	386.788	3
96.7488	2	386.995	1
96.8005	3	387.202	1
96.8522	2	387.409	4
96.9039	0	387.616	3
96.9556	5	387.822	1
97.0073	2	388.029	2
97.059	2	388.236	1
97.1107	1	388.443	2
97.1624	3	388.65	2
97.2141	4	388.857	2
97.2659	1	389.063	2
97.3176	1	389.27	6
97.3693	5	389.477	2
97.421	3	389.684	0
97.4727	2	389.891	2
97.5244	3	390.098	3
97.5761	5	390.304	2
97.6278	2	390.511	1
97.6795	2	390.718	2
97.7312	4	390.925	3
97.7829	2	391.132	3
97.8347	2	391.339	2
97.8864	1	391.545	1
97.9381	7	391.752	4
97.9898	4	391.959	1
98.0415	1	392.166	1
98.0932	1	392.373	5
98.1449	6	392.58	4
98.1966	5	392.786	1
98.2483	0	392.993	2
98.3	2	393.2	6
98.3517	4	393.407	1
98.4035	1	393.614	2
98.4552	2	393.821	1
98.5069	3	394.028	2
98.5586	1	394.234	1
98.6103	2	394.441	2
98.662	6	394.648	2
98.7137	0	394.855	3
98.7654	3	395.062	2
98.8171	2	395.269	0
98.8688	2	395.475	3
98.9206	2	395.682	4
98.9723	4	395.889	2
99.024	1	396.096	1
99.0757	2	396.303	2
99.1274	3	396.51	2
99.1791	3	396.716	2
99.2308	2	396.923	3
99.2825	2	397.13	1
99.3342	2	397.337	1
99.3859	1	397.544	1
99.4377	1	397.751	0
99.4894	3	397.957	0
99.5411	2	398.164	2
99.5928	0	398.371	3
99.6445	1	398.578	1
99.6962	3	398.785	1
99.7479	2	398.992	1
99.7996	3	399.199	2
99.8513	1	399.405	2
99.903	2	399.612	3
99.9548	5	399.819	2
100.006	3	400.026	3
100.058	0	400.233	1
100.11	5	400.44	3
100.162	4	400.646	0
100.213	1	400.853	3
100.265	1	401.06	0
100.317	5	401.267	1
100.368	3	401.474	0
100.42	0	401.681	6
100.472	2	401.887	3
100.524	3	402.094	2
100.575	2	402.301	2
100.627	0	402.508	0
100.679	1	402.715	1
100.73	2	402.922	2
100.782	3	403.128	2
100.834	6	403.335	3
100.886	5	403.542	2
100.937	3	403.749	3
100.989	4	403.956	2
101.041	2	404.163	8
101.092	2	404.369	2
101.144	2	404.576	0
101.196	1	404.783	1
101.247	0	404.99	3
101.299	2	405.197	4
101.351	4	405.404	3
101.403	2	405.61	3
101.454	5	405.817	2
101.506	5	406.024	1
101.558	2	406.231	1
101.609	3	406.438	3
101.661	4	406.645	1
101.713	2	406.852	3
101.765	1	407.058	2
101.816	6	407.265	1
101.868	0	407.472	3
101.92	3	407.679	2
101.971	2	407.886	1
102.023	1	408.093	3
102.075	1	408.299	1
102.127	1	408.506	1
102.178	4	408.713	2
102.23	3	408.92	0
102.282	1	409.127	1
102.333	2	409.334	0
102.385	1	409.54	1
102.437	2	409.747	1
102.489	3	409.954	3
102.54	3	410.161	3
102.592	1	410.368	2
102.644	1	410.575	3
102.695	3	410.781	2
102.747	1	410.988	2
102.799	2	411.195	0
102.85	2	411.402	1
102.902	2	411.609	1
102.954	0	411.816	2
103.006	3	412.022	2
103.057	3	412.229	2
103.109	3	412.436	1
103.161	3	412.643	1
103.212	0	412.85	2
103.264	1	413.057	1
103.316	5	413.264	0
103.368	2	413.47	2
103.419	1	413.677	0
[truncated: 2,096 more rows]
