# Supplementary material for: Dynamically stable and amplified circularly polarized excimer emission regulated by solvation of chiral co-assembly process
Source: Nat Commun. 2022 Aug 20;13:4905. doi: 10.1038/s41467-022-32714-1 (PMC9392786; doi:10.1038/s41467-022-32714-1)
Supplement: Supplementary file 2 — Source Data [file 41467_2022_32714_MOESM2_ESM.zip › source data/Figure 2c.xlsx]

## Sheet: Sheet1
R1:3	CD	DC	R1:4	CD	DC	R1:5	CD	DC	R1:6	CD	DC	S1:3	CD	DC	S1:4	CD	DC	S1:5	CD	DC	S1:6	CD	DC	PyBO	CD	DC
600	6.58428	0.01147	600	4.07868	0.01235	600	1.9563	0.01715	600	2.37002	0.01562	600	-4.9449	0.00975	600	-5.88223	0.00484	600	-2.86858	0.01006	600	-3.06552	0.01245	600	-0.47985	-0.02646
599	6.62883	0.01171	599	4.09927	0.01249	599	1.94082	0.01743	599	2.39952	0.01593	599	-5.03349	0.00988	599	-5.91653	0.00505	599	-2.92949	0.01031	599	-3.08627	0.01263	599	-0.45738	-0.02643
598	6.66045	0.01203	598	4.15301	0.01267	598	1.97168	0.01775	598	2.41191	0.01616	598	-5.09026	0.01001	598	-5.95154	0.00524	598	-2.97791	0.01054	598	-3.09505	0.01293	598	-0.42665	-0.02641
597	6.68486	0.01221	597	4.18342	0.01279	597	2.00004	0.01803	597	2.42348	0.0164	597	-5.11998	0.01019	597	-5.99143	0.00546	597	-3.0191	0.01075	597	-3.14626	0.01306	597	-0.3736	-0.02634
596	6.74283	0.01238	596	4.21286	0.01302	596	2.02582	0.01827	596	2.44225	0.01668	596	-5.16148	0.01039	596	-6.04106	0.00567	596	-3.03698	0.01099	596	-3.1714	0.01338	596	-0.33605	-0.02623
595	6.82355	0.01238	595	4.27703	0.01319	595	2.06207	0.01849	595	2.5023	0.01674	595	-5.1803	0.01046	595	-6.08684	0.0058	595	-3.01841	0.01105	595	-3.17505	0.01353	595	-0.31133	-0.02646
594	6.85254	0.01255	594	4.29926	0.01344	594	2.07706	0.01874	594	2.49928	0.01702	594	-5.22358	0.01063	594	-6.15992	0.00601	594	-3.04698	0.01131	594	-3.20347	0.01381	594	-0.30384	-0.02649
593	6.92678	0.0128	593	4.34125	0.01371	593	2.12451	0.01899	593	2.49688	0.01735	593	-5.24075	0.01083	593	-6.19283	0.00618	593	-3.04752	0.01151	593	-3.20091	0.01404	593	-0.30404	-0.02619
592	6.96848	0.01308	592	4.38902	0.01403	592	2.14383	0.0194	592	2.51872	0.01769	592	-5.25064	0.01119	592	-6.25076	0.00645	592	-3.05555	0.01181	592	-3.25574	0.01436	592	-0.33306	-0.02609
591	6.99929	0.01336	591	4.41877	0.01434	591	2.15073	0.01971	591	2.54446	0.01799	591	-5.28442	0.0115	591	-6.25713	0.00673	591	-3.06902	0.012	591	-3.29412	0.01466	591	-0.33442	-0.02579
590	7.03089	0.0135	590	4.46057	0.01463	590	2.15392	0.02006	590	2.55699	0.01827	590	-5.33487	0.0117	590	-6.27878	0.00704	590	-3.08918	0.01223	590	-3.30228	0.01495	590	-0.32787	-0.02557
589	7.06649	0.01377	589	4.49086	0.01487	589	2.14996	0.02037	589	2.57085	0.01849	589	-5.38991	0.01188	589	-6.33961	0.00721	589	-3.10436	0.01239	589	-3.35017	0.01514	589	-0.35276	-0.02537
588	7.11868	0.01405	588	4.52436	0.01512	588	2.1709	0.02066	588	2.59242	0.01878	588	-5.42714	0.0122	588	-6.35729	0.0074	588	-3.09859	0.01261	588	-3.34496	0.01545	588	-0.34225	-0.02526
587	7.17811	0.01418	587	4.58876	0.0153	587	2.18887	0.02095	587	2.63533	0.01893	587	-5.45003	0.01235	587	-6.42299	0.00753	587	-3.11614	0.01268	587	-3.411	0.01563	587	-0.36262	-0.02492
586	7.2078	0.01425	586	4.6293	0.01534	586	2.20473	0.02109	586	2.67511	0.01901	586	-5.46992	0.01252	586	-6.43773	0.00757	586	-3.1399	0.01274	586	-3.4216	0.01577	586	-0.37115	-0.02459
585	7.26407	0.01438	585	4.66044	0.01555	585	2.22365	0.02118	585	2.69435	0.01914	585	-5.51231	0.0126	585	-6.48468	0.00764	585	-3.16845	0.01277	585	-3.4096	0.01592	585	-0.37078	-0.02459
584	7.30245	0.01447	584	4.68544	0.01569	584	2.23852	0.02134	584	2.7043	0.01924	584	-5.5734	0.01271	584	-6.59364	0.00778	584	-3.20887	0.01289	584	-3.44507	0.01607	584	-0.40723	-0.02455
583	7.35233	0.0147	583	4.70349	0.0158	583	2.24244	0.02149	583	2.70602	0.01933	583	-5.62826	0.01283	583	-6.6681	0.00785	583	-3.25633	0.01287	583	-3.47208	0.01619	583	-0.42845	-0.02462
582	7.3567	0.01488	582	4.70719	0.01599	582	2.24213	0.02172	582	2.675	0.01953	582	-5.70195	0.0131	582	-6.77504	0.00811	582	-3.32037	0.01301	582	-3.52368	0.01644	582	-0.40033	-0.02488
581	7.388	0.01498	581	4.69032	0.01612	581	2.26874	0.02191	581	2.66852	0.01968	581	-5.7159	0.01326	581	-6.88026	0.00828	581	-3.35184	0.01304	581	-3.58899	0.0166	581	-0.40552	-0.02504
580	7.40943	0.01516	580	4.69623	0.01627	580	2.28574	0.02214	580	2.68203	0.01991	580	-5.7834	0.0135	580	-6.93048	0.00848	580	-3.37709	0.01319	580	-3.60675	0.0168	580	-0.45363	-0.02476
579	7.45671	0.01534	579	4.74573	0.01645	579	2.32405	0.02228	579	2.69419	0.02016	579	-5.84728	0.01358	579	-7.03546	0.00861	579	-3.37418	0.01325	579	-3.62288	0.01696	579	-0.43355	-0.02497
578	7.49684	0.01565	578	4.79257	0.01674	578	2.34155	0.02264	578	2.71792	0.02041	578	-5.91274	0.01387	578	-7.14649	0.00877	578	-3.39476	0.01341	578	-3.62823	0.01727	578	-0.38218	-0.02488
577	7.55613	0.01576	577	4.862	0.01694	577	2.36405	0.02277	577	2.74159	0.0205	577	-5.93226	0.014	577	-7.23271	0.00879	577	-3.39689	0.01346	577	-3.64719	0.01748	577	-0.34606	-0.02484
576	7.63948	0.01601	576	4.94356	0.01721	576	2.41638	0.02316	576	2.83134	0.02077	576	-5.9274	0.01424	576	-7.23052	0.00894	576	-3.38922	0.01378	576	-3.63984	0.01779	576	-0.30207	-0.02472
575	7.71503	0.01608	575	5.0265	0.01736	575	2.43344	0.02335	575	2.88873	0.02099	575	-5.94927	0.01435	575	-7.27185	0.00898	575	-3.3913	0.01381	575	-3.62505	0.01799	575	-0.24807	-0.02465
574	7.76995	0.01628	574	5.10435	0.01757	574	2.42551	0.02364	574	2.9035	0.02118	574	-6.01518	0.01454	574	-7.34491	0.00912	574	-3.42984	0.01389	574	-3.63264	0.01818	574	-0.24283	-0.02419
573	7.8442	0.01652	573	5.17435	0.01777	573	2.44464	0.02389	573	2.91176	0.02142	573	-6.04598	0.01469	573	-7.42385	0.00924	573	-3.46116	0.01404	573	-3.63843	0.01849	573	-0.2348	-0.02386
572	7.90567	0.01676	572	5.2385	0.01793	572	2.48017	0.02416	572	2.95082	0.02151	572	-6.06241	0.01482	572	-7.50363	0.00939	572	-3.49112	0.01416	572	-3.71111	0.01865	572	-0.22122	-0.02365
571	7.97087	0.01704	571	5.2979	0.0182	571	2.4983	0.02449	571	2.99378	0.02182	571	-6.09543	0.01507	571	-7.5601	0.0097	571	-3.50953	0.01435	571	-3.77105	0.01897	571	-0.22612	-0.0237
570	8.02126	0.01728	570	5.34331	0.01838	570	2.51699	0.0248	570	3.01727	0.02212	570	-6.16721	0.01524	570	-7.62537	0.00998	570	-3.53665	0.01458	570	-3.81835	0.01919	570	-0.26715	-0.02386
569	8.04733	0.01759	569	5.39657	0.0186	569	2.53472	0.02505	569	3.03086	0.02237	569	-6.22031	0.01535	569	-7.74931	0.01023	569	-3.55426	0.01474	569	-3.86458	0.01946	569	-0.32437	-0.02386
568	8.09255	0.01783	568	5.42582	0.01883	568	2.5434	0.02539	568	3.02704	0.02258	568	-6.28704	0.01546	568	-7.82746	0.01047	568	-3.58284	0.01501	568	-3.91187	0.01965	568	-0.33992	-0.0239
567	8.13632	0.01797	567	5.47283	0.01898	567	2.5398	0.02567	567	3.05471	0.02282	567	-6.34509	0.01562	567	-7.91012	0.0107	567	-3.60602	0.0152	567	-3.9058	0.01986	567	-0.32595	-0.02395
566	8.1881	0.01806	566	5.53073	0.0191	566	2.54392	0.02586	566	3.10522	0.02306	566	-6.41384	0.01572	566	-7.96204	0.01082	566	-3.64134	0.01537	566	-3.90406	0.01993	566	-0.31306	-0.02411
565	8.21046	0.01816	565	5.5617	0.01921	565	2.52881	0.02603	565	3.1025	0.0233	565	-6.49535	0.01585	565	-8.04869	0.01094	565	-3.69303	0.01554	565	-3.94893	0.02012	565	-0.32952	-0.02427
564	8.25377	0.01823	564	5.63714	0.01933	564	2.5728	0.02614	564	3.13276	0.02344	564	-6.55126	0.01588	564	-8.08438	0.01102	564	-3.71502	0.01567	564	-3.97752	0.02025	564	-0.30942	-0.02439
563	8.27525	0.01839	563	5.66855	0.01955	563	2.58938	0.02639	563	3.11958	0.02361	563	-6.61083	0.01605	563	-8.17473	0.01099	563	-3.77222	0.01574	563	-3.99232	0.02047	563	-0.30247	-0.02423
562	8.34713	0.01847	562	5.73846	0.01972	562	2.61244	0.02653	562	3.13716	0.02372	562	-6.66852	0.01616	562	-8.24344	0.01116	562	-3.82103	0.01594	562	-4.06024	0.02061	562	-0.28041	-0.02385
561	8.42306	0.01867	561	5.83314	0.01997	561	2.64917	0.02679	561	3.18612	0.02396	561	-6.70968	0.01637	561	-8.29494	0.01117	561	-3.8386	0.01608	561	-4.12379	0.02087	561	-0.2545	-0.02375
560	8.4694	0.019	560	5.91519	0.02032	560	2.70759	0.02706	560	3.21744	0.02421	560	-6.74858	0.0165	560	-8.34487	0.0114	560	-3.84423	0.01634	560	-4.2026	0.02123	560	-0.24123	-0.02354
559	8.5454	0.01926	559	5.97846	0.02064	559	2.71649	0.02738	559	3.25309	0.02448	559	-6.79353	0.01678	559	-8.43185	0.01155	559	-3.86052	0.01647	559	-4.22279	0.0215	559	-0.20238	-0.02331
558	8.60971	0.01939	558	6.04933	0.02086	558	2.74857	0.02757	558	3.2873	0.02473	558	-6.84571	0.01696	558	-8.54759	0.01185	558	-3.88714	0.01668	558	-4.26727	0.02173	558	-0.20708	-0.02301
557	8.70748	0.0196	557	6.14431	0.02111	557	2.76214	0.02792	557	3.33166	0.025	557	-6.89378	0.01724	557	-8.64073	0.01201	557	-3.8868	0.01685	557	-4.28495	0.02204	557	-0.18337	-0.02272
556	8.80466	0.01973	556	6.2407	0.02137	556	2.80236	0.02808	556	3.37009	0.0253	556	-6.96631	0.0175	556	-8.68019	0.01229	556	-3.90118	0.01711	556	-4.30334	0.02232	556	-0.18959	-0.02261
555	8.86201	0.02005	555	6.30175	0.02169	555	2.84415	0.02837	555	3.42102	0.02564	555	-7.04769	0.01783	555	-8.75378	0.01249	555	-3.94349	0.01739	555	-4.36351	0.02277	555	-0.14686	-0.02244
554	8.92355	0.02037	554	6.37191	0.02211	554	2.87496	0.02868	554	3.45781	0.02598	554	-7.10952	0.01826	554	-8.86004	0.01281	554	-4.00968	0.01775	554	-4.3865	0.02319	554	-0.11915	-0.02247
553	8.97581	0.02069	553	6.4393	0.0224	553	2.884	0.02899	553	3.47006	0.02621	553	-7.18169	0.01861	553	-8.97424	0.01298	553	-4.05312	0.01802	553	-4.42202	0.02351	553	-0.0953	-0.02226
552	8.98926	0.02097	552	6.49704	0.02277	552	2.91361	0.02927	552	3.47327	0.02646	552	-7.26599	0.01898	552	-9.0759	0.01318	552	-4.10244	0.01827	552	-4.51139	0.02375	552	-0.07645	-0.02219
551	9.04367	0.02125	551	6.54768	0.02309	551	2.93328	0.02971	551	3.48262	0.02684	551	-7.34694	0.01935	551	-9.19937	0.0134	551	-4.15301	0.01853	551	-4.56101	0.02406	551	-0.07029	-0.0221
550	9.0926	0.02138	550	6.61624	0.02327	550	2.95735	0.02992	550	3.49597	0.02709	550	-7.40931	0.01963	550	-9.30916	0.01363	550	-4.20745	0.01876	550	-4.66008	0.02423	550	-0.08289	-0.02191
549	9.15133	0.02166	549	6.69146	0.02357	549	3.02857	0.0303	549	3.53504	0.02729	549	-7.45367	0.01991	549	-9.43002	0.01376	549	-4.21039	0.01895	549	-4.70366	0.02455	549	-0.07892	-0.02167
548	9.20098	0.02189	548	6.76156	0.02389	548	3.06515	0.03066	548	3.55496	0.02757	548	-7.5081	0.02013	548	-9.53266	0.01407	548	-4.23504	0.01924	548	-4.76534	0.02483	548	-0.07289	-0.02133
547	9.25713	0.02197	547	6.83487	0.02406	547	3.07825	0.03085	547	3.58571	0.02771	547	-7.54508	0.02025	547	-9.61764	0.01429	547	-4.25881	0.01939	547	-4.8096	0.02509	547	-0.08869	-0.02111
546	9.3344	0.02215	546	6.90291	0.02435	546	3.12335	0.03114	546	3.61581	0.02796	546	-7.60618	0.02042	546	-9.71839	0.01456	546	-4.29548	0.01959	546	-4.84715	0.02541	546	-0.12178	-0.02086
545	9.41304	0.02228	545	6.96946	0.02456	545	3.15253	0.03121	545	3.63459	0.02807	545	-7.65716	0.02048	545	-9.79924	0.01464	545	-4.32154	0.01957	545	-4.88891	0.02571	545	-0.10615	-0.02062
544	9.4628	0.02257	544	7.02381	0.02476	544	3.17533	0.03144	544	3.6754	0.02823	544	-7.72221	0.02069	544	-9.84506	0.01484	544	-4.36421	0.01974	544	-4.91671	0.02602	544	-0.07638	-0.02046
543	9.5221	0.02295	543	7.0625	0.02498	543	3.16671	0.03169	543	3.70252	0.02848	543	-7.79654	0.02094	543	-9.93802	0.01499	543	-4.41187	0.01986	543	-4.93515	0.02633	543	-0.07333	-0.02018
542	9.55532	0.02327	542	7.10913	0.02517	542	3.11933	0.032	542	3.68935	0.02868	542	-7.85668	0.02108	542	-10.0121	0.01521	542	-4.4821	0.02003	542	-4.95104	0.02664	542	-0.08083	-0.01962
541	9.59604	0.02353	541	7.15142	0.02523	541	3.09585	0.03219	541	3.66535	0.02879	541	-7.96584	0.02128	541	-10.1618	0.01537	541	-4.56542	0.02023	541	-4.97686	0.02677	541	-0.06433	-0.01955
540	9.67052	0.02386	540	7.21131	0.02555	540	3.12954	0.03255	540	3.68226	0.02893	540	-8.03134	0.02152	540	-10.2697	0.01555	540	-4.61109	0.02044	540	-5.00388	0.02704	540	-0.04642	-0.01932
539	9.74476	0.02412	539	7.29166	0.02573	539	3.19214	0.03283	539	3.75233	0.02907	539	-8.07711	0.02178	539	-10.3723	0.01567	539	-4.64161	0.02058	539	-5.0378	0.0272	539	-0.0347	-0.01907
538	9.84307	0.02453	538	7.39444	0.02609	538	3.22129	0.03334	538	3.77588	0.02933	538	-8.14385	0.02221	538	-10.4673	0.016	538	-4.65845	0.02093	538	-5.03658	0.02759	538	-0.02947	-0.01899
537	9.89772	0.02464	537	7.49344	0.02629	537	3.26102	0.03362	537	3.81805	0.02946	537	-8.2174	0.02223	537	-10.5465	0.01617	537	-4.69158	0.02112	537	-5.08339	0.02786	537	-0.05428	-0.01881
536	10.0114	0.02491	536	7.60688	0.02669	536	3.34759	0.03397	536	3.85457	0.02972	536	-8.29227	0.02251	536	-10.6393	0.01657	536	-4.7434	0.0215	536	-5.10931	0.02824	536	-0.09876	-0.01855
535	10.0774	0.02504	535	7.70135	0.02692	535	3.3957	0.03427	535	3.89464	0.02989	535	-8.37262	0.02272	535	-10.7406	0.01686	535	-4.78523	0.02182	535	-5.18749	0.02849	535	-0.15566	-0.01865
534	10.1535	0.02516	534	7.79666	0.02712	534	3.43179	0.03458	534	3.94131	0.03007	534	-8.41242	0.02301	534	-10.7929	0.01707	534	-4.80148	0.022	534	-5.23332	0.02878	534	-0.18615	-0.01863
533	10.2022	0.02537	533	7.87752	0.02735	533	3.44512	0.03485	533	3.97656	0.03035	533	-8.49999	0.02318	533	-10.9087	0.01743	533	-4.83428	0.02227	533	-5.32238	0.02905	533	-0.17463	-0.01861
532	10.2015	0.02569	532	7.95535	0.02767	532	3.41838	0.03515	532	3.99244	0.03062	532	-8.59046	0.02345	532	-10.9919	0.01774	532	-4.91794	0.02251	532	-5.39873	0.02941	532	-0.15629	-0.01834
531	10.2674	0.02606	531	8.03183	0.02795	531	3.43441	0.03555	531	4.0173	0.03094	531	-8.65295	0.02363	531	-11.123	0.018	531	-4.98292	0.02277	531	-5.52428	0.02974	531	-0.15861	-0.0183
530	10.339	0.02639	530	8.12003	0.02834	530	3.44717	0.03594	530	4.05502	0.03124	530	-8.69997	0.02399	530	-11.3011	0.01824	530	-5.00873	0.02295	530	-5.58507	0.03009	530	-0.18538	-0.01795
529	10.3571	0.02666	529	8.18388	0.0286	529	3.46139	0.03637	529	4.1011	0.03145	529	-8.78166	0.02415	529	-11.4539	0.01833	529	-5.05006	0.02306	529	-5.67531	0.03035	529	-0.16304	-0.0179
528	10.4294	0.02698	528	8.28206	0.02891	528	3.48106	0.03675	528	4.13445	0.03173	528	-8.88507	0.02435	528	-11.5551	0.01861	528	-5.15156	0.02326	528	-5.6763	0.03071	528	-0.13286	-0.01767
527	10.4986	0.02719	527	8.38822	0.02911	527	3.47167	0.03703	527	4.16887	0.03202	527	-8.98587	0.02448	527	-11.7198	0.01878	527	-5.21901	0.02335	527	-5.69733	0.03093	527	-0.104	-0.01723
526	10.568	0.02741	526	8.50099	0.02936	526	3.49626	0.03729	526	4.2056	0.0323	526	-9.02825	0.02467	526	-11.8446	0.01898	526	-5.29141	0.02346	526	-5.70683	0.0311	526	-0.05007	-0.01686
525	10.6351	0.02755	525	8.56322	0.02946	525	3.50787	0.03759	525	4.20107	0.03257	525	-9.15372	0.02469	525	-12.0288	0.01911	525	-5.3263	0.02357	525	-5.74074	0.0312	525	-0.06085	-0.01659
524	10.7191	0.02756	524	8.67293	0.02959	524	3.55699	0.03778	524	4.27152	0.03276	524	-9.2531	0.02475	524	-12.1668	0.01921	524	-5.35124	0.02366	524	-5.74276	0.03131	524	-0.12293	-0.01652
523	10.8137	0.0277	523	8.7659	0.02977	523	3.56885	0.03807	523	4.27979	0.03297	523	-9.34831	0.02492	523	-12.3373	0.01935	523	-5.40365	0.02381	523	-5.796	0.03158	523	-0.11686	-0.01649
522	10.8989	0.02769	522	8.8783	0.02983	522	3.6005	0.03812	522	4.31611	0.03306	522	-9.42396	0.02498	522	-12.4855	0.01938	522	-5.42159	0.02378	522	-5.87392	0.0317	522	-0.09151	-0.01654
521	10.9683	0.02781	521	8.98196	0.02997	521	3.64691	0.03834	521	4.36072	0.03312	521	-9.49989	0.02505	521	-12.6863	0.01936	521	-5.45755	0.02381	521	-5.97421	0.03185	521	-0.08766	-0.01617
520	11.0368	0.02794	520	9.0845	0.03004	520	3.70553	0.03856	520	4.39605	0.03321	520	-9.59101	0.02514	520	-12.804	0.0194	520	-5.49996	0.02377	520	-6.09205	0.03205	520	-0.12112	-0.01633
519	11.1099	0.02806	519	9.17936	0.03028	519	3.75042	0.03887	519	4.43614	0.03339	519	-9.6904	0.02531	519	-12.9568	0.01953	519	-5.53621	0.02383	519	-6.15931	0.03232	519	-0.13818	-0.01636
518	11.2125	0.02826	518	9.36061	0.03044	518	3.79443	0.03907	518	4.51174	0.03352	518	-9.73385	0.0255	518	-13.0288	0.01957	518	-5.58865	0.02384	518	-6.19182	0.03262	518	-0.15714	-0.01637
517	11.2767	0.02848	517	9.45933	0.03071	517	3.8233	0.03938	517	4.5302	0.03373	517	-9.82771	0.02571	517	-13.1224	0.01975	517	-5.6571	0.02391	517	-6.27616	0.03286	517	-0.16046	-0.01639
516	11.3225	0.02866	516	9.58371	0.03097	516	3.86835	0.03956	516	4.57421	0.03402	516	-9.92275	0.02593	516	-13.221	0.01992	516	-5.71195	0.02396	516	-6.34987	0.0331	516	-0.1535	-0.01647
515	11.4057	0.02898	515	9.70149	0.03144	515	3.90681	0.03996	515	4.6255	0.03436	515	-10.0196	0.02621	515	-13.337	0.02019	515	-5.75887	0.02412	515	-6.40773	0.03343	515	-0.12486	-0.01638
514	11.4976	0.02919	514	9.80635	0.03169	514	3.97239	0.04026	514	4.68437	0.03465	514	-10.0868	0.02644	514	-13.4279	0.0205	514	-5.77238	0.02417	514	-6.47175	0.0337	514	-0.13654	-0.01616
513	11.593	0.02954	513	9.92959	0.03213	513	4.01126	0.04065	513	4.73531	0.03503	513	-10.1535	0.02673	513	-13.5704	0.02081	513	-5.82434	0.02432	513	-6.49825	0.03405	513	-0.16262	-0.01631
512	11.6857	0.02976	512	10.0171	0.03242	512	4.04543	0.04097	512	4.79009	0.0353	512	-10.2718	0.02697	512	-13.7489	0.02102	512	-5.88614	0.02452	512	-6.57605	0.03439	512	-0.18724	-0.01619
511	11.7422	0.03013	511	10.0954	0.03287	511	4.08606	0.04143	511	4.8277	0.03567	511	-10.3926	0.02734	511	-13.9339	0.02131	511	-5.95934	0.02485	511	-6.66158	0.03478	511	-0.2132	-0.01609
510	11.8042	0.03042	510	10.1853	0.03331	510	4.09101	0.04184	510	4.85373	0.03598	510	-10.5131	0.02766	510	-14.1754	0.02157	510	-6.0462	0.0251	510	-6.7306	0.0352	510	-0.22791	-0.01599
509	11.8759	0.03085	509	10.3179	0.03361	509	4.13829	0.04221	509	4.90657	0.03628	509	-10.6114	0.02791	509	-14.3563	0.02187	509	-6.09782	0.02537	509	-6.80117	0.03557	509	-0.26093	-0.01585
508	11.9644	0.03113	508	10.432	0.03392	508	4.17609	0.04266	508	4.94943	0.0366	508	-10.7099	0.02824	508	-14.5275	0.02206	508	-6.14003	0.02561	508	-6.84042	0.03589	508	-0.27714	-0.01559
507	12.0589	0.0314	507	10.5469	0.03418	507	4.20926	0.04295	507	5.00175	0.03683	507	-10.8137	0.02848	507	-14.7078	0.02221	507	-6.20534	0.02586	507	-6.88277	0.03619	507	-0.34225	-0.01575
506	12.1296	0.03168	506	10.7152	0.03439	506	4.26089	0.04323	506	5.038	0.03698	506	-10.9185	0.02876	506	-14.8406	0.02232	506	-6.23728	0.02597	506	-6.97312	0.0364	506	-0.3418	-0.01584
505	12.1954	0.03181	505	10.8896	0.03444	505	4.29996	0.04342	505	5.06691	0.0371	505	-10.9802	0.02885	505	-14.9705	0.02237	505	-6.27102	0.02603	505	-7.05196	0.03652	505	-0.32928	-0.01586
504	12.291	0.03189	504	11.0528	0.03438	504	4.36726	0.04351	504	5.13385	0.03719	504	-11.0598	0.02896	504	-15.0678	0.02234	504	-6.33135	0.02599	504	-7.12546	0.03654	504	-0.3261	-0.01594
503	12.3924	0.03191	503	11.1951	0.0344	503	4.43021	0.04367	503	5.19488	0.03738	503	-11.1432	0.02906	503	-15.1932	0.02238	503	-6.37674	0.02603	503	-7.17578	0.03663	503	-0.32426	-0.01616
502	12.4843	0.03185	502	11.3372	0.03444	502	4.46408	0.04368	502	5.2585	0.03744	502	-11.2273	0.0291	502	-15.3278	0.02241	502	-6.45543	0.02599	502	-7.21072	0.03662	502	-0.28246	-0.01621
501	12.5472	0.03185	501	11.493	0.03449	501	4.50643	0.04375	501	5.31879	0.03754	501	-11.378	0.02908	501	-15.4798	0.02238	501	-6.56698	0.02605	501	-7.30962	0.03663	501	-0.25879	-0.0165
500	12.6359	0.03188	500	11.6487	0.03458	500	4.57046	0.04387	500	5.37634	0.03771	500	-11.5041	0.02901	500	-15.6256	0.02238	500	-6.64006	0.02614	500	-7.36652	0.03673	500	-0.23052	-0.01667
499	12.7463	0.03178	499	11.7851	0.03462	499	4.63961	0.04394	499	5.44557	0.0378	499	-11.6453	0.0289	499	-15.8071	0.02232	499	-6.72942	0.02636	499	-7.44028	0.03683	499	-0.1491	-0.01677
498	12.8512	0.03191	498	11.9314	0.03479	498	4.69511	0.04414	498	5.5091	0.03801	498	-11.7465	0.02893	498	-16.0099	0.02243	498	-6.77531	0.02644	498	-7.52236	0.03704	498	-0.17947	-0.01662
497	12.9422	0.03191	497	12.087	0.03493	497	4.76636	0.04422	497	5.56395	0.03807	497	-11.8692	0.02892	497	-16.2121	0.02234	497	-6.84738	0.02656	497	-7.59946	0.03718	497	-0.20979	-0.01692
496	13.0355	0.03218	496	12.2384	0.03519	496	4.80212	0.04445	496	5.59932	0.03825	496	-11.9857	0.02902	496	-16.4151	0.0224	496	-6.92068	0.02683	496	-7.69649	0.03732	496	-0.20861	-0.01674
495	13.18	0.03236	495	12.3995	0.03536	495	4.87153	0.04465	495	5.65277	0.03836	495	-12.0791	0.02908	495	-16.5789	0.02243	495	-6.94894	0.02702	495	-7.8066	0.03758	495	-0.20072	-0.01622
494	13.28	0.0326	494	12.5108	0.03556	494	4.89212	0.04491	494	5.67844	0.0387	494	-12.1705	0.02928	494	-16.807	0.02254	494	-7.00876	0.02728	494	-7.93878	0.03793	494	-0.19974	-0.016
493	13.406	0.03294	493	12.6934	0.03589	493	4.91812	0.04523	493	5.73315	0.039	493	-12.2891	0.02966	493	-17.0021	0.02278	493	-7.03894	0.02755	493	-8.03988	0.03826	493	-0.17861	-0.01576
492	13.4954	0.03326	492	12.82	0.03621	492	4.95457	0.04556	492	5.78006	0.03921	492	-12.447	0.02992	492	-17.2456	0.02289	492	-7.12929	0.02787	492	-8.13077	0.03853	492	-0.1693	-0.01552
491	13.6213	0.03354	491	13.0046	0.03646	491	5.00055	0.04579	491	5.85217	0.03947	491	-12.5744	0.03012	491	-17.4718	0.02298	491	-7.21782	0.02813	491	-8.21016	0.03871	491	-0.22294	-0.01525
490	13.764	0.03391	490	13.1952	0.0367	490	5.05471	0.04615	490	5.91772	0.0398	490	-12.685	0.03041	490	-17.6538	0.02323	490	-7.28722	0.02863	490	-8.29357	0.03905	490	-0.23311	-0.0149
489	13.8669	0.03413	489	13.4	0.03696	489	5.12179	0.04646	489	5.99531	0.0401	489	-12.83	0.03078	489	-17.89	0.02344	489	-7.40067	0.02898	489	-8.4003	0.03933	489	-0.19603	-0.01435
488	13.9502	0.03446	488	13.6018	0.03722	488	5.1892	0.04679	488	6.08175	0.04039	488	-13.0015	0.0311	488	-18.13	0.02369	488	-7.54334	0.02939	488	-8.50806	0.03962	488	-0.1416	-0.0138
487	14.0417	0.03463	487	13.8426	0.03742	487	5.30109	0.04706	487	6.17086	0.04058	487	-13.1295	0.03131	487	-18.3482	0.02381	487	-7.65945	0.02965	487	-8.59237	0.03977	487	-0.12954	-0.01346
486	14.1448	0.03481	486	14.039	0.03756	486	5.36398	0.04734	486	6.23425	0.04079	486	-13.2428	0.03143	486	-18.6196	0.02391	486	-7.77257	0.02996	486	-8.69144	0.03994	486	-0.12405	-0.01327
485	14.2701	0.03497	485	14.2703	0.03771	485	5.4356	0.04759	485	6.29578	0.04102	485	-13.364	0.0316	485	-18.8515	0.02406	485	-7.8254	0.03016	485	-8.82019	0.04011	485	-0.11799	-0.01302
484	14.3806	0.03524	484	14.4768	0.03795	484	5.52246	0.04789	484	6.38398	0.04125	484	-13.5148	0.03186	484	-19.1359	0.02427	484	-7.9149	0.03039	484	-8.95757	0.04034	484	-0.11586	-0.01268
483	14.4785	0.03547	483	14.6888	0.03824	483	5.60448	0.04823	483	6.45464	0.04144	483	-13.6825	0.03209	483	-19.4739	0.02444	483	-7.98573	0.03055	483	-9.10475	0.04053	483	-0.05931	-0.01222
482	14.6025	0.03568	482	14.9003	0.03853	482	5.66816	0.04863	482	6.53911	0.04177	482	-13.8448	0.03237	482	-19.8039	0.02463	482	-8.06096	0.03083	482	-9.20877	0.04086	482	-0.03467	-0.01201
481	14.7265	0.03588	481	15.1221	0.03877	481	5.72004	0.04888	481	6.59231	0.04198	481	-14.0062	0.03257	481	-20.1032	0.02469	481	-8.1353	0.03103	481	-9.30418	0.04106	481	-0.03571	-0.01197
480	14.8889	0.03612	480	15.3877	0.03912	480	5.79693	0.04922	480	6.68069	0.04243	480	-14.1951	0.03281	480	-20.397	0.02481	480	-8.23907	0.03126	480	-9.43489	0.04137	480	-0.08376	-0.01218
479	15.0224	0.03631	479	15.6855	0.0394	479	5.88331	0.04943	479	6.76089	0.04266	479	-14.3952	0.03301	479	-20.6718	0.02492	479	-8.37837	0.03147	479	-9.52707	0.04158	479	-0.06533	-0.01297
478	15.1531	0.0364	478	15.9823	0.03952	478	5.99803	0.04965	478	6.87286	0.04295	478	-14.5714	0.03314	478	-20.8673	0.02498	478	-8.53745	0.03157	478	-9.55127	0.04172	478	-0.08236	-0.01357
477	15.2714	0.03637	477	16.2379	0.03947	477	6.02256	0.04958	477	6.91394	0.04312	477	-14.8118	0.03309	477	-21.0859	0.02492	477	-8.73958	0.03158	477	-9.6787	0.04178	477	-0.11908	-0.01412
476	15.4539	0.03625	476	16.5678	0.03948	476	6.12149	0.04963	476	7.02844	0.0433	476	-14.9898	0.03307	476	-21.2982	0.02481	476	-8.88936	0.03158	476	-9.75475	0.04189	476	-0.12766	-0.01486
475	15.594	0.03622	475	16.8686	0.03947	475	6.23268	0.04962	475	7.10877	0.04339	475	-15.1326	0.03301	475	-21.5003	0.02478	475	-9.00649	0.03163	475	-9.86407	0.0419	475	-0.13016	-0.01537
474	15.7261	0.03627	474	17.131	0.03949	474	6.29362	0.0497	474	7.19977	0.04354	474	-15.308	0.03301	474	-21.7677	0.02477	474	-9.11964	0.03162	474	-10.0057	0.04191	474	-0.13427	-0.01573
473	15.8302	0.03636	473	17.3791	0.0395	473	6.37524	0.04973	473	7.27475	0.04351	473	-15.4284	0.03299	473	-22.0017	0.02477	473	-9.19127	0.03164	473	-10.1088	0.04198	473	-0.15826	-0.01572
472	15.9118	0.03632	472	17.5513	0.03966	472	6.39691	0.0498	472	7.34419	0.0437	472	-15.5914	0.03313	472	-22.3249	0.02486	472	-9.2576	0.03174	472	-10.2608	0.0422	472	-0.14438	-0.01569
471	16.0108	0.03657	471	17.7254	0.03987	471	6.45063	0.05011	471	7.41726	0.04396	471	-15.7035	0.0334	471	-22.7138	0.02516	471	-9.30946	0.03207	471	-10.423	0.04251	471	-0.17726	-0.01477
470	16.1215	0.03691	470	17.9225	0.04035	470	6.5247	0.0506	470	7.51949	0.04433	470	-15.7986	0.0338	470	-23.032	0.02551	470	-9.34121	0.0325	470	-10.5272	0.04297	470	-0.19789	-0.01329
469	16.2088	0.03757	469	18.08	0.04083	469	6.57186	0.05117	469	7.56782	0.04476	469	-15.9129	0.03424	469	-23.3942	0.02605	469	-9.40614	0.03305	469	-10.6632	0.0435	469	-0.18466	-0.01188
468	16.337	0.03811	468	18.2574	0.04136	468	6.61483	0.05169	468	7.61931	0.04527	468	-16.0599	0.03476	468	-23.7982	0.02658	468	-9.49491	0.03349	468	-10.8115	0.04415	468	-0.21261	-0.0104
467	16.4637	0.03875	467	18.4262	0.04202	467	6.65096	0.05231	467	7.67614	0.04591	467	-16.2116	0.03532	467	-24.2309	0.02726	467	-9.57873	0.03417	467	-10.9344	0.04487	467	-0.2416	-0.00917
466	16.62	0.03943	466	18.6217	0.04264	466	6.69175	0.05301	466	7.75709	0.04663	466	-16.3727	0.03602	466	-24.623	0.02792	466	-9.684	0.03491	466	-11.0498	0.04565	466	-0.25488	-0.00756
465	16.8081	0.04025	465	18.8832	0.04339	465	6.78218	0.05389	465	7.84731	0.04723	465	-16.5334	0.03668	465	-25.0043	0.02859	465	-9.75412	0.03568	465	-11.1732	0.04641	465	-0.24522	-0.00648
464	16.9422	0.04095	464	19.1313	0.0441	464	6.84408	0.05468	464	7.89194	0.04794	464	-16.7515	0.03741	464	-25.3498	0.02911	464	-9.87969	0.03641	464	-11.3392	0.04716	464	-0.27479	-0.00526
463	17.1083	0.04144	463	19.4307	0.04469	463	6.93185	0.05543	463	7.96488	0.04845	463	-16.9239	0.03799	463	-25.7188	0.02952	463	-10.0027	0.03704	463	-11.4632	0.04773	463	-0.31323	-0.00433
462	17.2734	0.04187	462	19.739	0.0452	462	6.98355	0.05606	462	8.04656	0.04899	462	-17.1523	0.03852	462	-26.1167	0.02983	462	-10.1509	0.03755	462	-11.6514	0.04826	462	-0.29213	-0.00416
461	17.4461	0.04235	461	20.076	0.04578	461	7.08582	0.0567	461	8.16573	0.04942	461	-17.3642	0.03891	461	-26.4731	0.03007	461	-10.2714	0.0381	461	-11.8148	0.04884	461	-0.29992	-0.00388
460	17.6256	0.04279	460	20.4563	0.0463	460	7.18642	0.05721	460	8.29761	0.04991	460	-17.6087	0.03941	460	-26.8684	0.03033	460	-10.3986	0.03851	460	-11.9895	0.04934	460	-0.29173	-0.00377
459	17.7816	0.04313	459	20.8422	0.04676	459	7.28959	0.05769	459	8.38428	0.05029	459	-17.8676	0.03979	459	-27.3037	0.0305	459	-10.595	0.03892	459	-12.2207	0.04981	459	-0.28827	-0.00354
458	17.9532	0.04346	458	21.2853	0.04704	458	7.40966	0.05804	458	8.52867	0.0507	458	-18.0986	0.04011	458	-27.6885	0.03058	458	-10.7836	0.03937	458	-12.4228	0.0501	458	-0.29944	-0.00395
457	18.1785	0.04364	457	21.7606	0.04733	457	7.58726	0.05833	457	8.69366	0.05096	457	-18.3426	0.04026	457	-28.149	0.03061	457	-10.9045	0.03973	457	-12.6079	0.05041	457	-0.27745	-0.00405
456	18.3649	0.04387	456	22.2193	0.04765	456	7.7157	0.05868	456	8.85746	0.05136	456	-18.5935	0.04052	456	-28.5826	0.03073	456	-11.0648	0.04009	456	-12.7856	0.05077	456	-0.23544	-0.00421
455	18.5616	0.04426	455	22.6996	0.04809	455	7.86185	0.05914	455	9.03654	0.05176	455	-18.8377	0.04092	455	-29.0113	0.03103	455	-11.2063	0.04051	455	-12.9002	0.05126	455	-0.15665	-0.0043
454	18.7466	0.04474	454	23.161	0.04851	454	7.99787	0.05965	454	9.16237	0.05223	454	-19.1007	0.04136	454	-29.4461	0.03147	454	-11.3926	0.041	454	-13.0442	0.05168	454	-0.14135	-0.00355
453	18.9275	0.04519	453	23.6072	0.04897	453	8.14217	0.06021	453	9.29462	0.05265	453	-19.333	0.04177	453	-29.9131	0.03186	453	-11.5577	0.04154	453	-13.2494	0.05221	453	-0.12304	-0.00325
452	19.1423	0.04577	452	24.0483	0.04958	452	8.26925	0.06092	452	9.47574	0.05326	452	-19.5674	0.04233	452	-30.4	0.03242	452	-11.6877	0.04204	452	-13.4255	0.05291	452	-0.05233	-0.00266
451	19.3425	0.04647	451	24.4702	0.05021	451	8.4002	0.06167	451	9.60546	0.05377	451	-19.8155	0.04286	451	-30.974	0.03297	451	-11.8317	0.04259	451	-13.6032	0.05375	451	-0.02406	-0.00179
450	19.5432	0.04731	450	24.8819	0.051	450	8.4886	0.06254	450	9.74567	0.05433	450	-20.0846	0.04358	450	-31.5472	0.03361	450	-11.999	0.0433	450	-13.7508	0.05464	450	-0.01645	-0.0007188
449	19.7174	0.04814	449	25.3118	0.05184	449	8.59772	0.06344	449	9.87146	0.05491	449	-20.428	0.04429	449	-32.1421	0.03435	449	-12.1851	0.04405	449	-14.0202	0.05557	449	-0.05894	0.000362169
448	19.8849	0.04896	448	25.7638	0.05265	448	8.7094	0.06426	448	10.0111	0.05559	448	-20.7394	0.04503	448	-32.7118	0.03492	448	-12.381	0.04486	448	-14.3053	0.05644	448	-0.12518	0.00114
447	20.0819	0.04987	447	26.2601	0.0535	447	8.82515	0.06516	447	10.156	0.05621	447	-21.0819	0.04573	447	-33.2459	0.03567	447	-12.5802	0.04566	447	-14.5867	0.05739	447	-0.16089	0.00205
446	20.2933	0.05055	446	26.7647	0.05425	446	8.98182	0.06599	446	10.3003	0.05691	446	-21.4203	0.04648	446	-33.8038	0.03618	446	-12.8127	0.04647	446	-14.803	0.05827	446	-0.21468	0.00243
445	20.4994	0.05121	445	27.2952	0.05513	445	9.15214	0.06681	445	10.4031	0.05759	445	-21.735	0.04716	445	-34.3101	0.03686	445	-13.0666	0.04735	445	-15.0873	0.05903	445	-0.25207	0.00283
444	20.6917	0.05178	444	27.8821	0.05588	444	9.32663	0.06755	444	10.6024	0.05832	444	-22.0381	0.04783	444	-34.789	0.03733	444	-13.291	0.04808	444	-15.3839	0.05975	444	-0.29366	0.00347
443	20.8736	0.05245	443	28.4179	0.05666	443	9.50639	0.06828	443	10.7292	0.05893	443	-22.3446	0.04852	443	-35.3022	0.03794	443	-13.5326	0.0489	443	-15.6843	0.06042	443	-0.32778	0.00375
442	21.0855	0.05293	442	28.9844	0.05722	442	9.69476	0.06902	442	10.8996	0.05945	442	-22.592	0.04908	442	-35.8391	0.0384	442	-13.7168	0.04952	442	-15.8939	0.06098	442	-0.34513	0.00428
441	21.3143	0.05346	441	29.5622	0.05787	441	9.91439	0.06972	441	11.069	0.05988	441	-22.8705	0.04973	441	-36.4549	0.03891	441	-13.907	0.05022	441	-16.0925	0.06161	441	-0.35713	0.0047
440	21.4961	0.05389	440	30.1241	0.05837	440	10.0832	0.07047	440	11.2334	0.06042	440	-23.1699	0.05032	440	-37.1128	0.03937	440	-14.1224	0.05079	440	-16.3436	0.06209	440	-0.35642	0.00525
439	21.7068	0.05447	439	30.7462	0.05912	439	10.2355	0.07112	439	11.3871	0.06095	439	-23.5244	0.05092	439	-37.7432	0.03986	439	-14.3475	0.0513	439	-16.5919	0.06267	439	-0.36468	0.00585
438	21.9054	0.05514	438	31.3631	0.0597	438	10.3993	0.07183	438	11.5696	0.06147	438	-23.9022	0.05158	438	-38.4641	0.04037	438	-14.5665	0.05195	438	-16.834	0.06332	438	-0.37965	0.00642
437	22.1029	0.05564	437	32.0161	0.06024	437	10.5722	0.07244	437	11.7225	0.0619	437	-24.3103	0.05209	437	-39.2315	0.0408	437	-14.8262	0.05252	437	-17.0821	0.06397	437	-0.38933	0.00715
436	22.3593	0.05615	436	32.7664	0.06069	436	10.7589	0.07306	436	11.9228	0.06249	436	-24.6925	0.05257	436	-40.0426	0.04118	436	-15.0855	0.05302	436	-17.3497	0.06454	436	-0.42469	0.00763
435	22.6109	0.05669	435	33.4798	0.06135	435	10.9411	0.07376	435	12.1148	0.0631	435	-25.155	0.05305	435	-40.8205	0.04165	435	-15.3546	0.05367	435	-17.7119	0.06516	435	-0.43545	0.00815
434	22.9141	0.05723	434	34.2806	0.06186	434	11.163	0.07429	434	12.3519	0.06376	434	-25.6013	0.05353	434	-41.669	0.04203	434	-15.6796	0.05416	434	-18.0421	0.06569	434	-0.43685	0.00863
433	23.2425	0.0577	433	35.1364	0.06226	433	11.4025	0.07476	433	12.6061	0.0642	433	-26.0133	0.05386	433	-42.5515	0.04229	433	-15.9545	0.05471	433	-18.3429	0.0662	433	-0.41259	0.00878
432	23.548	0.05819	432	35.956	0.06264	432	11.606	0.0753	432	12.846	0.06479	432	-26.4694	0.05419	432	-43.4539	0.04252	432	-16.2664	0.05532	432	-18.7402	0.06662	432	-0.40898	0.00912
431	23.8439	0.0585	431	36.8379	0.0631	431	11.8233	0.07563	431	13.0762	0.06519	431	-26.9588	0.05443	431	-44.3771	0.0427	431	-16.6344	0.05581	431	-19.123	0.06698	431	-0.40524	0.00937
430	24.1609	0.05882	430	37.7486	0.06352	430	12.0589	0.076	430	13.3423	0.06566	430	-27.4563	0.0548	430	-45.3033	0.0429	430	-16.9792	0.05626	430	-19.5178	0.06732	430	-0.44043	0.00972
429	24.4625	0.05909	429	38.6742	0.06391	429	12.3242	0.07644	429	13.5932	0.06606	429	-28.0054	0.05515	429	-46.2589	0.04306	429	-17.3503	0.05668	429	-19.915	0.06773	429	-0.39058	0.00997
428	24.7377	0.05938	428	39.6277	0.06439	428	12.5458	0.0769	428	13.8458	0.0666	428	-28.5845	0.05552	428	-47.3437	0.04323	428	-17.7352	0.05714	428	-20.3326	0.06811	428	-0.31184	0.0103
427	25.051	0.05978	427	40.6482	0.06488	427	12.8339	0.07749	427	14.1127	0.06709	427	-29.1385	0.05586	427	-48.368	0.04335	427	-18.0635	0.05768	427	-20.7468	0.06859	427	-0.25537	0.01047
426	25.3755	0.06024	426	41.7019	0.06552	426	13.1655	0.07806	426	14.4187	0.06774	426	-29.7214	0.0563	426	-49.4589	0.04363	426	-18.4452	0.05828	426	-21.1597	0.06915	426	-0.22461	0.01074
425	25.6906	0.06077	425	42.7756	0.06616	425	13.4784	0.07878	425	14.7337	0.06828	425	-30.3153	0.0568	425	-50.6534	0.04393	425	-18.8027	0.05891	425	-21.5744	0.06981	425	-0.19871	0.01111
424	26.0011	0.06137	424	43.8445	0.06676	424	13.8013	0.07948	424	15.074	0.069	424	-30.9181	0.0573	424	-51.8229	0.04425	424	-19.1338	0.05949	424	-21.9722	0.07044	424	-0.17358	0.01165
423	26.3201	0.06208	423	44.9309	0.06751	423	14.1487	0.08028	423	15.4194	0.06969	423	-31.5135	0.0578	423	-53.0405	0.04465	423	-19.4761	0.06033	423	-22.421	0.07114	423	-0.1453	0.01236
422	26.6541	0.06291	422	46.0791	0.06835	422	14.4794	0.08107	422	15.7325	0.07054	422	-32.1273	0.05846	422	-54.3324	0.04518	422	-19.878	0.06122	422	-22.8947	0.07196	422	-0.13084	0.01295
421	27.0187	0.06363	421	47.2864	0.06909	421	14.825	0.08196	421	16.0633	0.07137	421	-32.7188	0.05912	421	-55.6728	0.04578	421	-20.3015	0.06196	421	-23.3678	0.07268	421	-0.08882	0.01367
420	27.3414	0.0643	420	48.4902	0.07001	420	15.1139	0.08282	420	16.389	0.07229	420	-33.3981	0.05993	420	-57.1078	0.04636	420	-20.7435	0.0628	420	-23.927	0.07352	420	-0.06549	0.01433
419	27.6763	0.06483	419	49.7955	0.07072	419	15.4636	0.0838	419	16.7285	0.07304	419	-34.1025	0.06058	419	-58.5484	0.04689	419	-21.1571	0.06352	419	-24.4777	0.07425	419	-0.08536	0.01551
418	28.0435	0.06563	418	51.1126	0.07157	418	15.7947	0.08487	418	17.0608	0.07387	418	-34.8373	0.06122	418	-60.1271	0.04745	418	-21.625	0.06444	418	-25.0973	0.07503	418	-0.07213	0.01646
417	28.3969	0.06641	417	52.5323	0.07248	417	16.1588	0.08602	417	17.3833	0.07472	417	-35.5844	0.06197	417	-61.7545	0.04805	417	-22.1768	0.06541	417	-25.7629	0.07593	417	-0.06294	0.01749
416	28.7231	0.06719	416	53.9967	0.07341	416	16.5393	0.08701	416	17.7538	0.07564	416	-36.3367	0.06286	416	-63.4637	0.04867	416	-22.7244	0.06639	416	-26.3688	0.07684	416	-0.02726	0.0185
415	29.0708	0.06805	415	55.5615	0.07443	415	16.9648	0.08825	415	18.1657	0.07651	415	-37.1439	0.0637	415	-65.2207	0.04938	415	-23.2439	0.06738	415	-26.967	0.07781	415	-0.01356	0.01974
414	29.3815	0.06911	414	57.1431	0.07565	414	17.3954	0.08944	414	18.5753	0.07761	414	-38.002	0.06467	414	-67.046	0.05007	414	-23.7741	0.0686	414	-27.6128	0.07892	414	0.01256	0.02095
413	29.6587	0.07027	413	58.7896	0.07684	413	17.8661	0.09081	413	18.9905	0.0788	413	-38.8461	0.06574	413	-68.9473	0.05093	413	-24.349	0.06985	413	-28.2747	0.08014	413	-0.00142	0.02234
412	29.9308	0.0715	412	60.522	0.07823	412	18.3399	0.09226	412	19.4404	0.08012	412	-39.703	0.06694	412	-70.8944	0.05194	412	-24.9458	0.07119	412	-28.9294	0.08151	412	-0.01926	0.0239
411	30.1978	0.07275	411	62.329	0.07973	411	18.8714	0.09383	411	19.9062	0.08147	411	-40.5692	0.06829	411	-72.9617	0.05297	411	-25.4871	0.07268	411	-29.5664	0.08295	411	-0.0393	0.02543
410	30.4096	0.07432	410	64.2019	0.08155	410	19.3907	0.09567	410	20.3807	0.08306	410	-41.5205	0.06976	410	-75.2116	0.05418	410	-26.0453	0.07433	410	-30.1939	0.08461	410	-0.09198	0.0271
409	30.5548	0.07602	409	66.1462	0.08343	409	19.8928	0.09775	409	20.8345	0.0848	409	-42.4719	0.07132	409	-77.5036	0.05546	409	-26.6052	0.07617	409	-30.8784	0.08644	409	-0.15097	0.02872
408	30.5504	0.07799	408	68.0718	0.08555	408	20.4082	0.1	408	21.2788	0.08684	408	-43.4322	0.07324	408	-79.938	0.05701	408	-27.1931	0.07831	408	-31.5934	0.08852	408	-0.19061	0.03058
407	30.4458	0.08015	407	70.0322	0.08774	407	20.9414	0.10247	407	21.6863	0.08893	407	-44.395	0.07532	407	-82.4482	0.0587	407	-27.7439	0.08053	407	-32.2695	0.09073	407	-0.24871	0.0324
406	30.133	0.0823	406	71.909	0.0901	406	21.4091	0.10509	406	22.0279	0.09122	406	-45.3877	0.07755	406	-85.0468	0.0607	406	-28.2862	0.08299	406	-32.9484	0.09312	406	-0.27159	0.03431
405	29.6055	0.08482	405	73.6826	0.09275	405	21.8563	0.10799	405	22.3303	0.09399	405	-46.4094	0.08012	405	-87.6713	0.06285	405	-28.8133	0.08577	405	-33.5976	0.09577	405	-0.2484	0.03652
404	28.8755	0.08748	404	75.373	0.09575	404	22.3265	0.11127	404	22.6003	0.09698	404	-47.2992	0.08308	404	-90.1876	0.06558	404	-29.201	0.08904	404	-34.1567	0.0987	404	-0.26234	0.03856
403	27.7516	0.09041	403	76.7333	0.09882	403	22.6514	0.11487	403	22.6473	0.10033	403	-48.025	0.08637	403	-92.5874	0.06835	403	-29.4926	0.09256	403	-34.6534	0.10199	403	-0.25505	0.04117
402	26.205	0.09377	402	77.6735	0.10251	402	22.925	0.11893	402	22.5922	0.10397	402	-48.5172	0.09011	402	-94.7047	0.07153	402	-29.5739	0.09654	402	-34.8942	0.10579	402	-0.20434	0.04407
401	24.1206	0.09736	401	78.0368	0.10651	401	23.0242	0.12357	401	22.2332	0.10814	401	-48.6763	0.09441	401	-96.3692	0.07522	401	-29.3511	0.10093	401	-34.797	0.10995	401	-0.13758	0.04762
400	21.3109	0.10163	400	77.5848	0.11125	400	22.8668	0.12898	400	21.5561	0.11287	400	-48.4304	0.09942	400	-97.3822	0.07959	400	-28.7764	0.10607	400	-34.3142	0.11484	400	-0.07573	0.05206
399	17.6701	0.10666	399	76.0292	0.11663	399	22.4742	0.13529	399	20.4242	0.11834	399	-47.5514	0.10535	399	-97.4817	0.08471	399	-27.6429	0.11211	399	-33.1633	0.12045	399	-0.00804	0.05665
398	12.9156	0.11242	398	72.9816	0.12275	398	21.6312	0.14238	398	18.5872	0.12465	398	-45.9298	0.11212	398	-96.2851	0.09063	398	-25.9561	0.11891	398	-31.2353	0.12687	398	0.03473	0.06218
397	6.74992	0.11893	397	68.0396	0.12964	397	20.2211	0.15045	397	16.0373	0.13194	397	-43.3413	0.12005	397	-93.2124	0.09754	397	-23.5017	0.1268	397	-28.3019	0.13431	397	0.09498	0.06835
396	-0.89625	0.1264	396	60.7605	0.13749	396	18.1507	0.15957	396	12.5168	0.14023	396	-39.5577	0.12916	396	-87.8367	0.10573	396	-20.0967	0.13587	396	-24.0956	0.14291	396	0.12287	0.07539
395	-10.2413	0.13466	395	50.701	0.14621	395	15.2001	0.16993	395	7.82565	0.14961	395	-34.3607	0.13958	395	-79.5855	0.11517	395	-15.6338	0.1462	395	-18.5254	0.15257	395	0.12461	0.08343
394	-21.3387	0.14376	394	37.7374	0.15572	394	11.4194	0.18121	394	1.95439	0.15981	394	-27.4738	0.15123	394	-68.0525	0.12567	394	-9.9942	0.15765	394	-11.3121	0.16329	394	0.10828	0.09195
393	-34.0678	0.15355	393	21.7748	0.16593	393	6.53813	0.1933	393	-5.1699	0.171	393	-18.8958	0.1641	393	-52.9352	0.13738	393	-3.18057	0.17013	393	-2.49948	0.17489	393	0.12975	0.10095
392	-48.0942	0.1637	392	3.11894	0.17659	392	0.69717	0.20584	392	-13.4009	0.18265	392	-8.57468	0.17776	392	-34.2647	0.14994	392	4.766	0.1831	392	7.90622	0.1872	392	0.11856	0.1101
391	-62.9104	0.17402	391	-17.6573	0.18737	391	-5.97873	0.21843	391	-22.4988	0.19439	391	3.19995	0.19202	391	-12.5324	0.16311	391	13.6517	0.19648	391	19.4955	0.19989	391	0.1156	0.11948
390	-77.6455	0.1841	390	-39.3668	0.19782	390	-13.1679	0.23044	390	-32.0132	0.20574	390	15.8418	0.20597	390	11.0175	0.17627	390	23.004	0.20924	390	31.5126	0.21197	390	0.07792	0.12857
389	-91.4676	0.1931	389	-60.5783	0.20716	389	-20.3359	0.24138	389	-41.1927	0.21587	389	28.6522	0.2189	389	34.947	0.18863	389	32.2662	0.22092	389	43.3293	0.22308	389	0.0734	0.13674
388	-103.526	0.20094	388	-79.8876	0.21537	388	-27.1118	0.25052	388	-49.4453	0.22463	388	40.8264	0.2304	388	57.6157	0.19965	388	40.9066	0.23103	388	54.2424	0.23287	388	0.08166	0.14417
387	-113.334	0.20728	387	-96.41	0.22197	387	-33.2133	0.25794	387	-56.4897	0.23165	387	51.5485	0.23998	387	77.5641	0.20891	387	48.3805	0.23927	387	63.4396	0.24087	387	0.05469	0.15032
386	-120.882	0.21206	386	-109.719	0.22687	386	-38.3315	0.26353	386	-62.1566	0.2368	386	60.546	0.2475	386	94.0638	0.21608	386	54.5612	0.24553	386	70.858	0.24704	386	0.06191	0.15514
385	-126.548	0.21546	385	-120.022	0.23042	385	-42.5021	0.2676	385	-66.4468	0.2407	385	67.8678	0.25316	385	107.169	0.22145	385	59.5538	0.25029	385	76.6318	0.25155	385	0.01854	0.15947
384	-131.063	0.21791	384	-128.27	0.23306	384	-45.9949	0.2708	384	-69.8745	0.24354	384	73.8291	0.2574	384	117.522	0.22549	384	63.5789	0.25393	384	81.2837	0.255	384	-0.04854	0.16272
383	-135.375	0.21992	383	-135.727	0.23515	383	-49.1622	0.27356	383	-73.0604	0.24603	383	79.1391	0.26101	383	126.673	0.22897	383	67.2332	0.25722	383	85.5952	0.25814	383	-0.05639	0.16542
382	-139.988	0.22196	382	-143.495	0.23735	382	-52.4524	0.27646	382	-76.4493	0.24857	382	84.3917	0.26433	382	135.745	0.23256	382	70.8904	0.26049	382	89.9858	0.26138	382	-0.06922	0.16792
381	-145.164	0.22402	381	-152.046	0.23977	381	-55.9874	0.27958	381	-80.1914	0.2513	381	90.0726	0.26786	381	145.643	0.23656	381	74.8571	0.26398	381	94.7724	0.26474	381	-0.03283	0.17019
380	-150.625	0.22649	380	-161.1	0.24242	380	-59.6305	0.28278	380	-84.0901	0.25429	380	96.1485	0.27169	380	156.439	0.2411	380	79.125	0.26741	380	100.058	0.26812	380	-0.08932	0.1726
379	-155.746	0.2289	379	-170.07	0.2453	379	-63.2585	0.28571	379	-87.9212	0.25707	379	102.219	0.27544	379	167.378	0.24586	379	83.2048	0.27083	379	105.162	0.27119	379	-0.1206	0.17458
378	-159.925	0.23125	378	-177.909	0.24795	378	-66.5685	0.2883	378	-91.1727	0.2596	378	107.61	0.27888	378	177.289	0.25041	378	86.6898	0.27368	378	109.439	0.274	378	-0.17476	0.17679
377	-162.345	0.23284	377	-183.574	0.24992	377	-69.0602	0.28994	377	-93.3704	0.26118	377	111.86	0.28138	377	185.178	0.25408	377	89.3657	0.27566	377	112.542	0.27594	377	-0.208	0.17882
376	-162.868	0.23414	376	-186.574	0.25134	376	-70.6384	0.29096	376	-94.3303	0.2624	376	114.523	0.28305	376	190.263	0.25659	376	90.8268	0.27692	376	114.129	0.2771	376	-0.21863	0.18033
375	-161.816	0.2349	375	-187.107	0.25217	375	-71.2407	0.29142	375	-94.2703	0.26314	375	115.465	0.28401	375	192.384	0.25821	375	91.153	0.27751	375	114.277	0.2776	375	-0.22082	0.18174
374	-159.622	0.2356	374	-185.757	0.25276	374	-71.1071	0.29172	374	-93.3703	0.26389	374	115.086	0.2846	374	192.039	0.259	374	90.4725	0.27808	374	113.218	0.27797	374	-0.21763	0.18262
373	-156.948	0.23614	373	-183.392	0.25316	373	-70.5586	0.29228	373	-92.1235	0.26466	373	113.999	0.28506	373	190.319	0.25938	373	89.3945	0.27863	373	111.687	0.2784	373	-0.20575	0.1836
372	-154.461	0.23704	372	-180.927	0.25388	372	-69.8569	0.29335	372	-90.8854	0.26604	372	112.67	0.28597	372	188.211	0.25969	372	88.3068	0.27966	372	110.241	0.27944	372	-0.18253	0.18469
371	-152.498	0.23833	371	-179.267	0.25498	371	-69.3517	0.29501	371	-90.0407	0.26803	371	111.711	0.28747	371	186.674	0.26051	371	87.5508	0.28132	371	109.266	0.28105	371	-0.12677	0.18612
370	-151.474	0.24021	370	-178.643	0.25682	370	-69.2576	0.29766	370	-89.8232	0.27102	370	111.238	0.29005	370	186.036	0.26191	370	87.1858	0.28382	370	108.901	0.28358	370	-0.02301	0.18773
369	-151.197	0.24257	369	-179.068	0.25923	369	-69.5769	0.30084	369	-90.0822	0.27446	369	111.451	0.29325	369	186.481	0.26412	369	87.3591	0.28702	369	109.206	0.28673	369	0.00578	0.18966
368	-151.613	0.24524	368	-180.45	0.26204	368	-70.2847	0.3046	368	-90.842	0.27845	368	112.436	0.29698	368	188.216	0.2667	368	88.1106	0.29061	368	110.207	0.29047	368	-0.00313	0.19185
367	-152.696	0.24821	367	-182.75	0.26506	367	-71.4328	0.30878	367	-92.0332	0.28265	367	114.037	0.30109	367	190.989	0.26978	367	89.3512	0.29444	367	111.874	0.29452	367	-0.01156	0.19407
366	-154.315	0.25146	366	-185.955	0.26841	366	-72.8845	0.31317	366	-93.6222	0.28734	366	116.34	0.30575	366	194.696	0.27331	366	90.9805	0.29873	366	113.967	0.29894	366	-0.03277	0.19683
365	-156.388	0.25506	365	-189.415	0.27224	365	-74.7082	0.31791	365	-95.5643	0.29231	365	119.099	0.31081	365	199.331	0.27745	365	92.9926	0.30328	365	116.527	0.30371	365	-0.0854	0.19986
364	-158.67	0.25891	364	-192.493	0.27635	364	-76.7041	0.32301	364	-97.6971	0.29775	364	122.203	0.31632	364	204.509	0.28187	364	95.1738	0.3083	364	119.252	0.30877	364	-0.1193	0.20281
363	-160.637	0.26295	363	-195.23	0.28068	363	-78.6594	0.32824	363	-99.645	0.3033	363	125.441	0.32192	363	209.813	0.28674	363	97.3077	0.31327	363	121.834	0.31404	363	-0.18843	0.20566
362	-161.717	0.26704	362	-197.483	0.28511	362	-80.1969	0.33326	362	-101.103	0.3087	362	128.187	0.32758	362	214.284	0.29143	362	98.9361	0.3181	362	123.854	0.31905	362	-0.23637	0.20847
361	-161.311	0.27107	361	-198.418	0.2893	361	-81.0104	0.33782	361	-101.653	0.31389	361	129.892	0.33273	361	216.909	0.29589	361	99.7154	0.3227	361	124.838	0.32375	361	-0.28322	0.21102
360	-159.129	0.27453	360	-196.941	0.29288	360	-80.7778	0.34153	360	-100.964	0.31828	360	130.018	0.33695	360	216.889	0.29946	360	99.3081	0.32657	360	124.239	0.32742	360	-0.24226	0.213
359	-154.899	0.27739	359	-192.601	0.2957	359	-79.4165	0.34405	359	-98.8215	0.32175	359	128.247	0.33982	359	213.796	0.30193	359	97.4872	0.32944	359	121.804	0.33022	359	-0.20192	0.21457
358	-148.558	0.27923	358	-185.865	0.29737	358	-76.8028	0.34526	358	-95.1815	0.32397	358	124.598	0.341	358	207.442	0.30286	358	94.2515	0.33091	358	117.597	0.33149	358	-0.18823	0.21537
357	-140.312	0.28007	357	-176.967	0.2981	357	-72.9868	0.34503	357	-90.1312	0.32486	357	119.111	0.34045	357	198.077	0.3023	357	89.6655	0.33085	357	111.763	0.33132	357	-0.17667	0.21513
356	-130.719	0.27999	356	-166.089	0.29753	356	-68.3357	0.34335	356	-84.1644	0.32442	356	111.956	0.33854	356	186.189	0.30017	356	83.9832	0.32939	356	104.48	0.32974	356	-0.19714	0.21453
355	-120.506	0.2789	355	-153.403	0.29594	355	-63.1108	0.34062	355	-77.547	0.323	355	103.945	0.33537	355	172.699	0.29669	355	77.6837	0.32678	355	96.4685	0.32713	355	-0.24408	0.21285
354	-110.214	0.27712	354	-140.214	0.29351	354	-57.6704	0.33718	354	-70.7384	0.3206	354	95.6187	0.33116	354	158.894	0.29231	354	71.203	0.32329	354	88.3563	0.3238	354	-0.26605	0.21074
353	-100.481	0.27466	353	-127.551	0.29074	353	-52.4456	0.33329	353	-64.275	0.31777	353	87.3122	0.32664	353	145.412	0.2873	353	64.849	0.31923	353	80.4688	0.32009	353	-0.15748	0.20829
352	-91.3695	0.27207	352	-115.898	0.28759	352	-47.4825	0.32938	352	-58.1905	0.31471	352	79.6387	0.32197	352	132.962	0.28193	352	59.0683	0.31492	352	73.1951	0.31627	352	-0.16606	0.20564
351	-83.3485	0.26953	351	-105.684	0.28444	351	-43.0637	0.32572	351	-52.8817	0.31164	351	72.6695	0.31765	351	121.762	0.27687	351	53.8219	0.31073	351	66.5956	0.31278	351	-0.21164	0.20339
350	-76.5281	0.26728	350	-96.9154	0.28124	350	-39.3478	0.32256	350	-48.272	0.30877	350	66.6542	0.3138	350	112.046	0.27215	350	49.3331	0.30721	350	61.0189	0.30976	350	-0.28798	0.20121
349	-70.8903	0.26512	349	-89.6034	0.2786	349	-36.1801	0.32017	349	-44.3272	0.30618	349	61.6813	0.31052	349	103.925	0.26833	349	45.6055	0.30429	349	56.4539	0.30755	349	-0.29346	0.19925
348	-66.2733	0.26355	348	-83.7149	0.27643	348	-33.6752	0.31824	348	-41.2306	0.30398	348	57.5392	0.30795	348	97.3356	0.26546	348	42.5399	0.30218	348	52.6954	0.30577	348	-0.28464	0.19794
347	-62.4465	0.26206	347	-78.9185	0.27467	347	-31.6109	0.31679	347	-38.6374	0.3021	347	54.2004	0.30619	347	91.9447	0.26315	347	40.1574	0.30031	347	49.5918	0.30443	347	-0.24286	0.19661
346	-59.0654	0.26115	346	-74.8461	0.27332	346	-29.8108	0.3157	346	-36.3932	0.30053	346	51.3229	0.30503	346	87.3754	0.26155	346	38.1025	0.29897	346	46.9195	0.30357	346	-0.16568	0.19536
345	-55.8619	0.26001	345	-71.0176	0.27187	345	-28.1843	0.31468	345	-34.3413	0.2989	345	48.6417	0.30406	345	83.0866	0.26021	345	36.0528	0.29773	345	44.4301	0.30264	345	-0.18926	0.19406
344	-52.5994	0.25895	344	-67.059	0.27065	344	-26.5945	0.31364	344	-32.1242	0.29732	344	45.9482	0.30292	344	78.7267	0.25904	344	33.9905	0.29672	344	41.94	0.30168	344	-0.23493	0.19283
343	-49.0682	0.25744	343	-62.9838	0.26945	343	-24.8083	0.31229	343	-29.7852	0.29556	343	43.093	0.30174	343	74.177	0.25765	343	31.8046	0.2952	343	39.279	0.30032	343	-0.15057	0.19102
342	-45.1866	0.25561	342	-58.5005	0.26779	342	-22.7942	0.31013	342	-27.2009	0.29315	342	39.9183	0.29984	342	69.23	0.25596	342	29.3931	0.29322	342	36.2682	0.29817	342	-0.08418	0.18873
341	-41.0166	0.25315	341	-53.5544	0.26581	341	-20.6197	0.30733	341	-24.3835	0.28995	341	36.4589	0.29704	341	63.8589	0.25356	341	26.7168	0.29025	341	33.0114	0.29534	341	-0.1295	0.18583
340	-36.6056	0.25045	340	-48.312	0.26335	340	-18.3967	0.30358	340	-21.5098	0.28615	340	32.8683	0.29355	340	58.0445	0.25067	340	23.8666	0.28675	340	29.5339	0.29175	340	-0.14006	0.18223
339	-32.208	0.24705	339	-43.0976	0.26031	339	-16.1599	0.29928	339	-18.6509	0.28163	339	29.3008	0.28925	339	52.0945	0.24721	339	21.0336	0.28237	339	26.0704	0.28747	339	-0.18428	0.17811
338	-28.1254	0.2434	338	-38.0919	0.25712	338	-14.0115	0.2943	338	-15.9078	0.27674	338	25.8478	0.28451	338	46.3301	0.24369	338	18.2617	0.27761	338	22.7592	0.28275	338	-0.18756	0.17363
337	-24.403	0.23935	337	-33.5252	0.25331	337	-11.9772	0.289	337	-13.4498	0.27118	337	22.5327	0.27911	337	41.0234	0.23944	337	15.8037	0.27243	337	19.6635	0.27749	337	-0.22708	0.16923
336	-21.1441	0.23527	336	-29.366	0.24942	336	-10.1608	0.28338	336	-11.3621	0.26556	336	19.6771	0.27346	336	36.2247	0.23533	336	13.6869	0.26699	336	16.9656	0.27192	336	-0.22756	0.16411
335	-18.5558	0.23099	335	-25.9499	0.24508	335	-8.7875	0.27784	335	-9.75031	0.25973	335	17.3253	0.26769	335	32.0835	0.23093	335	11.954	0.26149	335	14.8345	0.26625	335	-0.25398	0.15895
334	-16.6389	0.22654	334	-23.3385	0.24056	334	-7.65685	0.27198	334	-8.51996	0.25383	334	15.432	0.26193	334	28.8394	0.22645	334	10.5947	0.25595	334	13.21	0.26054	334	-0.23534	0.15395
333	-15.4386	0.22195	333	-21.4872	0.2359	333	-6.90363	0.26647	333	-7.6341	0.24785	333	13.9753	0.25629	333	26.4426	0.22177	333	9.69258	0.25047	333	12.0729	0.25476	333	-0.15108	0.14913
332	-14.8512	0.21757	332	-20.1852	0.23139	332	-6.44009	0.26121	332	-7.1328	0.24209	332	12.9537	0.25088	332	24.6585	0.21719	332	9.12306	0.24525	332	11.314	0.24941	332	-0.07971	0.14523
331	-14.5626	0.2133	331	-19.4725	0.22686	331	-6.08214	0.25627	331	-6.89849	0.23648	331	12.3509	0.24577	331	23.4798	0.2126	331	8.905	0.2403	331	11.0124	0.24427	331	-0.02997	0.1407
330	-14.6806	0.2091	330	-19.2277	0.22243	330	-6.01669	0.25135	330	-6.86765	0.23116	330	12.0881	0.24057	330	22.7381	0.20826	330	8.81721	0.23543	330	10.9439	0.23935	330	0.02688	0.13682
329	-15.1852	0.20514	329	-19.3371	0.21846	329	-6.12387	0.24707	329	-7.04353	0.22639	329	11.8596	0.23605	329	22.4057	0.20401	329	8.81715	0.23084	329	11.0369	0.23502	329	-0.04374	0.13354
328	-15.7779	0.20126	328	-19.6187	0.21444	328	-6.38172	0.24297	328	-7.30493	0.22176	328	11.7181	0.23153	328	22.2092	0.2	328	8.91398	0.22656	328	11.1428	0.23076	328	-0.10406	0.13012
327	-16.3294	0.19791	327	-19.9144	0.21121	327	-6.53094	0.2394	327	-7.53341	0.21764	327	11.7482	0.22748	327	22.0934	0.19654	327	9.10045	0.22284	327	11.4138	0.22703	327	-0.07382	0.12738
326	-16.855	0.19497	326	-20.2108	0.20833	326	-6.59829	0.23637	326	-7.79167	0.214	326	11.6969	0.22386	326	22.1194	0.19364	326	9.24947	0.21964	326	11.6541	0.22378	326	-0.10861	0.12495
325	-17.3191	0.19249	325	-20.5326	0.20615	325	-6.72457	0.23373	325	-8.07553	0.21098	325	11.5647	0.22088	325	22.0533	0.19124	325	9.32127	0.2169	325	11.7877	0.22106	325	-0.11111	0.12262
324	-17.829	0.19058	324	-20.7022	0.20436	324	-6.7849	0.23197	324	-8.36626	0.20837	324	11.3937	0.21856	324	21.9327	0.1893	324	9.38005	0.21491	324	11.894	0.21906	324	-0.11817	0.12028
323	-18.1485	0.18942	323	-20.7479	0.20326	323	-6.75091	0.23083	323	-8.54038	0.20645	323	11.3443	0.21698	323	21.7692	0.18801	323	9.48859	0.21354	323	12.0465	0.21746	323	-0.14034	0.11836
322	-18.2916	0.18849	322	-20.7661	0.20252	322	-6.60559	0.23005	322	-8.70277	0.20509	322	11.3065	0.21587	322	21.6379	0.18711	322	9.64278	0.21272	322	12.1362	0.2164	322	-0.12156	0.11723
321	-18.5436	0.18831	321	-20.8024	0.20249	321	-6.59934	0.22993	321	-8.88649	0.20434	321	11.162	0.21564	321	21.4127	0.18679	321	9.67331	0.2126	321	12.1853	0.2162	321	-0.03753	0.116
320	-19.0102	0.18827	320	-20.9735	0.20273	320	-6.67818	0.23036	320	-9.23024	0.20414	320	11.0389	0.21575	320	21.0876	0.18669	320	9.70709	0.21293	320	12.2276	0.21621	320	0.06407	0.11481
319	-19.3687	0.18891	319	-21.1487	0.20361	319	-6.65167	0.23167	319	-9.39331	0.20467	319	11.0971	0.21656	319	20.9667	0.1872	319	9.90376	0.21388	319	12.572	0.21711	319	0.15621	0.11459
318	-19.8734	0.18989	318	-21.4375	0.20484	318	-6.74592	0.23348	318	-9.7446	0.20569	318	11.1773	0.21794	318	20.9566	0.18808	318	10.0818	0.21546	318	12.8729	0.21846	318	0.1633	0.11486
317	-20.562	0.19133	317	-21.9324	0.20677	317	-6.97657	0.23597	317	-10.1931	0.20736	317	11.2319	0.2198	317	20.98	0.18946	317	10.3006	0.21785	317	13.1358	0.22065	317	-0.0325	0.11563
316	-21.4901	0.19315	316	-22.636	0.20879	316	-7.21167	0.23888	316	-10.6583	0.20949	316	11.3923	0.22232	316	21.1943	0.19126	316	10.5528	0.22047	316	13.5096	0.223	316	-0.07926	0.11744
315	-22.6045	0.19588	315	-23.6027	0.21171	315	-7.42469	0.24275	315	-11.3227	0.21257	315	11.6574	0.22552	315	21.5854	0.1937	315	10.7862	0.22401	315	14.0278	0.22642	315	-0.01349	0.11911
314	-23.7317	0.19897	314	-24.6891	0.21506	314	-7.63825	0.24731	314	-11.9505	0.21624	314	11.9775	0.22952	314	22.3139	0.19672	314	11.1717	0.22829	314	14.6512	0.23017	314	-0.00412	0.12185
313	-25.0104	0.203	313	-26.0094	0.21915	313	-8.02297	0.25264	313	-12.6772	0.22073	313	12.3724	0.23439	313	23.2139	0.20029	313	11.5671	0.23313	313	15.3062	0.23508	313	0.01193	0.1253
312	-26.5157	0.20723	312	-27.6053	0.22361	312	-8.55993	0.2568	312	-13.5598	0.2257	312	12.7962	0.23969	312	24.2319	0.20436	312	12.0784	0.23877	312	15.9154	0.24034	312	0.04929	0.12954
311	-28.091	0.21215	311	-29.3835	0.22862	311	-9.02888	0.26128	311	-14.3408	0.23174	311	13.4584	0.2446	311	25.6383	0.20916	311	12.7841	0.24397	311	16.9383	0.24523	311	0.02028	0.13391
310	-29.7657	0.21756	310	-31.4497	0.23345	310	-9.58889	0.266	310	-15.2596	0.23708	310	14.2585	0.24898	310	27.3483	0.21431	310	13.5882	0.24844	310	18.0415	0.24953	310	-0.00509	0.13882
309	-31.7025	0.22291	309	-33.8609	0.23723	309	-10.2986	0.27124	309	-16.4649	0.24197	309	15.181	0.25368	309	29.2326	0.22005	309	14.4674	0.25329	309	19.2878	0.2542	309	0.18012	0.14421
308	-33.7901	0.227	308	-36.5239	0.2413	308	-11.1696	0.27666	308	-17.5488	0.2472	308	16.3459	0.25889	308	31.5406	0.22392	308	15.5874	0.25867	308	20.7033	0.25935	308	0.20035	0.14966
307	-36.1433	0.23133	307	-39.5141	0.24558	307	-12.0929	0.28252	307	-18.8389	0.25291	307	17.6899	0.26433	307	34.1768	0.22815	307	16.8008	0.26439	307	22.2035	0.26486	307	0.11594	0.154
306	-38.5681	0.23583	306	-42.8532	0.25009	306	-12.9751	0.28864	306	-20.233	0.25893	306	19.244	0.27002	306	37.2687	0.23268	306	18.239	0.27027	306	24.0891	0.27069	306	0.03553	0.15826
305	-41.1404	0.24072	305	-46.4678	0.25494	305	-13.9884	0.29515	305	-21.6993	0.26539	305	21.1155	0.27623	305	40.8298	0.23756	305	19.8503	0.2767	305	26.2781	0.277	305	-0.05718	0.16285
304	-43.8062	0.24578	304	-50.2888	0.26023	304	-15.0808	0.30189	304	-23.2839	0.27223	304	23.2083	0.28284	304	44.7433	0.24253	304	21.4571	0.28334	304	28.4388	0.28353	304	-0.06701	0.16797
303	-46.5954	0.25116	303	-54.3012	0.26587	303	-16.3872	0.30903	303	-24.9667	0.27954	303	25.3992	0.28992	303	49.0429	0.24806	303	23.2373	0.29041	303	30.8053	0.29063	303	-0.09867	0.17376
302	-49.3049	0.257	302	-58.3947	0.27179	302	-17.7033	0.31648	302	-26.5816	0.28729	302	27.8171	0.29749	302	53.5967	0.25413	302	25.203	0.29768	302	33.1809	0.29802	302	-0.09329	0.17986
301	-51.9731	0.26322	301	-62.6008	0.2784	301	-19.0041	0.32455	301	-28.4145	0.29556	301	30.3329	0.30566	301	58.1994	0.26098	301	27.0729	0.3057	301	35.5519	0.30601	301	-0.03537	0.18619
300	-54.5673	0.26968	300	-66.7076	0.2853	300	-20.3428	0.33258	300	-30.1244	0.30409	300	32.8518	0.31414	300	62.9075	0.26816	300	28.9268	0.31354	300	37.8866	0.31403	300	-0.02298	0.19281
299	-56.9425	0.27665	299	-70.5744	0.29279	299	-21.7223	0.34087	299	-31.8545	0.31305	299	35.3974	0.32308	299	67.5099	0.27607	299	30.5516	0.32198	299	40.0147	0.32261	299	0.04266	0.20011
298	-59.0868	0.28344	298	-74.3935	0.30036	298	-23.0965	0.34913	298	-33.4288	0.32193	298	37.7625	0.33214	298	71.9771	0.28427	298	32.1972	0.33007	298	42.0485	0.33094	298	0.04501	0.20805
297	-60.9683	0.29062	297	-77.8391	0.30825	297	-24.4524	0.35742	297	-34.9815	0.331	297	39.8998	0.34132	297	76.1967	0.2929	297	33.6802	0.33857	297	44.0068	0.33977	297	0.03252	0.21607
296	-62.4075	0.29769	296	-80.8318	0.31635	296	-25.5132	0.36558	296	-36.2158	0.33991	296	42.052	0.35058	296	80.1442	0.30179	296	35.025	0.3467	296	45.8037	0.34827	296	0.00804	0.22408
295	-63.5463	0.30481	295	-83.4061	0.32451	295	-26.6936	0.37348	295	-37.3505	0.34854	295	43.7845	0.35961	295	83.6024	0.31078	295	36.0422	0.3548	295	47.2292	0.35675	295	-0.0436	0.2322
294	-64.2948	0.31198	294	-85.4225	0.33277	294	-27.7658	0.38111	294	-38.2149	0.35714	294	45.3413	0.36876	294	86.5759	0.32015	294	36.8653	0.36261	294	48.4787	0.36508	294	-0.06262	0.2408
293	-64.781	0.31906	293	-86.9087	0.34112	293	-28.6856	0.3885	293	-38.9654	0.36548	293	46.6331	0.37758	293	89.0298	0.32964	293	37.6791	0.37038	293	49.5572	0.37325	293	-0.14934	0.24918
292	-64.6636	0.32554	292	-87.71	0.34899	292	-29.3873	0.39525	292	-39.3521	0.37314	292	47.6892	0.38604	292	90.9653	0.3388	292	38.2972	0.37731	292	50.1109	0.38066	292	-0.12524	0.25868
291	-64.3891	0.33164	291	-88.1466	0.35641	291	-29.89	0.4014	291	-39.7241	0.38012	291	48.5542	0.39359	291	92.249	0.34743	291	38.6803	0.38379	291	50.4374	0.38738	291	-0.04643	0.26703
290	-64.0014	0.33707	290	-88.4136	0.36303	290	-30.3096	0.40662	290	-39.9263	0.38601	290	49.2254	0.40027	290	93.0477	0.35518	290	38.9971	0.38916	290	50.4998	0.39308	290	0.03217	0.27419
289	-63.5475	0.34119	289	-88.312	0.36804	289	-30.633	0.41023	289	-40.0158	0.39053	289	49.66	0.40514	289	93.3494	0.36118	289	39.2175	0.39319	289	50.6998	0.39737	289	0.03996	0.28026
288	-63.2453	0.34398	288	-88.4102	0.37167	288	-30.7289	0.41234	288	-40.1806	0.39344	288	50.186	0.4083	288	93.5583	0.36544	288	39.5833	0.39559	288	50.9425	0.40016	288	0.02475	0.2851
287	-63.1885	0.34629	287	-88.7234	0.3746	287	-30.897	0.41411	287	-40.2039	0.39599	287	50.7682	0.41054	287	94.1365	0.36865	287	39.9626	0.39754	287	51.1428	0.40226	287	-0.06543	0.28818
286	-63.7537	0.34831	286	-89.574	0.37665	286	-31.2943	0.41526	286	-40.5448	0.39788	286	51.4654	0.41187	286	94.9908	0.37071	286	40.3652	0.39886	286	51.6936	0.40379	286	-0.19712	0.2895
285	-65.0931	0.34896	285	-91.2554	0.37737	285	-32.1714	0.41529	285	-41.4289	0.39857	285	52.3295	0.41179	285	96.1997	0.37095	285	40.9537	0.39933	285	52.5666	0.40396	285	-0.31477	0.28932
284	-66.9723	0.34913	284	-93.7111	0.37735	284	-33.1698	0.4148	284	-42.5095	0.39854	284	53.6824	0.41093	284	98.3947	0.37011	284	42.0982	0.39896	284	54.0368	0.40375	284	-0.50622	0.28821
283	-69.5973	0.34861	283	-96.9048	0.3767	283	-34.2965	0.41373	283	-44.0882	0.39834	283	55.7133	0.40957	283	101.7	0.36871	283	43.6362	0.39837	283	55.9474	0.40287	283	-0.66667	0.28643
282	-72.713	0.34828	282	-100.918	0.37603	282	-35.7617	0.41299	282	-45.8842	0.39777	282	58.306	0.40853	282	106.042	0.36753	282	45.694	0.39772	282	58.3726	0.4021	282	-0.74966	0.28415
281	-76.5099	0.34755	281	-105.732	0.37501	281	-37.7409	0.4121	281	-48.2474	0.39711	281	61.2772	0.40743	281	111.184	0.36614	281	48.0245	0.39722	281	61.1569	0.40133	281	-0.56186	0.28196
280	-80.6128	0.34697	280	-111.376	0.37425	280	-40.1024	0.41159	280	-50.9613	0.39659	280	64.5481	0.40714	280	116.746	0.36528	280	50.5122	0.39694	280	64.2717	0.4009	280	-0.3752	0.2794
279	-84.6172	0.34607	279	-117.151	0.37336	279	-42.2585	0.41109	279	-53.6775	0.39587	279	68.1806	0.40687	279	123.02	0.36463	279	53.3909	0.39674	279	67.6691	0.4004	279	-0.26232	0.27676
278	-88.8529	0.34539	278	-122.93	0.37235	278	-44.5766	0.41064	278	-56.4079	0.3953	278	72.054	0.40681	278	129.346	0.36416	278	56.1273	0.3965	278	70.9986	0.4002	278	0.03142	0.27437
277	-92.9773	0.34437	277	-128.458	0.37121	277	-46.8222	0.40983	277	-58.9706	0.39424	277	75.7681	0.40642	277	135.615	0.36359	277	58.7492	0.39612	277	74.3705	0.39951	277	0.11655	0.27215
276	-96.6614	0.34326	276	-133.69	0.36952	276	-49.3063	0.40878	276	-61.5276	0.39302	276	79.1538	0.40573	276	141.34	0.36253	276	61.328	0.39524	276	77.4683	0.39872	276	-0.00193	0.26961
275	-100.226	0.34178	275	-138.357	0.36773	275	-51.2827	0.40746	275	-63.9566	0.39129	275	82.514	0.40454	275	146.609	0.36115	275	63.9011	0.39423	275	80.3029	0.39736	275	-0.10351	0.26667
274	-103.448	0.33997	274	-142.531	0.36553	274	-53.0807	0.40581	274	-65.9923	0.38941	274	85.6137	0.40298	274	151.478	0.35922	274	66.0026	0.39282	274	82.9147	0.39566	274	-0.11725	0.26348
273	-106.448	0.33795	273	-146.418	0.36305	273	-54.8353	0.40374	273	-68.2872	0.38694	273	88.3012	0.40072	273	155.797	0.35695	273	68.0813	0.39119	273	85.2576	0.39356	273	-0.15535	0.25998
272	-109.24	0.33616	272	-150.104	0.36055	272	-56.3558	0.40186	272	-70.1577	0.38477	272	90.9442	0.39845	272	159.979	0.35445	272	70.0319	0.38957	272	87.4555	0.39152	272	-0.19604	0.25642
271	-111.768	0.33403	271	-153.345	0.35788	271	-57.8759	0.39998	271	-71.6722	0.38222	271	93.5277	0.39591	271	164.484	0.35187	271	72.279	0.38774	271	89.8794	0.38932	271	-0.30063	0.25306
270	-114.134	0.33208	270	-156.631	0.35534	270	-59.5101	0.3981	270	-73.5264	0.38006	270	96.0259	0.39375	270	168.464	0.34946	270	74.5789	0.38605	270	92.0126	0.38739	270	-0.38019	0.24985
269	-116.407	0.33038	269	-159.662	0.3533	269	-60.9716	0.39692	269	-75.0833	0.37798	269	98.4392	0.392	269	172.564	0.34748	269	76.4314	0.38485	269	93.988	0.38577	269	-0.16529	0.24645
268	-118.588	0.32884	268	-162.887	0.35154	268	-62.7224	0.39579	268	-76.8007	0.37647	268	100.442	0.39063	268	176.444	0.34577	268	78.2053	0.38388	268	95.86	0.38462	268	0.13391	0.24408
267	-120.564	0.32761	267	-165.766	0.35028	267	-64.421	0.39511	267	-78.3488	0.37513	267	102.725	0.38997	267	180.291	0.34474	267	80.4525	0.38359	267	97.8554	0.38389	267	0.5549	0.24207
266	-122.322	0.32706	266	-168.217	0.34985	266	-65.8283	0.39537	266	-79.575	0.37478	266	105.095	0.38998	266	184.323	0.34447	266	82.4877	0.38385	266	100.069	0.38398	266	0.76184	0.24007
265	-124.145	0.32703	265	-170.549	0.35007	265	-67.4347	0.39605	265	-80.9787	0.37484	265	107.251	0.39095	265	187.838	0.34472	265	84.6276	0.38488	265	102.081	0.38476	265	0.8214	0.23941
264	-126.092	0.32782	264	-173.236	0.35151	264	-69.0521	0.39785	264	-82.4687	0.37654	264	109.414	0.3931	264	191.248	0.34633	264	86.3765	0.38697	264	103.688	0.38666	264	0.79538	0.23893
263	-128.05	0.32919	263	-176.198	0.35362	263	-70.6674	0.40034	263	-83.9501	0.37848	263	111.788	0.39628	263	195.272	0.34846	263	88.0529	0.38976	263	105.545	0.38942	263	1.13863	0.23975
262	-130.053	0.33171	262	-179.484	0.35707	262	-72.5107	0.40397	262	-85.4702	0.3821	262	114.386	0.40084	262	199.382	0.35244	262	89.9215	0.39396	262	107.648	0.39343	262	1.26051	0.2409
261	-131.911	0.33526	261	-182.634	0.36159	261	-74.2807	0.40872	261	-86.8706	0.38655	261	117.662	0.40696	261	204.083	0.35759	261	92.1954	0.39912	261	110.101	0.39855	261	1.06556	0.24371
260	-134.286	0.34006	260	-186.218	0.36802	260	-76.1879	0.41499	260	-88.594	0.39281	260	120.897	0.41465	260	209.029	0.36475	260	94.5246	0.40603	260	112.269	0.40529	260	0.97878	0.24726
259	-136.308	0.34613	259	-189.771	0.37595	259	-78.2885	0.42243	259	-90.1548	0.40016	259	124.517	0.42413	259	214.294	0.37349	259	96.829	0.41405	259	114.846	0.41323	259	1.03834	0.25139
258	-138.245	0.35333	258	-193.245	0.38576	258	-80.9759	0.43123	258	-91.8748	0.40903	258	128.332	0.43525	258	219.665	0.38435	258	99.0703	0.42369	258	117.347	0.42284	258	1.03423	0.25824
257	-139.844	0.36198	257	-196.074	0.39711	257	-83.5882	0.44112	257	-93.6328	0.41896	257	131.585	0.44809	257	224.288	0.39691	257	100.95	0.43461	257	119.569	0.43361	257	0.98981	0.26504
256	-140.057	0.37176	256	-197.803	0.40989	256	-86.0472	0.45216	256	-94.7285	0.43025	256	134.853	0.46224	256	228.362	0.41118	256	102.962	0.44684	256	121.245	0.44576	256	0.93593	0.27354
255	-139.518	0.38248	255	-198.099	0.42421	255	-87.8017	0.46407	255	-94.9951	0.44264	255	137.098	0.47782	255	230.939	0.427	255	104.039	0.4601	255	121.903	0.45899	255	0.77253	0.28235
254	-137.004	0.3937	254	-196.362	0.43955	254	-89.06	0.47647	254	-94.4323	0.45587	254	138.227	0.49393	254	231.58	0.44379	254	104.034	0.47404	254	121.054	0.47299	254	0.82437	0.29246
253	-132.945	0.40572	253	-192.021	0.45569	253	-89.0636	0.489	253	-92.5279	0.46927	253	137.381	0.51062	253	229.319	0.46113	253	102.451	0.48848	253	118.712	0.48733	253	0.58495	0.303
252	-126.925	0.41785	252	-185.164	0.47259	252	-87.5206	0.50179	252	-89.2112	0.4832	252	134.779	0.52743	252	223.764	0.479	252	99.8157	0.50319	252	114.135	0.50178	252	0.40669	0.31289
251	-118.464	0.4299	251	-174.839	0.48914	251	-84.3524	0.51392	251	-84.5383	0.49642	251	129.881	0.54377	251	214.693	0.49625	251	95.6055	0.51729	251	108.174	0.51582	251	0.37482	0.32357
250	-107.884	0.44112	250	-161.44	0.50494	250	-80.0234	0.52528	250	-78.1844	0.5091	250	123.344	0.55932	250	202.793	0.51271	250	90.3527	0.53054	250	100.321	0.52899	250	0.2447	0.3331
249	-96.3069	0.4513	249	-145.821	0.51964	249	-74.1109	0.53528	249	-70.5445	0.52061	249	114.826	0.57364	249	187.747	0.5277	249	83.3328	0.54258	249	91.2401	0.541	249	0.14611	0.34202
248	-83.6482	0.46004	248	-128.595	0.53275	248	-67.3946	0.54381	248	-62.5163	0.53054	248	104.76	0.58634	248	170.256	0.54106	248	75.5251	0.55308	248	81.3494	0.55144	248	0.37554	0.3499
247	-70.9856	0.46714	247	-111.026	0.54379	247	-59.7477	0.5507	247	-53.5879	0.5387	247	94.3227	0.59729	247	151.911	0.55231	247	67.2797	0.56182	247	71.169	0.55998	247	0.54287	0.35595
246	-58.3947	0.47252	246	-92.8259	0.55285	246	-52.2284	0.5561	246	-44.5923	0.54496	246	83.3975	0.60639	246	132.713	0.56169	246	59.1635	0.56876	246	60.2598	0.56678	246	0.20911	0.3607
245	-46.236	0.47634	245	-75.4415	0.5597	245	-44.9483	0.55968	245	-36.266	0.54947	245	73.2084	0.61354	245	114.354	0.56894	245	50.9435	0.57384	245	49.4778	0.57183	245	0.18044	0.36368
244	-35.5296	0.47923	244	-59.8794	0.56496	244	-38.6115	0.56246	244	-28.6235	0.55266	244	63.605	0.61937	244	96.9591	0.57488	244	43.2003	0.57777	244	39.6313	0.57558	244	0.6571	0.36585
243	-26.0492	0.4813	243	-45.6849	0.56894	243	-31.8642	0.56416	243	-21.238	0.55468	243	55.2636	0.62383	243	81.1506	0.57943	243	37.0922	0.58068	243	31.2591	0.57833	243	0.84455	0.36631
242	-18.445	0.48263	242	-33.8121	0.5716	242	-26.3119	0.56507	242	-15.0366	0.55558	242	47.8025	0.62686	242	67.6471	0.58283	242	31.5248	0.58243	242	23.3611	0.57997	242	0.96529	0.36576
241	-11.9073	0.48341	241	-23.6111	0.57342	241	-22.1012	0.56575	241	-10.2293	0.55578	241	41.5849	0.62862	241	56.3734	0.58526	241	26.1925	0.58355	241	16.3536	0.58109	241	1.37661	0.36472
240	-6.81035	0.48385	240	-14.9354	0.57431	240	-19.1081	0.56569	240	-6.22939	0.55533	240	36.3374	0.62858	240	47.0496	0.5867	240	22.1951	0.58382	240	10.7468	0.58138	240	1.62194	0.36233
239	-2.59647	0.48387	239	-8.59126	0.5741	239	-16.6253	0.56553	239	-3.21922	0.55471	239	32.469	0.62837	239	39.6727	0.5862	239	19.4389	0.58273	239	7.20222	0.58045	239	1.64617	0.35977
238	0.67755	0.48363	238	-3.82703	0.57225	238	-14.0358	0.56396	238	-0.65572	0.55287	238	29.8391	0.62738	238	34.6421	0.58492	238	17.461	0.5809	238	5.32311	0.57858	238	1.7554	0.35703
237	2.87157	0.48301	237	-1.03685	0.56999	237	-12.007	0.56236	237	1.57714	0.55035	237	28.0656	0.62623	237	31.2775	0.58308	237	15.9971	0.57887	237	3.5784	0.57654	237	2.08018	0.35366
236	3.8996	0.48211	236	0.69802	0.56717	236	-11.2772	0.56057	236	2.47458	0.54726	236	26.4681	0.6246	236	29.5443	0.58068	236	14.8911	0.5765	236	2.43406	0.57412	236	2.15559	0.34982
235	4.67723	0.48056	235	1.355	0.56446	235	-11.5083	0.55898	235	2.823	0.54434	235	26.1253	0.62323	235	28.4928	0.57848	235	15.1109	0.5745	235	2.8961	0.57191	235	1.80159	0.34597
234	5.04813	0.47852	234	0.94477	0.56183	234	-11.0984	0.55777	234	3.18155	0.54161	234	25.8381	0.62182	234	27.7077	0.57617	234	15.7343	0.57256	234	3.82575	0.56968	234	1.73281	0.34128
233	4.39434	0.47665	233	0.00919	0.55937	233	-10.7436	0.55681	233	2.5057	0.53889	233	26.2138	0.62073	233	28.4793	0.57433	233	16.3015	0.57089	233	5.53397	0.56775	233	1.25448	0.33674
232	2.461	0.47516	232	-1.66286	0.55732	232	-11.23	0.5563	232	1.66346	0.53641	232	26.4978	0.61999	232	29.7408	0.57281	232	16.6346	0.56945	232	7.08567	0.56594	232	0.69645	0.33171
231	0.77597	0.47449	231	-3.33947	0.55611	231	-12.2462	0.55647	231	1.13842	0.53456	231	25.7751	0.62017	231	30.5487	0.57247	231	17.2771	0.56867	231	8.65721	0.56495	231	-0.23457	0.326
230	-1.24847	0.47438	230	-5.29362	0.55557	230	-13.1334	0.55717	230	0.2517	0.53296	230	24.7326	0.621	230	31.0743	0.57293	230	16.9932	0.56851	230	9.39339	0.56433	230	-1.21254	0.32073
229	-2.25113	0.4753	229	-7.04128	0.5564	229	-13.0783	0.55887	229	-0.2856	0.53228	229	23.3793	0.62316	229	30.679	0.57488	229	16.7613	0.56935	229	9.68049	0.56491	229	-1.44803	0.31618
228	-3.28223	0.47708	228	-8.39885	0.55833	228	-13.1649	0.56148	228	-1.15004	0.53227	228	21.8148	0.62628	228	30.2026	0.57786	228	15.6124	0.57103	228	8.89345	0.5662	228	-1.4485	0.31299
227	-3.27187	0.4798	227	-9.76539	0.56139	227	-12.2217	0.5652	227	-1.74854	0.53335	227	20.8365	0.6308	227	28.8108	0.58246	227	14.3402	0.57372	227	8.25461	0.5686	227	-1.6277	0.31027
226	-3.13668	0.4838	226	-10.5984	0.56583	226	-11.3453	0.57018	226	-1.7966	0.53534	226	18.1145	0.63645	226	27.3813	0.58819	226	12.1753	0.57756	226	7.25345	0.57213	226	-1.78106	0.30875
225	-2.49095	0.48888	225	-10.3079	0.57165	225	-10.1157	0.5765	225	-1.50991	0.53881	225	15.8522	0.64335	225	25.4958	0.5954	225	10.7172	0.58254	225	4.51145	0.577	225	-1.68945	0.3083
224	-1.98041	0.49484	224	-9.33982	0.57822	224	-8.25363	0.58383	224	-1.27938	0.54293	224	13.4051	0.65091	224	23.2216	0.60312	224	8.37158	0.58824	224	3.13055	0.58259	224	-1.19519	0.30923
223	-0.73254	0.50161	223	-8.65388	0.5858	223	-6.67329	0.59235	223	-0.86746	0.54828	223	11.7445	0.65942	223	21.3937	0.61145	223	6.28246	0.59499	223	1.60236	0.58934	223	-0.215	0.31177
222	-0.2994	0.50921	222	-8.187	0.59339	222	-5.973	0.60138	222	-0.41935	0.55431	222	10.474	0.66791	222	20.3545	0.61945	222	4.18209	0.60191	222	1.20716	0.59661	222	0.03611	0.31571
221	-0.74359	0.5171	221	-7.95299	0.60124	221	-3.62889	0.6115	221	0.12457	0.56116	221	8.32902	0.67678	221	20.7438	0.6276	221	1.57007	0.60932	221	1.29785	0.60442	221	0.03236	0.32129
220	-1.86658	0.52589	220	-8.25009	0.6092	220	-3.31417	0.62232	220	0.31258	0.56894	220	6.76246	0.6855	220	22.3189	0.63548	220	0.72931	0.61693	220	1.31078	0.61261	220	-0.92488	0.32963
219	-3.30583	0.53496	219	-10.1454	0.61706	219	-4.52003	0.63382	219	-0.06004	0.57734	219	6.28608	0.69437	219	23.5032	0.64311	219	0.31447	0.62489	219	1.64606	0.62125	219	-1.2842	0.33953
218	-5.38451	0.54542	218	-12.2149	0.62581	218	-6.12904	0.64659	218	-2.51432	0.58721	218	7.39219	0.70389	218	27.0399	0.65112	218	0.41414	0.63378	218	4.01039	0.63109	218	-0.95532	0.35161
217	-8.02751	0.55708	217	-16.0865	0.63563	217	-7.80965	0.66115	217	-5.20676	0.59865	217	9.30088	0.71465	217	31.0132	0.66009	217	1.35122	0.64393	217	5.07804	0.64249	217	-1.09856	0.36478
216	-11.1773	0.56963	216	-20.0735	0.64559	216	-9.63373	0.67605	216	-7.80326	0.61084	216	9.99538	0.72555	216	35.429	0.66912	216	2.0877	0.65431	216	6.5202	0.65431	216	-1.16052	0.37947
215	-13.5565	0.58235	215	-23.7577	0.65585	215	-11.7898	0.69193	215	-9.4644	0.62366	215	12.6348	0.73685	215	39.1321	0.67822	215	4.33279	0.66504	215	8.83919	0.66654	215	-1.77153	0.39525
214	-15.2487	0.59598	214	-27.5575	0.66688	214	-14.729	0.70859	214	-12.2386	0.63749	214	16.2287	0.74898	214	41.7598	0.68797	214	6.9597	0.67658	214	11.5108	0.6798	214	-1.84888	0.41245
213	-16.5789	0.60983	213	-29.8291	0.67843	213	-16.9266	0.72596	213	-15.0721	0.65205	213	19.4565	0.76168	213	43.9929	0.69807	213	9.45705	0.68863	213	14.1433	0.69354	213	-1.62021	0.43093
212	-16.156	0.62418	212	-31.9262	0.69025	212	-17.9224	0.74364	212	-16.0204	0.66688	212	21.483	0.77474	212	46.9802	0.70843	212	11.985	0.7008	212	14.2068	0.70764	212	-1.53056	0.44993
211	-15.5277	0.63851	211	-33.2013	0.70236	211	-17.8763	0.76157	211	-15.5134	0.68191	211	20.8319	0.78791	211	45.8862	0.71881	211	12.3202	0.7129	211	12.2937	0.7219	211	-1.4192	0.46979
210	-14.1258	0.65291	210	-28.9703	0.71463	210	-17.279	0.77924	210	-13.206	0.69693	210	19.8956	0.8011	210	43.2638	0.72957	210	11.2488	0.72506	210	10.8729	0.73639	210	-1.38568	0.48963
209	-9.4534	0.66682	209	-21.6375	0.72684	209	-16.1997	0.79541	209	-9.72246	0.71173	209	16.0222	0.81041	209	36.6455	0.74005	209	9.72539	0.73686	209	7.99129	0.75055	209	-0.81512	0.5093
208	-2.6994	0.67988	208	-10.7676	0.73823	208	-12.9389	0.80503	208	-4.25276	0.72549	208	11.8384	0.81684	208	27.1931	0.74999	208	5.78538	0.74786	208	0.10169	0.76318	208	-1.18737	0.5287
207	3.7155	0.69168	207	4.27792	0.74604	207	-7.58926	0.81384	207	4.64681	0.73692	207	3.39999	0.82238	207	15.8822	0.75475	207	-0.74169	0.75366	207	-9.43952	0.76936	207	-1.52671	0.54724
206	12.7744	0.70222	206	22.7232	0.75026	206	-0.38594	0.82159	206	14.6736	0.74243	206	-7.47718	0.82723	206	-0.96162	0.75767	206	-9.4708	0.757	206	-20.3922	0.77498	206	-1.63801	0.5645
205	24.4907	0.70679	205	45.3283	0.75387	205	10.9294	0.8282	205	24.3338	0.74685	205	-19.0024	0.83085	205	-21.7866	0.75984	205	-17.8385	0.75949	205	-32.073	0.77985	205	-1.29923	0.57997
204	36.0883	0.70989	204	68.1332	0.75634	204	21.3472	0.83332	204	34.3999	0.75036	204	-30.6302	0.83345	204	-43.4123	0.76105	204	-26.8729	0.76103	204	-43.1614	0.78381	204	0.34571	0.59407
203	49.7513	0.71193	203	87.8738	0.75758	203	34.3498	0.83663	203	44.1757	0.75262	203	-43.798	0.83429	203	-67.2748	0.76094	203	-33.4686	0.76132	203	-55.7436	0.78646	203	1.45832	0.60204
202	61.2017	0.71262	202	110.376	0.75743	202	47.6095	0.83833	202	53.0288	0.75345	202	-55.7432	0.83386	202	-89.7659	0.75951	202	-43.9425	0.76033	202	-69.503	0.78782	202	1.53658	0.60792
201	71.0372	0.71263	201	129.409	0.75642	201	57.4376	0.83874	201	60.8025	0.75352	201	-69.0583	0.83226	201	-108.212	0.75706	201	-51.9575	0.75854	201	-81.3958	0.78833	201	0.67084	0.61272
200	81.8651	0.7112	200	145.556	0.75407	200	67.2576	0.83753	200	68	0.75224	200	-82.5267	0.82921	200	-125.896	0.7535	200	-60.8008	0.75536	200	-92.3832	0.78777	200	1.24489	0.61604
