# Supplementary material for: Dynamically stable and amplified circularly polarized excimer emission regulated by solvation of chiral co-assembly process
Source: Nat Commun. 2022 Aug 20;13:4905. doi: 10.1038/s41467-022-32714-1 (PMC9392786; doi:10.1038/s41467-022-32714-1)
Supplement: Supplementary file 2 — Source Data [file 41467_2022_32714_MOESM2_ESM.zip › source data/Figure 2d.xlsx]

## Sheet: Sheet1
R1:3	CPL	DC	R1:4	CPL	DC	R1:5	CPL	DC	R1:6	CPL	DC	S1:3	CPL	DC	S1:4	CPL	DC	S1:5	CPL	DC	S1:6	CPL	DC	PyBO	CPL	DC
700	1.47425	0.01835	700	-0.80941	0.01791	700	1.46654	0.01809	700	-0.12763	0.01879	700	-0.54285	0.01758	700	-0.20967	0.01775	700	-1.7282	0.01848	700	0.74726	0.01899	700	-0.49382	0.01897
699	1.23784	0.01875	699	-0.49973	0.01827	699	1.33119	0.01843	699	-0.06793	0.01919	699	-0.65283	0.01793	699	-0.46047	0.01816	699	-1.52502	0.0189	699	0.59136	0.01933	699	-0.42506	0.0194
698	1.01558	0.01914	698	-0.21137	0.01868	698	1.20488	0.01884	698	-0.01294	0.01963	698	-0.75381	0.01831	698	-0.69891	0.01845	698	-1.33484	0.0193	698	0.44607	0.01969	698	-0.35924	0.01988
697	0.80748	0.01951	697	0.05566	0.01906	697	1.0876	0.01916	697	0.03733	0.02011	697	-0.84581	0.01866	697	-0.925	0.01887	697	-1.15766	0.01967	697	0.3114	0.02014	697	-0.29637	0.02039
696	0.61354	0.0199	696	0.30136	0.01945	696	0.97934	0.01952	696	0.08288	0.02051	696	-0.92882	0.01896	696	-1.13874	0.01921	696	-0.99348	0.02013	696	0.18734	0.02052	696	-0.23643	0.0208
695	0.43375	0.02032	695	0.52574	0.01979	695	0.88012	0.01991	695	0.12372	0.02093	695	-1.00284	0.01931	695	-1.34012	0.01962	695	-0.84231	0.02053	695	0.07389	0.021	695	-0.17943	0.02128
694	0.26812	0.02072	694	0.72878	0.02022	694	0.78993	0.02038	694	0.15985	0.02142	694	-1.06786	0.0197	694	-1.52915	0.02004	694	-0.70413	0.02096	694	-0.02894	0.02144	694	-0.12537	0.02166
693	0.11664	0.02112	693	0.9105	0.02063	693	0.70876	0.0208	693	0.19126	0.02189	693	-1.1239	0.02006	693	-1.70583	0.02039	693	-0.57896	0.02139	693	-0.12116	0.02189	693	-0.07425	0.02221
692	-0.02068	0.02149	692	1.0709	0.02099	692	0.63663	0.02118	692	0.21795	0.02236	692	-1.17096	0.02045	692	-1.87015	0.0208	692	-0.46679	0.02175	692	-0.20276	0.02237	692	-0.02607	0.0226
691	-0.14385	0.02193	691	1.20996	0.02145	691	0.57353	0.02163	691	0.23993	0.02275	691	-1.20902	0.02083	691	-2.02213	0.02119	691	-0.36761	0.02219	691	-0.27375	0.02283	691	0.01916	0.02302
690	-0.25286	0.02235	690	1.3277	0.02189	690	0.51946	0.02204	690	0.25719	0.02319	690	-1.23809	0.02129	690	-2.16174	0.02159	690	-0.28144	0.02264	690	-0.33412	0.02333	690	0.06146	0.02346
689	-0.34771	0.02271	689	1.42411	0.02229	689	0.47441	0.02252	689	0.26974	0.02371	689	-1.25817	0.02173	689	-2.28901	0.02204	689	-0.20827	0.02307	689	-0.38388	0.02381	689	0.10082	0.02394
688	-0.42841	0.02315	688	1.4992	0.02275	688	0.4384	0.02291	688	0.27757	0.02418	688	-1.26927	0.0221	688	-2.40392	0.02244	688	-0.14811	0.02356	688	-0.42303	0.02429	688	0.13723	0.02443
687	-0.49495	0.02362	687	1.55295	0.02325	687	0.41142	0.02342	687	0.28068	0.02471	687	-1.27137	0.02255	687	-2.50648	0.02293	687	-0.10094	0.02411	687	-0.45156	0.02483	687	0.17071	0.02484
686	-0.54733	0.0241	686	1.58538	0.02376	686	0.39347	0.02391	686	0.27909	0.02529	686	-1.26449	0.02306	686	-2.59668	0.02343	686	-0.06677	0.02458	686	-0.46948	0.02532	686	0.20125	0.02538
685	-0.58556	0.02455	685	1.59648	0.02423	685	0.38455	0.02438	685	0.27277	0.02581	685	-1.24862	0.02351	685	-2.67454	0.0239	685	-0.04561	0.0251	685	-0.47679	0.02586	685	0.22884	0.02588
684	-0.6911	0.02502	684	1.5613	0.02471	684	0.27722	0.02486	684	0.27323	0.02644	684	-1.26976	0.024	684	-2.72668	0.02443	684	0.04805	0.02556	684	-0.49036	0.02644	684	0.27309	0.02637
683	-0.76493	0.02558	683	1.52347	0.02532	683	0.23014	0.02537	683	0.24551	0.02707	683	-1.24411	0.02457	683	-2.77362	0.02491	683	0.11202	0.02609	683	-0.46895	0.02693	683	0.31426	0.02692
682	-0.79606	0.02615	682	1.42618	0.02582	682	0.22594	0.02587	682	0.17914	0.02762	682	-1.1736	0.02509	682	-2.8241	0.02537	682	0.17903	0.02663	682	-0.42638	0.02753	682	0.34397	0.0276
681	-0.72894	0.02661	681	1.27018	0.0263	681	0.28091	0.02637	681	0.11804	0.02817	681	-1.04826	0.02559	681	-2.83411	0.02586	681	0.17227	0.02708	681	-0.35909	0.02803	681	0.34241	0.02822
680	-0.62907	0.02716	680	1.08807	0.02676	680	0.32809	0.02685	680	0.09729	0.02869	680	-0.94194	0.02604	680	-2.765	0.02634	680	0.11549	0.02769	680	-0.26558	0.02866	680	0.31942	0.02877
679	-0.54135	0.02771	679	0.9756	0.02728	679	0.38523	0.0274	679	0.09205	0.0293	679	-0.83405	0.02654	679	-2.66536	0.0269	679	0.05811	0.02827	679	-0.17979	0.0293	679	0.28571	0.02939
678	-0.40804	0.02831	678	0.91651	0.02785	678	0.51476	0.02799	678	0.0716	0.02984	678	-0.70704	0.02708	678	-2.57431	0.02743	678	-0.02859	0.0289	678	-0.12086	0.02989	678	0.29292	0.02998
677	-0.29235	0.02887	677	0.83798	0.02839	677	0.73518	0.02848	677	0.05175	0.03047	677	-0.57906	0.02755	677	-2.47605	0.02798	677	-0.13824	0.02949	677	-0.07223	0.03056	677	0.26465	0.03061
676	-0.15959	0.02943	676	0.81131	0.02893	676	0.99676	0.02905	676	0.02994	0.03107	676	-0.47749	0.0281	676	-2.38962	0.02859	676	-0.307	0.03008	676	-0.01753	0.03123	676	0.24339	0.03115
675	-0.0621	0.03003	675	0.8439	0.02955	675	1.27779	0.02956	675	0.02346	0.03164	675	-0.4596	0.02857	675	-2.30072	0.02909	675	-0.50288	0.03064	675	0.04366	0.0319	675	0.2429	0.03176
674	0.00852	0.0306	674	0.84796	0.0301	674	1.57369	0.03017	674	0.000255409	0.03225	674	-0.40563	0.02915	674	-2.30839	0.02965	674	-0.68665	0.03124	674	0.01354	0.03246	674	0.21906	0.03243
673	0.04815	0.03116	673	0.82052	0.03069	673	1.88504	0.03077	673	-0.0243	0.0329	673	-0.30172	0.0297	673	-2.28666	0.03025	673	-0.86992	0.03184	673	-0.06098	0.03304	673	0.19809	0.03308
672	0.10654	0.03179	672	0.79977	0.0313	672	2.09398	0.03136	672	-0.01974	0.03355	672	-0.14309	0.03028	672	-2.24216	0.03078	672	-1.00536	0.03252	672	-0.07922	0.03373	672	0.2043	0.03377
671	0.20018	0.03234	671	0.8118	0.03192	671	2.22005	0.03202	671	0.07589	0.03427	671	-0.02109	0.03087	671	-2.21084	0.03137	671	-1.1716	0.03316	671	-0.15343	0.03438	671	0.22865	0.03448
670	0.28771	0.03295	670	0.86705	0.03253	670	2.29097	0.03264	670	0.22659	0.03494	670	0.08244	0.0314	670	-2.19766	0.0319	670	-1.33123	0.03385	670	-0.16555	0.03501	670	0.27347	0.03507
669	0.3783	0.0335	669	1.00398	0.03305	669	2.26913	0.03328	669	0.37865	0.03562	669	0.17466	0.032	669	-2.18667	0.03251	669	-1.44973	0.03449	669	-0.1641	0.03568	669	0.25521	0.0358
668	0.49767	0.03407	668	1.19102	0.03371	668	2.24859	0.03391	668	0.55889	0.0363	668	0.2689	0.03266	668	-2.12255	0.0332	668	-1.55935	0.03519	668	-0.15619	0.03636	668	0.21522	0.03645
667	0.62057	0.03473	667	1.39401	0.03434	667	2.21031	0.03456	667	0.72668	0.03702	667	0.26385	0.03331	667	-2.07919	0.03385	667	-1.65947	0.03586	667	-0.10433	0.03711	667	0.12574	0.03716
666	0.69397	0.03541	666	1.62489	0.03499	666	2.23941	0.0352	666	0.90964	0.03775	666	0.25118	0.03395	666	-2.08186	0.03448	666	-1.7982	0.03657	666	-0.08505	0.03788	666	0.02116	0.0379
665	0.75	0.03607	665	1.79163	0.03563	665	2.27298	0.0358	665	1.07312	0.03852	665	0.23296	0.03454	665	-2.08803	0.03516	665	-1.92423	0.03721	665	-0.03557	0.03857	665	-0.1141	0.03856
664	0.79893	0.03679	664	1.96631	0.03638	664	2.30431	0.03646	664	1.19736	0.03924	664	0.2262	0.03517	664	-2.11076	0.03579	664	-1.99736	0.0379	664	-0.05461	0.03934	664	-0.23639	0.03928
663	0.84333	0.03754	663	2.0858	0.03709	663	2.32805	0.0372	663	1.36633	0.04009	663	0.166	0.03592	663	-2.0893	0.03658	663	-2.02476	0.03869	663	-0.08759	0.04012	663	-0.31194	0.04011
662	0.85568	0.03825	662	2.16065	0.03782	662	2.34753	0.03793	662	1.50716	0.04092	662	0.0752	0.03665	662	-2.06861	0.03728	662	-2.07509	0.03942	662	-0.17254	0.041	662	-0.40829	0.04095
661	0.89584	0.03898	661	2.17128	0.03861	661	2.36258	0.0387	661	1.65095	0.04179	661	-0.0743	0.03744	661	-2.11813	0.03797	661	-2.09834	0.04026	661	-0.26484	0.04186	661	-0.48733	0.04185
660	0.93404	0.03978	660	2.17158	0.03944	660	2.33868	0.03948	660	1.70712	0.04271	660	-0.26918	0.03828	660	-2.12031	0.03879	660	-2.08153	0.04114	660	-0.40865	0.04277	660	-0.51036	0.04269
659	1.00638	0.04051	659	2.15837	0.04028	659	2.26852	0.04026	659	1.71867	0.04356	659	-0.45108	0.0391	659	-2.11251	0.03951	659	-2.07623	0.04195	659	-0.55321	0.04368	659	-0.52072	0.04359
658	1.11624	0.04134	658	2.1016	0.04108	658	2.17456	0.04109	658	1.7247	0.04449	658	-0.67099	0.03992	658	-2.11669	0.04031	658	-2.071	0.04283	658	-0.68685	0.04463	658	-0.53116	0.04464
657	1.21162	0.04211	657	2.02181	0.04195	657	2.04824	0.04195	657	1.6464	0.04542	657	-0.90185	0.04075	657	-2.11403	0.04115	657	-2.05339	0.04373	657	-0.83383	0.04559	657	-0.57548	0.04563
656	1.33776	0.04295	656	1.91343	0.04285	656	1.94081	0.0428	656	1.52868	0.04638	656	-1.15297	0.04152	656	-2.23018	0.04198	656	-2.0841	0.04467	656	-0.98263	0.04649	656	-0.58643	0.04651
655	1.44644	0.04381	655	1.78133	0.0437	655	1.88995	0.04365	655	1.38759	0.04736	655	-1.48744	0.0423	655	-2.34693	0.04287	655	-2.17602	0.04554	655	-1.09276	0.04742	655	-0.57428	0.04739
654	1.54735	0.04469	654	1.74052	0.0446	654	1.75479	0.04452	654	1.28061	0.04832	654	-1.79673	0.04308	654	-2.46458	0.0437	654	-2.25458	0.04641	654	-1.13426	0.04838	654	-0.48234	0.04838
653	1.63611	0.04557	653	1.65775	0.04538	653	1.69844	0.04538	653	1.10486	0.04932	653	-2.02803	0.04389	653	-2.58451	0.04459	653	-2.37273	0.04739	653	-1.14008	0.04931	653	-0.40862	0.04931
652	1.71628	0.0465	652	1.59713	0.04631	652	1.65546	0.04628	652	0.93646	0.05027	652	-2.19481	0.04474	652	-2.66601	0.0455	652	-2.49935	0.04834	652	-1.15607	0.05028	652	-0.30896	0.05023
651	1.82284	0.04743	651	1.61661	0.0472	651	1.65275	0.04717	651	0.83215	0.05126	651	-2.38775	0.04566	651	-2.72434	0.04638	651	-2.7318	0.04922	651	-1.19822	0.05124	651	-0.19075	0.05119
650	1.89366	0.04839	650	1.68304	0.04811	650	1.69689	0.04806	650	0.77815	0.05229	650	-2.62403	0.04646	650	-2.69644	0.04721	650	-2.96946	0.05018	650	-1.27682	0.05224	650	-0.00495	0.05216
649	1.92962	0.04939	649	1.87944	0.04909	649	1.7565	0.04897	649	0.65694	0.05334	649	-2.75526	0.04732	649	-2.69025	0.04809	649	-3.14211	0.05109	649	-1.3746	0.05325	649	0.16694	0.05316
648	2.01313	0.05033	648	2.06108	0.04997	648	1.95851	0.04987	648	0.56158	0.05436	648	-2.79344	0.04818	648	-2.77596	0.04898	648	-3.37404	0.05212	648	-1.45552	0.05431	648	0.3488	0.05421
647	2.00787	0.05116	647	2.23001	0.05084	647	2.2384	0.05074	647	0.48588	0.05535	647	-2.88787	0.04903	647	-2.8845	0.04983	647	-3.6308	0.0531	647	-1.57111	0.05534	647	0.467	0.05524
646	1.97175	0.05213	646	2.53407	0.05184	646	2.50166	0.05165	646	0.40241	0.05643	646	-3.05237	0.04989	646	-3.08407	0.05071	646	-3.90848	0.05414	646	-1.62636	0.05638	646	0.56765	0.0563
645	1.91096	0.053	645	2.91392	0.05275	645	2.71779	0.05256	645	0.3344	0.05755	645	-3.16335	0.0508	645	-3.39448	0.05157	645	-4.15879	0.05511	645	-1.63637	0.05747	645	0.64411	0.05735
644	1.84738	0.05398	644	3.21429	0.05381	644	2.84281	0.05354	644	0.26196	0.05866	644	-3.13156	0.05175	644	-3.70332	0.05246	644	-4.38582	0.05615	644	-1.62478	0.05859	644	0.68402	0.05839
643	1.7317	0.05497	643	3.47613	0.05479	643	2.94036	0.05452	643	0.24963	0.0598	643	-3.13596	0.0528	643	-4.01999	0.05345	643	-4.60429	0.05726	643	-1.56282	0.05974	643	0.73304	0.05952
642	1.59128	0.05597	642	3.74066	0.05586	642	2.92224	0.05557	642	0.32736	0.06095	642	-3.15944	0.05383	642	-4.30111	0.05451	642	-4.7932	0.05845	642	-1.41341	0.06091	642	0.7208	0.06075
641	1.4073	0.0571	641	4.09446	0.05711	641	2.85131	0.05661	641	0.37121	0.06223	641	-3.1819	0.05485	641	-4.56322	0.05557	641	-4.9934	0.05959	641	-1.27963	0.06214	641	0.67521	0.0619
640	1.21803	0.05825	640	4.3355	0.05822	640	2.74765	0.05778	640	0.4656	0.06348	640	-3.131	0.05594	640	-4.80277	0.05669	640	-5.09857	0.06069	640	-1.05341	0.0634	640	0.58516	0.06311
639	1.06731	0.0593	639	4.53086	0.05933	639	2.66274	0.0589	639	0.54162	0.06468	639	-3.11026	0.05701	639	-4.93486	0.05779	639	-5.15599	0.06183	639	-0.86088	0.06469	639	0.45736	0.06436
638	0.87909	0.06051	638	4.68791	0.06052	638	2.62754	0.06003	638	0.62815	0.06602	638	-3.12313	0.05813	638	-5.04395	0.05892	638	-5.20132	0.06305	638	-0.67608	0.06588	638	0.29187	0.0657
637	0.61113	0.0616	637	4.83631	0.06168	637	2.62055	0.06118	637	0.71397	0.0673	637	-3.1883	0.05923	637	-5.23415	0.06007	637	-5.22081	0.06428	637	-0.42224	0.06706	637	0.10317	0.06705
636	0.44009	0.0628	636	5.01322	0.06287	636	2.68106	0.06231	636	0.81992	0.06861	636	-3.2201	0.06037	636	-5.36902	0.06124	636	-5.2494	0.06542	636	-0.25502	0.06841	636	-0.07974	0.06842
635	0.33097	0.06389	635	5.16301	0.06399	635	2.71917	0.06351	635	0.91407	0.06998	635	-3.26555	0.06153	635	-5.49114	0.06234	635	-5.24364	0.06662	635	-0.12596	0.06966	635	-0.28086	0.06975
634	0.22727	0.06504	634	5.36594	0.06515	634	2.81836	0.06468	634	1.08311	0.07125	634	-3.36397	0.06272	634	-5.56923	0.06341	634	-5.1861	0.06787	634	-0.0661	0.07084	634	-0.44477	0.07101
633	0.16555	0.0662	633	5.58177	0.06637	633	2.97683	0.06592	633	1.25384	0.07258	633	-3.45892	0.06392	633	-5.65928	0.06456	633	-5.19058	0.06914	633	-0.04705	0.0722	633	-0.55949	0.07239
632	0.10425	0.06752	632	5.73654	0.06762	632	3.19957	0.0671	632	1.41196	0.07394	632	-3.5386	0.06513	632	-5.82414	0.0658	632	-5.22444	0.07038	632	-0.01847	0.07364	632	-0.66472	0.0737
631	0.12243	0.06878	631	5.84701	0.0688	631	3.407	0.06833	631	1.56409	0.0754	631	-3.67426	0.06628	631	-6.02926	0.06705	631	-5.23653	0.07172	631	0.02253	0.07506	631	-0.74631	0.07509
630	0.15567	0.07007	630	5.98042	0.06997	630	3.6002	0.06958	630	1.64129	0.07678	630	-3.75467	0.06742	630	-6.17278	0.06821	630	-5.29163	0.07299	630	-0.03287	0.07648	630	-0.86904	0.07643
629	0.24477	0.07125	629	6.10754	0.07124	629	3.75816	0.07088	629	1.69864	0.07818	629	-3.84033	0.06865	629	-6.42361	0.06943	629	-5.35288	0.07433	629	-0.09399	0.0779	629	-1.06179	0.07779
628	0.3136	0.07257	628	6.15767	0.07255	628	3.84807	0.07214	628	1.74843	0.07955	628	-3.9372	0.06984	628	-6.67741	0.07066	628	-5.4131	0.07565	628	-0.09364	0.0794	628	-1.21118	0.07924
627	0.34416	0.07381	627	6.04198	0.07387	627	3.9014	0.07341	627	1.66632	0.08105	627	-4.06601	0.0711	627	-6.94657	0.07194	627	-5.47628	0.07701	627	-0.08636	0.08085	627	-1.40588	0.08069
626	0.42219	0.07514	626	5.91836	0.07512	626	4.02235	0.07467	626	1.61903	0.08254	626	-4.18856	0.07229	626	-7.21862	0.07318	626	-5.55872	0.07838	626	-0.09502	0.08225	626	-1.50672	0.08213
625	0.44245	0.0764	625	6.01284	0.07637	625	4.13046	0.07593	625	1.61109	0.08402	625	-4.27112	0.07351	625	-7.42416	0.0744	625	-5.70132	0.07971	625	-0.10824	0.08376	625	-1.5409	0.08362
624	0.47598	0.07777	624	6.1727	0.07779	624	4.19401	0.07723	624	1.67049	0.08556	624	-4.26613	0.07488	624	-7.61669	0.07568	624	-5.77384	0.08108	624	-0.16618	0.08529	624	-1.46608	0.08509
623	0.59045	0.07916	623	6.21372	0.07919	623	4.26862	0.07857	623	1.70011	0.08714	623	-4.30229	0.07615	623	-7.80171	0.07699	623	-5.83793	0.0826	623	-0.26806	0.08683	623	-1.36582	0.08658
622	0.78866	0.08063	622	6.35818	0.08059	622	4.43256	0.07994	622	1.76937	0.08875	622	-4.24315	0.07747	622	-7.92141	0.07837	622	-5.91062	0.08406	622	-0.42758	0.08843	622	-1.16921	0.08817
621	1.09073	0.08206	621	6.45378	0.08201	621	4.61747	0.08141	621	1.83209	0.09043	621	-4.21833	0.07887	621	-8.0386	0.07977	621	-5.95775	0.08551	621	-0.66212	0.09014	621	-0.90749	0.08979
620	1.51417	0.08367	620	6.57534	0.08352	620	4.834	0.08295	620	1.8771	0.09221	620	-4.19174	0.08035	620	-8.16666	0.08125	620	-6.06545	0.08713	620	-0.87947	0.09182	620	-0.6263	0.09153
619	1.92525	0.08522	619	6.72022	0.08517	619	5.07165	0.08445	619	1.86291	0.094	619	-4.13959	0.08192	619	-8.34883	0.08278	619	-6.27837	0.08877	619	-1.04962	0.09358	619	-0.4291	0.09333
618	2.29859	0.0868	618	6.7355	0.08675	618	5.2607	0.08604	618	1.82064	0.09581	618	-4.0798	0.08348	618	-8.6608	0.08435	618	-6.53324	0.09051	618	-1.23365	0.09542	618	-0.22189	0.09517
617	2.59793	0.0884	617	6.89754	0.08838	617	5.35378	0.08764	617	1.7404	0.0976	617	-4.16312	0.08497	617	-8.88568	0.086	617	-6.71998	0.09228	617	-1.41315	0.09733	617	-0.01079	0.09708
616	2.86158	0.09005	616	7.21766	0.09009	616	5.34553	0.0893	616	1.67435	0.09939	616	-4.15827	0.08663	616	-9.09586	0.08758	616	-6.9077	0.09404	616	-1.46724	0.09916	616	0.17539	0.09893
615	3.07261	0.09177	615	7.44408	0.09174	615	5.29957	0.09091	615	1.67086	0.10131	615	-4.10533	0.08832	615	-9.32056	0.08925	615	-7.13059	0.09585	615	-1.46542	0.10101	615	0.38746	0.1008
614	3.1525	0.09345	614	7.65503	0.09341	614	5.18742	0.0926	614	1.65132	0.10317	614	-4.06907	0.08993	614	-9.50336	0.09091	614	-7.2458	0.09768	614	-1.3907	0.10292	614	0.60611	0.10269
613	3.12394	0.09505	613	7.96562	0.09505	613	5.01803	0.09426	613	1.68748	0.10501	613	-4.05214	0.09145	613	-9.74094	0.09243	613	-7.26699	0.09942	613	-1.31542	0.10475	613	0.84448	0.10447
612	3.16274	0.09677	612	8.3653	0.09679	612	4.82969	0.09593	612	1.78559	0.10691	612	-4.0032	0.09309	612	-9.87198	0.09403	612	-7.29888	0.1012	612	-1.18378	0.10659	612	0.99588	0.1063
611	3.18688	0.09847	611	8.69498	0.09852	611	4.75341	0.09767	611	1.81782	0.10878	611	-4.0036	0.09478	611	-10.1065	0.09561	611	-7.36882	0.103	611	-1.01121	0.10843	611	1.12231	0.10815
610	3.22287	0.10014	610	8.84188	0.10029	610	4.69579	0.0993	610	1.91687	0.11072	610	-3.97888	0.09635	610	-10.4002	0.0973	610	-7.38107	0.10477	610	-0.80228	0.11028	610	1.25789	0.11
609	3.31743	0.10183	609	8.97829	0.10204	609	4.77375	0.1011	609	1.98603	0.11259	609	-4.12086	0.09797	609	-10.7756	0.09898	609	-7.48126	0.1066	609	-0.57668	0.11221	609	1.33959	0.11198
608	3.37018	0.1035	608	9.12824	0.10373	608	4.87822	0.10277	608	2.08849	0.11442	608	-4.39044	0.09952	608	-11.1702	0.10053	608	-7.65409	0.10832	608	-0.4595	0.11403	608	1.28728	0.11379
607	3.47996	0.10519	607	9.36514	0.10552	607	5.05196	0.10448	607	2.23655	0.11635	607	-4.67292	0.10115	607	-11.5624	0.10225	607	-8.03174	0.11014	607	-0.37016	0.11595	607	1.30101	0.11566
606	3.57834	0.10701	606	9.54054	0.10725	606	5.31851	0.10627	606	2.38002	0.11835	606	-4.97162	0.1029	606	-11.9676	0.104	606	-8.42967	0.11201	606	-0.33514	0.11789	606	1.22788	0.11769
605	3.63796	0.1088	605	9.7064	0.10896	605	5.51345	0.10802	605	2.49319	0.12032	605	-5.32679	0.10452	605	-12.3008	0.10569	605	-8.8426	0.11381	605	-0.26659	0.11981	605	1.14795	0.11965
604	3.62717	0.11057	604	9.88381	0.11063	604	5.82376	0.10974	604	2.61406	0.1223	604	-5.65193	0.10619	604	-12.6269	0.10735	604	-9.30223	0.1156	604	-0.15342	0.1218	604	1.07699	0.12161
603	3.57467	0.11247	603	10.0862	0.11239	603	6.11797	0.11159	603	2.61249	0.12443	603	-6.02138	0.10805	603	-13.0336	0.10909	603	-9.86067	0.11747	603	-0.10577	0.12381	603	1.00024	0.12368
602	3.53799	0.11447	602	10.3472	0.1143	602	6.39096	0.11345	602	2.5635	0.12666	602	-6.41493	0.10992	602	-13.3953	0.11094	602	-10.4278	0.11945	602	-0.00467	0.12602	602	0.91961	0.12592
601	3.43963	0.1164	601	10.618	0.11621	601	6.49882	0.11532	601	2.40401	0.12881	601	-6.7716	0.11179	601	-13.7788	0.11289	601	-10.9387	0.1214	601	0.04152	0.12818	601	0.81576	0.12825
600	3.3304	0.11835	600	10.8913	0.11818	600	6.54924	0.1172	600	2.18293	0.13104	600	-7.19655	0.11362	600	-14.2489	0.1147	600	-11.4879	0.12342	600	-0.02049	0.13055	600	0.69864	0.13049
599	3.08614	0.12025	599	11.1249	0.1202	599	6.5588	0.11909	599	1.95698	0.13323	599	-7.70711	0.1154	599	-14.7496	0.11659	599	-12.0596	0.12551	599	-0.12576	0.1328	599	0.58461	0.13268
598	2.78322	0.12218	598	11.2313	0.12217	598	6.55548	0.12111	598	1.77014	0.1355	598	-8.2652	0.11729	598	-15.1866	0.11851	598	-12.6014	0.12757	598	-0.33117	0.13514	598	0.55349	0.13507
597	2.54643	0.12419	597	11.1857	0.12418	597	6.56259	0.12312	597	1.64983	0.1379	597	-8.88049	0.11924	597	-15.6671	0.12051	597	-13.1147	0.12974	597	-0.60649	0.1375	597	0.47734	0.1374
596	2.34368	0.12622	596	11.2806	0.12616	596	6.6846	0.12505	596	1.73778	0.14024	596	-9.47127	0.12118	596	-16.1554	0.12245	596	-13.5283	0.13196	596	-0.85972	0.13983	596	0.46591	0.13965
595	2.22087	0.12818	595	11.4497	0.12812	595	6.90147	0.127	595	1.83714	0.14258	595	-10.045	0.12302	595	-16.5968	0.12431	595	-14.0174	0.13413	595	-1.10142	0.14206	595	0.42326	0.14191
594	2.13201	0.13028	594	11.455	0.13012	594	7.1053	0.129	594	2.0354	0.14498	594	-10.6655	0.12495	594	-17.0839	0.12623	594	-14.4333	0.13636	594	-1.39385	0.14444	594	0.35994	0.14426
593	2.35267	0.13237	593	11.4083	0.13222	593	7.38938	0.13103	593	2.0936	0.14741	593	-11.2928	0.12696	593	-17.5183	0.1282	593	-14.7714	0.13863	593	-1.58645	0.14671	593	0.27699	0.14668
592	2.6497	0.13442	592	11.4965	0.13424	592	7.71591	0.13296	592	2.17866	0.14977	592	-11.8165	0.12896	592	-17.984	0.13025	592	-15.0868	0.14076	592	-1.72017	0.149	592	0.22345	0.14898
591	3.0334	0.13653	591	11.5917	0.13637	591	8.0855	0.13503	591	2.12984	0.15215	591	-12.4197	0.13092	591	-18.4369	0.13223	591	-15.3802	0.14299	591	-1.81311	0.15138	591	0.16383	0.15141
590	3.41185	0.13863	590	11.695	0.13837	590	8.41713	0.1372	590	2.05926	0.15457	590	-12.9149	0.13299	590	-18.9157	0.13431	590	-15.6833	0.14523	590	-1.96019	0.15379	590	0.11034	0.15396
589	3.69154	0.14072	589	11.8237	0.14051	589	8.68229	0.13937	589	1.97014	0.15699	589	-13.3312	0.13508	589	-19.4582	0.13636	589	-15.9264	0.14746	589	-2.14063	0.15622	589	0.10622	0.15638
588	4.00708	0.14285	588	11.9661	0.14269	588	8.81362	0.14152	588	1.93404	0.15939	588	-13.6841	0.13719	588	-20.0082	0.13841	588	-15.9761	0.14967	588	-2.2872	0.15866	588	0.21704	0.1589
587	4.32891	0.14504	587	12.1353	0.14491	587	8.94885	0.14378	587	1.8683	0.16193	587	-13.9199	0.13942	587	-20.3864	0.1406	587	-15.9666	0.15199	587	-2.28438	0.16128	587	0.43091	0.16136
586	4.58548	0.1473	586	12.2152	0.14703	586	9.08322	0.14594	586	2.00267	0.16449	586	-13.8844	0.1416	586	-20.724	0.14269	586	-15.8709	0.15435	586	-2.21322	0.1638	586	0.64466	0.16398
585	4.8088	0.14969	585	12.2488	0.14932	585	9.27386	0.14816	585	2.16501	0.16711	585	-13.8454	0.14382	585	-21.1191	0.14481	585	-15.7529	0.15676	585	-2.23519	0.1664	585	0.96157	0.16657
584	5.03709	0.15191	584	12.3573	0.15158	584	9.45421	0.15025	584	2.3788	0.16966	584	-13.8461	0.14604	584	-21.5275	0.14696	584	-15.533	0.15915	584	-2.19819	0.16893	584	1.18453	0.16909
583	5.36888	0.15432	583	12.52	0.15395	583	9.66446	0.1525	583	2.60687	0.17228	583	-13.8596	0.14814	583	-21.9253	0.14915	583	-15.3385	0.16156	583	-2.17543	0.17162	583	1.38338	0.17177
582	5.83498	0.15668	582	12.6074	0.15622	582	10.0802	0.15475	582	2.79237	0.17498	582	-13.8355	0.15032	582	-22.3574	0.15133	582	-15.25	0.16407	582	-2.08759	0.1742	582	1.44609	0.17435
581	6.19046	0.15904	581	12.6209	0.15847	581	10.5875	0.15707	581	3.00202	0.17773	581	-13.8621	0.15252	581	-22.8791	0.15361	581	-15.2111	0.16657	581	-2.08941	0.17686	581	1.4456	0.17707
580	6.54933	0.16137	580	12.6686	0.16074	580	11.0891	0.15938	580	3.25602	0.18043	580	-13.8004	0.1547	580	-23.4425	0.15576	580	-15.1857	0.16889	580	-2.19286	0.17949	580	1.36766	0.17969
579	7.05128	0.16366	579	12.7842	0.163	579	11.6477	0.16164	579	3.39546	0.1831	579	-13.7811	0.15681	579	-24.1009	0.15798	579	-15.3727	0.17128	579	-2.40708	0.18209	579	1.19075	0.18233
578	7.62682	0.16601	578	13.0022	0.16534	578	12.2309	0.16398	578	3.5121	0.18581	578	-13.699	0.15905	578	-24.6223	0.16024	578	-15.6068	0.17375	578	-2.59872	0.18479	578	0.99118	0.18503
577	8.12812	0.16827	577	13.2847	0.16759	577	12.7898	0.16627	577	3.57632	0.18842	577	-13.5819	0.16132	577	-25.0783	0.16247	577	-15.9465	0.17621	577	-2.71397	0.18735	577	0.87412	0.18778
576	8.5105	0.17057	576	13.6519	0.16984	576	13.301	0.16857	576	3.54219	0.19104	576	-13.4634	0.16353	576	-25.4648	0.1647	576	-16.2289	0.17864	576	-2.887	0.18996	576	0.66287	0.19038
575	8.90786	0.17295	575	14.1988	0.17217	575	13.7243	0.17094	575	3.49291	0.19365	575	-13.3148	0.16587	575	-25.6888	0.16696	575	-16.5746	0.18109	575	-2.95787	0.19265	575	0.47649	0.19319
574	9.28067	0.17536	574	14.9315	0.17442	574	14.2137	0.17319	574	3.38803	0.19638	574	-13.1869	0.16814	574	-25.9542	0.16928	574	-16.9562	0.18369	574	-2.92871	0.19536	574	0.36807	0.19595
573	9.69844	0.17779	573	15.7707	0.17672	573	14.5883	0.17552	573	3.12954	0.19908	573	-13.3346	0.17051	573	-26.1452	0.17156	573	-17.3839	0.1862	573	-2.80003	0.19801	573	0.24739	0.19878
572	10.0759	0.18011	572	16.7103	0.17905	572	14.9218	0.17782	572	2.81719	0.20186	572	-13.4401	0.17277	572	-26.3514	0.17381	572	-17.8156	0.18876	572	-2.52876	0.20073	572	0.17473	0.20156
571	10.4135	0.18257	571	17.5739	0.18158	571	15.2375	0.18032	571	2.5375	0.20472	571	-13.5784	0.17515	571	-26.5822	0.17613	571	-18.3182	0.19138	571	-2.20352	0.20357	571	0.15177	0.20447
570	10.7624	0.18516	570	18.413	0.18402	570	15.6166	0.18267	570	2.24472	0.20761	570	-13.8919	0.17758	570	-26.9067	0.17849	570	-18.8891	0.19398	570	-2.03069	0.20643	570	0.172	0.20727
569	11.1523	0.18772	569	19.2297	0.18642	569	16.0454	0.18507	569	2.1702	0.21054	569	-14.3005	0.18001	569	-27.245	0.18086	569	-19.4889	0.19669	569	-1.8722	0.2093	569	0.08645	0.21027
568	11.5058	0.19019	568	19.8485	0.18882	568	16.5077	0.18756	568	2.16094	0.21335	568	-14.8019	0.18243	568	-27.6779	0.18329	568	-20.0608	0.19926	568	-1.72422	0.2121	568	-0.09378	0.21322
567	11.9853	0.19272	567	20.3581	0.19141	567	17.0033	0.1901	567	2.36522	0.21617	567	-15.2869	0.18482	567	-28.1472	0.18571	567	-20.68	0.20188	567	-1.72127	0.21497	567	-0.42862	0.21623
566	12.3581	0.1952	566	21.03	0.19375	566	17.5255	0.19248	566	2.6538	0.21898	566	-15.7968	0.18727	566	-28.6953	0.18815	566	-21.269	0.20448	566	-1.7534	0.21782	566	-0.75777	0.21912
565	12.7885	0.19769	565	21.8362	0.19606	565	18.0504	0.19493	565	2.89099	0.22168	565	-16.3276	0.18968	565	-29.1678	0.19051	565	-21.8981	0.20706	565	-2.01439	0.22065	565	-1.08139	0.22193
564	13.0895	0.20008	564	22.6858	0.19832	564	18.437	0.19722	564	3.11958	0.2244	564	-16.9086	0.19193	564	-29.8693	0.19283	564	-22.4006	0.20951	564	-2.20822	0.2233	564	-1.43654	0.22478
563	13.5319	0.20237	563	23.6384	0.20046	563	18.8233	0.19948	563	3.23029	0.22708	563	-17.4557	0.19413	563	-30.4788	0.19508	563	-22.8409	0.21191	563	-2.25942	0.22581	563	-1.74226	0.22748
562	13.8384	0.20459	562	24.4939	0.20262	562	19.1462	0.20167	562	3.34482	0.22972	562	-18.0671	0.19628	562	-31.07	0.19725	562	-23.2894	0.21417	562	-2.42887	0.22842	562	-1.9129	0.2302
561	14.1625	0.20696	561	25.3624	0.20484	561	19.5316	0.20386	561	3.2725	0.23238	561	-18.7459	0.19854	561	-31.5881	0.19937	561	-23.7488	0.21666	561	-2.68933	0.23102	561	-1.97426	0.23296
560	14.4676	0.2093	560	26.0542	0.20708	560	19.7569	0.20614	560	3.32903	0.23504	560	-19.2813	0.20084	560	-32.1587	0.20161	560	-24.1762	0.21904	560	-2.96053	0.23378	560	-2.00323	0.23576
559	14.7781	0.21164	559	26.6304	0.20933	559	20.0606	0.20847	559	3.45425	0.23772	559	-19.8699	0.20311	559	-32.7959	0.20375	559	-24.673	0.22149	559	-3.18716	0.2365	559	-1.96731	0.23848
558	15.061	0.21407	558	26.9508	0.21156	558	20.3033	0.21076	558	3.70882	0.24043	558	-20.4482	0.20547	558	-33.3543	0.20604	558	-25.0909	0.22404	558	-3.24345	0.23922	558	-1.90428	0.24133
557	15.4057	0.21648	557	27.2103	0.2137	557	20.6131	0.21301	557	3.9213	0.24303	557	-20.9768	0.20772	557	-33.9089	0.20825	557	-25.5934	0.22654	557	-3.49998	0.24197	557	-1.85724	0.24421
556	15.6197	0.21905	556	27.4163	0.21604	556	20.943	0.21546	556	4.43571	0.24568	556	-21.457	0.21022	556	-34.4816	0.21061	556	-26.1931	0.22911	556	-3.83928	0.24481	556	-1.85694	0.24719
555	15.8989	0.22148	555	27.615	0.21824	555	21.4377	0.21769	555	4.96416	0.24834	555	-21.9967	0.21251	555	-35.2187	0.21285	555	-26.7853	0.23166	555	-4.16493	0.2474	555	-1.81393	0.24993
554	16.1464	0.22381	554	27.9292	0.22043	554	21.9038	0.21993	554	5.56427	0.25088	554	-22.6367	0.2147	554	-35.8402	0.21504	554	-27.3202	0.23421	554	-4.41642	0.25	554	-1.76554	0.2526
553	16.3369	0.22602	553	28.4327	0.22253	553	22.3856	0.22207	553	6.09967	0.25339	553	-23.1509	0.21678	553	-36.5024	0.21716	553	-27.8603	0.23664	553	-4.60624	0.25246	553	-1.69035	0.25532
552	16.5346	0.22813	552	28.9277	0.22471	552	22.942	0.22419	552	6.60446	0.25577	552	-23.7245	0.21902	552	-37.2624	0.21927	552	-28.3976	0.23907	552	-4.8171	0.25504	552	-1.65026	0.25807
551	16.8196	0.23033	551	29.4375	0.22677	551	23.475	0.2264	551	7.12101	0.25849	551	-24.2663	0.22119	551	-38.1148	0.22132	551	-28.9939	0.2415	551	-5.17694	0.25755	551	-1.69354	0.2609
550	17.1677	0.2325	550	29.9712	0.22889	550	23.8985	0.22858	550	7.55717	0.26103	550	-24.673	0.22328	550	-38.9693	0.22339	550	-29.505	0.24383	550	-5.48995	0.25991	550	-1.68536	0.26347
549	17.5911	0.23465	549	30.4979	0.23103	549	24.1979	0.2307	549	7.79208	0.26352	549	-25.0309	0.22538	549	-39.834	0.22538	549	-30.0002	0.24611	549	-5.65049	0.26224	549	-1.60351	0.26603
548	17.899	0.23686	548	30.9401	0.233	548	24.5775	0.23279	548	8.03944	0.26602	548	-25.3294	0.22751	548	-40.5764	0.22728	548	-30.4861	0.24836	548	-5.61159	0.26467	548	-1.53234	0.26874
547	18.0756	0.239	547	31.2391	0.23501	547	24.7787	0.23483	547	8.1928	0.2686	547	-25.6449	0.22959	547	-41.2613	0.22922	547	-30.9341	0.25063	547	-5.71935	0.26705	547	-1.48067	0.27136
546	18.3241	0.24125	546	31.454	0.23703	546	24.9771	0.23683	546	8.30185	0.27116	546	-25.8444	0.2317	546	-41.7727	0.23122	546	-31.3862	0.25276	546	-5.6985	0.26937	546	-1.48603	0.274
545	18.6569	0.24338	545	31.7028	0.23892	545	25.1237	0.23878	545	8.27578	0.27359	545	-26.1271	0.23362	545	-42.2475	0.2332	545	-31.972	0.25481	545	-5.41221	0.2716	545	-1.42295	0.27664
544	19.0194	0.24547	544	31.8872	0.24088	544	25.2825	0.24069	544	8.15284	0.27592	544	-26.4513	0.2356	544	-42.7791	0.23508	544	-32.5661	0.25694	544	-4.91031	0.27394	544	-1.25296	0.27918
543	19.4758	0.24747	543	31.8972	0.24274	543	25.4634	0.24251	543	7.97968	0.27811	543	-26.8673	0.23765	543	-43.3689	0.23688	543	-33.1892	0.25903	543	-4.37844	0.27613	543	-1.13519	0.2816
542	19.9716	0.24925	542	31.9087	0.24462	542	25.6517	0.2443	542	7.86516	0.28035	542	-27.17	0.2395	542	-44.1195	0.23889	542	-33.7496	0.26103	542	-3.90626	0.27833	542	-1.00791	0.28417
541	20.5754	0.25105	541	31.7907	0.24637	541	25.8952	0.24615	541	7.73778	0.28252	541	-27.5294	0.24138	541	-44.8711	0.24073	541	-34.4128	0.26304	541	-3.693	0.28042	541	-0.97648	0.28666
540	21.0744	0.25284	540	31.5957	0.24806	540	26.2069	0.24782	540	7.6922	0.28454	540	-27.8833	0.24315	540	-45.8212	0.24249	540	-35.0032	0.26491	540	-3.71312	0.28238	540	-0.96194	0.2891
539	21.6131	0.25474	539	31.4191	0.24968	539	26.5476	0.24951	539	7.92579	0.28652	539	-28.3183	0.24493	539	-46.7551	0.24414	539	-35.619	0.26688	539	-3.70023	0.2843	539	-1.03381	0.29135
538	21.9669	0.25652	538	31.2324	0.25132	538	26.9215	0.25115	538	8.09478	0.28852	538	-28.7799	0.24665	538	-47.6427	0.24565	538	-36.232	0.26875	538	-3.86059	0.28613	538	-1.15325	0.29352
537	22.2321	0.25815	537	31.2871	0.25281	537	27.2411	0.25268	537	8.32966	0.29042	537	-29.3199	0.24825	537	-48.3565	0.24718	537	-36.7324	0.27051	537	-4.25221	0.28796	537	-1.20431	0.29567
536	22.234	0.25977	536	31.5953	0.25426	536	27.5384	0.25419	536	8.43137	0.29223	536	-29.7909	0.24973	536	-48.9739	0.24857	536	-37.198	0.27213	536	-4.54296	0.28974	536	-1.16637	0.29775
535	22.1258	0.26142	535	32.0322	0.25572	535	27.9078	0.25556	535	8.44427	0.29392	535	-30.2358	0.25117	535	-49.5612	0.24992	535	-37.6844	0.27381	535	-4.8552	0.29141	535	-1.09592	0.29972
534	22.0143	0.26282	534	32.5354	0.25702	534	28.2321	0.25684	534	8.3589	0.2955	534	-30.7465	0.25259	534	-50.3149	0.25127	534	-38.0939	0.27531	534	-4.87186	0.29309	534	-0.90335	0.30156
533	21.935	0.26421	533	32.9616	0.25821	533	28.5403	0.25814	533	8.11932	0.29699	533	-31.2511	0.25388	533	-50.828	0.25254	533	-38.5494	0.27682	533	-4.88287	0.29452	533	-0.62115	0.30337
532	21.8668	0.26535	532	33.3742	0.25933	532	28.929	0.25921	532	7.70522	0.29847	532	-31.7108	0.25514	532	-51.3031	0.25376	532	-38.9046	0.27811	532	-4.95561	0.29602	532	-0.23202	0.30515
531	21.8744	0.26659	531	33.9122	0.26039	531	29.4195	0.26023	531	7.30896	0.29975	531	-32.0779	0.25636	531	-51.8765	0.25499	531	-39.3275	0.27935	531	-4.99518	0.29733	531	0.17078	0.30685
530	21.8896	0.2677	530	34.32	0.26147	530	29.8114	0.26133	530	7.11575	0.30095	530	-32.2584	0.25753	530	-52.4572	0.25603	530	-39.683	0.28064	530	-4.94387	0.29845	530	0.49351	0.30857
529	22.0814	0.26883	529	34.7955	0.26234	529	30.3241	0.2623	529	6.88959	0.30225	529	-32.3935	0.25877	529	-53.0082	0.25707	529	-40.064	0.28179	529	-4.9182	0.29954	529	0.87092	0.31025
528	22.4273	0.26991	528	35.324	0.26323	528	30.7112	0.2632	528	6.66542	0.30341	528	-32.4243	0.25974	528	-53.3806	0.25806	528	-40.4451	0.28285	528	-4.93877	0.30052	528	1.18618	0.31189
527	22.851	0.27096	527	35.9054	0.26414	527	31.1178	0.26397	527	6.42617	0.30442	527	-32.392	0.26074	527	-53.6549	0.25897	527	-40.7737	0.28381	527	-5.16705	0.30139	527	1.44884	0.31337
526	23.0107	0.27196	526	36.6412	0.26492	526	31.5288	0.26471	526	6.36761	0.30533	526	-32.3131	0.26162	526	-53.9744	0.25977	526	-41.053	0.28473	526	-5.32218	0.30221	526	1.74889	0.3149
525	23.2864	0.27278	525	37.4294	0.26558	525	31.9153	0.26543	525	6.21189	0.30614	525	-32.1091	0.26257	525	-54.3758	0.2605	525	-41.2089	0.28551	525	-5.5572	0.30304	525	2.0365	0.31632
524	23.6395	0.27348	524	38.2507	0.26626	524	32.1826	0.2661	524	6.16248	0.30691	524	-31.9758	0.26328	524	-54.6735	0.26115	524	-41.4243	0.28613	524	-5.75096	0.30372	524	2.29084	0.31765
523	24.2596	0.27414	523	39.0734	0.26688	523	32.5076	0.2665	523	6.14536	0.30759	523	-31.8074	0.26383	523	-55.0657	0.26169	523	-41.5331	0.28672	523	-6.03294	0.30436	523	2.38391	0.31882
522	24.9727	0.27465	522	39.794	0.26738	522	32.769	0.26687	522	6.10007	0.30809	522	-31.6631	0.26451	522	-55.4557	0.2622	522	-41.4823	0.28728	522	-6.48746	0.30493	522	2.33396	0.31997
521	25.6615	0.27511	521	40.4696	0.26782	521	33.0556	0.26719	521	6.17626	0.30854	521	-31.3346	0.26502	521	-55.9151	0.26255	521	-41.4857	0.28766	521	-6.96971	0.30541	521	2.23438	0.32092
520	26.3268	0.27542	520	41.1792	0.26819	520	33.1781	0.26749	520	6.28854	0.30876	520	-30.9574	0.26545	520	-56.2213	0.26281	520	-41.3882	0.28794	520	-7.32474	0.30569	520	2.13312	0.32176
519	27.1636	0.27558	519	41.7686	0.26844	519	33.2693	0.26776	519	6.34636	0.30896	519	-30.5858	0.26576	519	-56.4373	0.26302	519	-41.2851	0.28827	519	-7.6	0.30587	519	1.9729	0.32257
518	27.9431	0.27582	518	42.1742	0.26864	518	33.5162	0.26779	518	6.4568	0.30905	518	-30.3362	0.26603	518	-56.5838	0.26306	518	-41.1864	0.28852	518	-7.83846	0.30595	518	1.75316	0.32329
517	28.771	0.2759	517	42.5478	0.26862	517	33.5813	0.26788	517	6.32213	0.30899	517	-30.23	0.26618	517	-56.7379	0.26314	517	-41.061	0.28866	517	-8.07397	0.30599	517	1.49413	0.32386
516	29.5407	0.2759	516	42.9929	0.26854	516	33.6593	0.26783	516	6.14543	0.30889	516	-30.1456	0.26638	516	-56.9916	0.26307	516	-41.2128	0.28855	516	-7.91882	0.30572	516	1.36008	0.32435
515	30.2247	0.27579	515	43.342	0.26837	515	33.7871	0.26753	515	5.97916	0.30863	515	-30.2966	0.26629	515	-57.3682	0.26302	515	-41.5595	0.28834	515	-7.68962	0.30536	515	1.36564	0.32478
514	30.9863	0.27557	514	43.5618	0.26811	514	33.996	0.26718	514	5.76132	0.30828	514	-30.5301	0.2663	514	-57.8752	0.26285	514	-41.7987	0.28809	514	-7.42566	0.30496	514	1.37582	0.32522
513	31.7405	0.27533	513	43.7914	0.26766	513	34.2204	0.26669	513	5.68198	0.30791	513	-30.9691	0.26605	513	-58.5358	0.26256	513	-42.0828	0.2877	513	-7.23879	0.30449	513	1.29857	0.32546
512	32.3232	0.27491	512	44.068	0.26719	512	34.4106	0.26619	512	5.58852	0.30732	512	-31.4774	0.26578	512	-59.1245	0.26228	512	-42.3892	0.28719	512	-7.09862	0.3039	512	1.13608	0.3257
511	32.8569	0.27443	511	44.1554	0.26675	511	34.5454	0.26547	511	5.55996	0.30661	511	-31.9404	0.26545	511	-59.6288	0.2619	511	-42.7626	0.28662	511	-6.9511	0.30313	511	0.93283	0.32578
510	33.1766	0.2739	510	44.2761	0.26617	510	34.7903	0.26467	510	5.8095	0.30573	510	-32.3753	0.2649	510	-59.987	0.26117	510	-42.9836	0.28593	510	-6.7653	0.30216	510	0.7427	0.32587
509	33.5076	0.27319	509	44.4292	0.26541	509	34.9098	0.26386	509	6.05739	0.30484	509	-32.9629	0.26434	509	-60.1739	0.26051	509	-43.1133	0.28529	509	-6.68115	0.30122	509	0.44433	0.3258
508	33.7212	0.2723	508	44.7243	0.26453	508	35.0107	0.26288	508	6.20774	0.30382	508	-33.4263	0.26371	508	-60.2533	0.25976	508	-43.1734	0.28434	508	-6.47882	0.30025	508	0.17694	0.32555
507	33.6913	0.27147	507	45.0357	0.26373	507	35.1745	0.26184	507	6.41596	0.3027	507	-33.8409	0.26295	507	-60.1048	0.25895	507	-43.2678	0.28343	507	-6.19298	0.29902	507	0.00828	0.32526
506	33.6604	0.27053	506	45.1273	0.26275	506	35.3843	0.26065	506	6.68372	0.30145	506	-34.0377	0.2621	506	-60.0484	0.25806	506	-43.3197	0.28244	506	-5.92123	0.29775	506	-0.10278	0.32493
505	33.5362	0.26944	505	45.1688	0.26159	505	35.7058	0.25947	505	6.91659	0.30016	505	-34.2096	0.26107	505	-59.9935	0.25706	505	-43.3615	0.28123	505	-5.5424	0.29631	505	-0.03393	0.32441
504	33.3861	0.26837	504	45.1137	0.26048	504	35.8934	0.2583	504	7.0356	0.29886	504	-34.2987	0.25996	504	-59.9216	0.25608	504	-43.3478	0.28004	504	-5.1725	0.29495	504	0.22722	0.32382
503	33.1553	0.26712	503	44.9575	0.25934	503	35.9729	0.25696	503	6.98752	0.29732	503	-34.2469	0.25889	503	-59.8151	0.25499	503	-43.5206	0.27869	503	-4.87413	0.2934	503	0.43851	0.32307
502	32.9556	0.26586	502	44.8047	0.25799	502	35.996	0.2556	502	6.92596	0.29574	502	-34.0555	0.25772	502	-59.7448	0.25377	502	-43.6122	0.27722	502	-4.59588	0.2917	502	0.64681	0.3223
501	32.693	0.26439	501	44.4493	0.25651	501	36.0267	0.25411	501	6.85899	0.29399	501	-33.8258	0.25637	501	-59.6847	0.25233	501	-43.8466	0.27569	501	-4.42002	0.28998	501	0.92107	0.32145
500	32.4639	0.26276	500	44.0634	0.25494	500	35.8237	0.25239	500	6.71471	0.29207	500	-33.5852	0.25496	500	-59.5879	0.25086	500	-43.9122	0.27387	500	-4.07862	0.28795	500	1.07811	0.32044
499	32.3778	0.26099	499	43.5953	0.25327	499	35.5472	0.25064	499	6.47571	0.28997	499	-33.3202	0.25353	499	-59.4093	0.24923	499	-44.0491	0.27194	499	-3.67946	0.28584	499	1.09557	0.31929
498	32.2509	0.25921	498	43.029	0.25145	498	35.1175	0.24876	498	6.30515	0.28783	498	-33.0868	0.25205	498	-59.1827	0.24748	498	-44.1266	0.26998	498	-3.45022	0.28363	498	1.04515	0.31812
497	32.239	0.25731	497	42.5248	0.2495	497	34.7805	0.24673	497	6.21105	0.28554	497	-32.8898	0.25038	497	-58.9124	0.24578	497	-44.0384	0.26796	497	-3.31556	0.28119	497	0.92031	0.31682
496	32.2098	0.25536	496	42.0745	0.24756	496	34.4686	0.24463	496	6.29242	0.28316	496	-32.7149	0.24862	496	-58.684	0.24398	496	-44.0048	0.26597	496	-3.34775	0.27872	496	0.76197	0.31546
495	32.4029	0.25339	495	41.5458	0.24572	495	34.1271	0.2425	495	6.45395	0.28068	495	-32.3957	0.24693	495	-58.3549	0.24213	495	-43.973	0.26393	495	-3.46587	0.27631	495	0.5972	0.31407
494	32.7473	0.25134	494	41.0397	0.24372	494	33.765	0.24035	494	6.82865	0.27817	494	-32.0889	0.24512	494	-57.8916	0.24018	494	-43.8555	0.26175	494	-3.60553	0.27371	494	0.19977	0.31262
493	33.1422	0.24924	493	40.7391	0.24158	493	33.4021	0.23813	493	7.14067	0.27559	493	-31.7486	0.24313	493	-57.3503	0.23817	493	-43.6993	0.25958	493	-3.90088	0.27104	493	-0.1678	0.31109
492	33.4592	0.24706	492	40.4981	0.23935	492	32.9916	0.23582	492	7.32254	0.27284	492	-31.3831	0.2411	492	-56.8935	0.2361	492	-43.4964	0.25726	492	-4.10405	0.26836	492	-0.53562	0.30944
491	33.7702	0.24456	491	40.4105	0.23709	491	32.6251	0.23339	491	7.48845	0.26994	491	-31.003	0.23907	491	-56.4464	0.23391	491	-43.3405	0.2547	491	-4.10468	0.26547	491	-0.75594	0.30765
490	34.2201	0.24207	490	40.4919	0.23485	490	32.1403	0.23096	490	7.58305	0.26704	490	-30.6188	0.23691	490	-55.8456	0.23164	490	-43.1054	0.25218	490	-4.05781	0.26258	490	-0.92659	0.30579
489	34.6078	0.23957	489	40.5697	0.23236	489	31.7331	0.22845	489	7.50512	0.264	489	-30.3807	0.23468	489	-55.2489	0.2293	489	-42.8673	0.24946	489	-3.92417	0.25959	489	-1.01523	0.30396
488	34.8646	0.23697	488	40.6155	0.22978	488	31.4022	0.22583	488	7.31104	0.26095	488	-30.3452	0.23225	488	-54.6943	0.22698	488	-42.6334	0.24678	488	-3.58959	0.25643	488	-1.04077	0.30205
487	35.1236	0.23433	487	40.6495	0.22725	487	31.066	0.22315	487	7.02947	0.2578	487	-30.318	0.22978	487	-54.0867	0.22459	487	-42.4352	0.24397	487	-3.19649	0.25336	487	-0.90177	0.30002
486	35.3298	0.23159	486	40.7068	0.2247	486	30.7089	0.22029	486	6.80615	0.2546	486	-30.3346	0.2273	486	-53.4927	0.22215	486	-42.3302	0.24102	486	-2.72055	0.25	486	-0.69149	0.29795
485	35.5618	0.22892	485	40.6467	0.22215	485	30.4297	0.21759	485	6.6817	0.25142	485	-30.3706	0.22486	485	-52.7947	0.21971	485	-42.2257	0.23839	485	-2.44976	0.24686	485	-0.47928	0.29589
484	35.7896	0.22642	484	40.6101	0.21954	484	30.0596	0.21486	484	6.53608	0.24825	484	-30.3583	0.22234	484	-52.0012	0.21718	484	-42.0489	0.23558	484	-2.20212	0.24362	484	-0.3436	0.29383
483	35.9004	0.22365	483	40.5951	0.21678	483	29.5727	0.21201	483	6.51063	0.24491	483	-30.2121	0.21973	483	-51.1863	0.21469	483	-41.7851	0.23269	483	-1.85521	0.24031	483	-0.29789	0.29162
482	36.1175	0.22075	482	40.5032	0.21403	482	28.957	0.20919	482	6.39104	0.24157	482	-29.872	0.21718	482	-50.1424	0.21202	482	-41.4344	0.22966	482	-1.57388	0.2368	482	-0.24748	0.28942
481	36.5251	0.21769	481	40.4179	0.2112	481	28.3366	0.20621	481	6.30166	0.23796	481	-29.3533	0.21462	481	-49.0912	0.2093	481	-41.0253	0.22663	481	-1.26661	0.23325	481	-0.21687	0.28695
480	36.8532	0.21457	480	40.3532	0.20809	480	27.8104	0.20303	480	6.32109	0.23426	480	-28.7662	0.21177	480	-48.0209	0.20635	480	-40.5825	0.22337	480	-1.07103	0.22963	480	-0.22862	0.28443
479	37.2047	0.21147	479	40.1594	0.20511	479	27.1862	0.2	479	6.25426	0.23056	479	-28.1359	0.20888	479	-46.8458	0.20351	479	-40.1096	0.22017	479	-0.85786	0.22595	479	-0.25365	0.28206
478	37.5439	0.20833	478	39.9125	0.20195	478	26.6134	0.19686	478	6.1673	0.22677	478	-27.3996	0.20602	478	-45.5608	0.20063	478	-39.5957	0.21688	478	-0.4574	0.22222	478	-0.11708	0.27963
477	37.7983	0.20522	477	39.4283	0.19907	477	26.1068	0.19397	477	6.21323	0.22322	477	-26.7363	0.2033	477	-44.2846	0.19793	477	-39.0734	0.2136	477	-0.2103	0.21872	477	0.0626	0.27716
476	38.026	0.20227	476	38.7717	0.19624	476	25.664	0.19095	476	6.1923	0.21971	476	-26.0762	0.20049	476	-43.1792	0.19522	476	-38.4505	0.2105	476	-0.27503	0.21519	476	0.22752	0.27472
475	37.9353	0.19936	475	38.1	0.19336	475	25.3001	0.18791	475	6.085	0.21611	475	-25.4659	0.19775	475	-42.0798	0.19254	475	-37.8625	0.20733	475	-0.24948	0.21168	475	0.51156	0.27232
474	37.8145	0.19646	474	37.3658	0.19054	474	24.8326	0.1851	474	5.94021	0.21268	474	-24.9152	0.19492	474	-41.1624	0.19001	474	-37.2684	0.20428	474	-0.30148	0.20824	474	0.75423	0.26997
473	37.7069	0.19342	473	36.5989	0.18764	473	24.3539	0.18211	473	5.69401	0.20918	473	-24.3468	0.19231	473	-40.4192	0.18726	473	-36.6071	0.20118	473	-0.35556	0.20458	473	0.82807	0.26741
472	37.458	0.19034	472	35.7525	0.18471	472	23.9643	0.17902	472	5.45183	0.20557	472	-23.8856	0.1896	472	-39.8348	0.18452	472	-35.8109	0.19797	472	-0.36038	0.20104	472	0.80749	0.26478
471	37.0492	0.18724	471	34.8263	0.18174	471	23.6529	0.17593	471	5.15234	0.20199	471	-23.4427	0.18663	471	-39.4291	0.1817	471	-35.0469	0.19477	471	-0.42486	0.19737	471	0.73708	0.26212
470	36.6891	0.18409	470	33.9521	0.17865	470	23.3139	0.17275	470	4.87624	0.1982	470	-23.0748	0.18381	470	-39.0783	0.17879	470	-34.1309	0.19148	470	-0.23035	0.19368	470	0.49571	0.25945
469	36.2648	0.18096	469	33.0598	0.17555	469	23.0778	0.16971	469	4.70188	0.19448	469	-22.6642	0.18086	469	-38.6445	0.17593	469	-33.3189	0.18818	469	0.00036488	0.19006	469	0.20257	0.2567
468	35.9182	0.1778	468	32.2368	0.17257	468	22.9272	0.16672	468	4.69393	0.19087	468	-22.242	0.17801	468	-38.2829	0.17313	468	-32.4431	0.18496	468	0.0584	0.18643	468	-0.06129	0.25411
467	35.5742	0.17472	467	31.4427	0.16958	467	22.8497	0.16357	467	4.71694	0.18712	467	-21.8412	0.17501	467	-37.8507	0.17028	467	-31.5849	0.18166	467	0.09527	0.18277	467	-0.32014	0.2514
466	35.0936	0.17173	466	30.5869	0.16663	466	22.6997	0.16058	466	4.8472	0.18349	466	-21.4584	0.17208	466	-37.3961	0.16751	466	-30.7361	0.17847	466	0.06693	0.17935	466	-0.45175	0.24874
465	34.6992	0.16877	465	29.9416	0.1638	465	22.5535	0.15772	465	4.94447	0.18008	465	-20.9353	0.16922	465	-36.8922	0.16481	465	-29.9127	0.17535	465	0.03068	0.17588	465	-0.51489	0.24606
464	34.3093	0.16574	464	29.383	0.16092	464	22.394	0.1547	464	4.98876	0.17646	464	-20.3883	0.16639	464	-36.3674	0.16208	464	-29.1172	0.17224	464	-0.00378	0.17239	464	-0.62338	0.24333
463	33.9082	0.16278	463	28.962	0.15817	463	22.2528	0.15183	463	4.92936	0.17305	463	-19.8851	0.16362	463	-35.8581	0.15945	463	-28.3672	0.1692	463	-0.05356	0.16892	463	-0.48823	0.24072
462	33.4207	0.15991	462	28.6572	0.15539	462	22.0756	0.14893	462	4.83407	0.16961	462	-19.3659	0.1608	462	-35.3956	0.15665	462	-27.4984	0.16615	462	-0.12241	0.16564	462	-0.3307	0.238
461	32.9635	0.15706	461	28.4224	0.15259	461	21.8147	0.14607	461	4.70061	0.16621	461	-18.8774	0.15807	461	-34.795	0.15403	461	-26.6482	0.16318	461	-0.21664	0.16222	461	-0.12611	0.23527
460	32.4905	0.15405	460	28.2148	0.14986	460	21.6047	0.14327	460	4.58118	0.16282	460	-18.4251	0.15532	460	-34.108	0.15135	460	-25.8561	0.16015	460	-0.37793	0.1589	460	0.09655	0.23245
459	31.9744	0.15122	459	28.0423	0.14719	459	21.4774	0.14045	459	4.46203	0.15936	459	-18.0848	0.15264	459	-33.3702	0.14871	459	-25.1091	0.15713	459	-0.40357	0.15553	459	0.30297	0.22964
458	31.4111	0.14839	458	27.8066	0.14446	458	21.2834	0.13772	458	4.36	0.156	458	-17.8041	0.15002	458	-32.5952	0.14613	458	-24.2835	0.15419	458	-0.34006	0.15234	458	0.48337	0.22684
457	30.7677	0.1457	457	27.6335	0.1417	457	21.0928	0.13503	457	4.27727	0.15281	457	-17.4637	0.1473	457	-31.7379	0.14365	457	-23.5025	0.15129	457	-0.30605	0.14926	457	0.72432	0.22402
456	30.0939	0.14317	456	27.557	0.13921	456	20.7895	0.13253	456	4.0954	0.14993	456	-17.1593	0.14491	456	-30.9519	0.14122	456	-22.8204	0.14854	456	-0.21938	0.14636	456	0.90919	0.22136
455	29.4598	0.14055	455	27.4161	0.13672	455	20.4665	0.13003	455	3.95498	0.14687	455	-16.6745	0.14247	455	-30.1008	0.13881	455	-22.2053	0.14576	455	-0.09069	0.14338	455	1.15421	0.21864
454	28.88	0.13822	454	27.3186	0.13438	454	19.9849	0.12772	454	3.79081	0.14399	454	-16.1589	0.14017	454	-29.1581	0.13648	454	-21.5853	0.14312	454	0.12327	0.14054	454	1.36103	0.21596
453	28.3773	0.13576	453	27.2623	0.13196	453	19.3722	0.1253	453	3.48775	0.14114	453	-15.5595	0.13773	453	-28.2801	0.13419	453	-20.9271	0.14042	453	0.33131	0.13768	453	1.61105	0.21324
452	28.048	0.13333	452	27.1546	0.12953	452	18.6462	0.1229	452	3.16289	0.1384	452	-14.9612	0.13531	452	-27.2868	0.13187	452	-20.3134	0.13774	452	0.43381	0.13481	452	1.95884	0.2104
451	27.7357	0.13091	451	26.9724	0.12727	451	17.9363	0.12057	451	2.83104	0.13568	451	-14.3526	0.13292	451	-26.2528	0.12951	451	-19.7418	0.13512	451	0.4793	0.13199	451	2.25023	0.20767
450	27.36	0.12856	450	26.6445	0.1251	450	17.1221	0.11829	450	2.62446	0.13295	450	-13.7727	0.13058	450	-25.1515	0.12737	450	-19.1483	0.13261	450	0.41773	0.12929	450	2.45729	0.20491
449	27.0699	0.12634	449	26.2494	0.12297	449	16.2127	0.11617	449	2.36245	0.13044	449	-13.2615	0.12829	449	-23.8494	0.12527	449	-18.4544	0.13026	449	0.24947	0.12675	449	2.64171	0.2022
448	26.8042	0.12425	448	25.7352	0.12096	448	15.3582	0.11405	448	2.10095	0.12802	448	-12.7466	0.1261	448	-22.6804	0.12333	448	-17.7301	0.12801	448	0.06608	0.1244	448	2.87435	0.19955
447	26.497	0.12213	447	25.2204	0.11902	447	14.5515	0.11204	447	1.9384	0.12552	447	-12.289	0.12407	447	-21.6126	0.12144	447	-17.0868	0.12577	447	-0.23203	0.12208	447	3.02926	0.19683
446	26.0684	0.1201	446	24.656	0.1171	446	13.8765	0.11007	446	1.79223	0.1232	446	-11.8363	0.12209	446	-20.5834	0.11955	446	-16.4524	0.12362	446	-0.66174	0.11981	446	2.94998	0.1941
445	25.5677	0.11819	445	24.0244	0.11535	445	13.2294	0.10815	445	1.70201	0.12095	445	-11.4001	0.12009	445	-19.6636	0.11782	445	-15.8635	0.12146	445	-0.99762	0.11771	445	2.81901	0.19151
444	25.2092	0.11633	444	23.3922	0.11357	444	12.638	0.10637	444	1.50893	0.11878	444	-10.9719	0.1182	444	-18.8605	0.11617	444	-15.3665	0.11937	444	-1.32038	0.11556	444	2.52648	0.18881
443	24.9017	0.11463	443	22.8026	0.11203	443	12.1632	0.10461	443	1.28824	0.11678	443	-10.5378	0.11646	443	-18.2428	0.11469	443	-14.956	0.11738	443	-1.63374	0.11362	443	2.16662	0.18623
442	24.4594	0.11295	442	22.1853	0.11057	442	11.9364	0.10292	442	1.05882	0.11476	442	-10.2292	0.11467	442	-17.7284	0.1132	442	-14.6495	0.11541	442	-1.97949	0.11173	442	1.72153	0.18355
441	24.0453	0.11132	441	21.4766	0.10907	441	11.7356	0.10141	441	0.8646	0.11281	441	-9.81946	0.11291	441	-17.2021	0.11164	441	-14.3476	0.11351	441	-2.27046	0.10982	441	1.22258	0.18081
440	23.6502	0.10995	440	20.7196	0.10783	440	11.6539	0.09994	440	0.74773	0.11118	440	-9.50024	0.11131	440	-16.6254	0.1103	440	-14.0584	0.11168	440	-2.37196	0.10811	440	0.74459	0.17819
439	23.2979	0.1087	439	20.0609	0.10658	439	11.5834	0.0985	439	0.69352	0.10958	439	-9.19096	0.10989	439	-15.9923	0.10899	439	-13.7867	0.11003	439	-2.51621	0.10658	439	0.30471	0.17559
438	23.0537	0.10744	438	19.4332	0.10548	438	11.5365	0.09718	438	0.65133	0.10804	438	-8.89023	0.10853	438	-15.3297	0.10777	438	-13.4977	0.10847	438	-2.68243	0.10505	438	-0.11036	0.17281
437	22.7297	0.10627	437	18.8555	0.10438	437	11.4334	0.09591	437	0.61779	0.10665	437	-8.67338	0.1072	437	-14.5899	0.10652	437	-13.2084	0.10702	437	-2.94083	0.1036	437	-0.3977	0.17014
436	22.4376	0.1052	436	18.2589	0.10342	436	11.3412	0.09488	436	0.66904	0.10529	436	-8.38586	0.10589	436	-13.7636	0.10536	436	-12.8408	0.10559	436	-3.24544	0.10223	436	-0.67809	0.16747
435	22.1877	0.10419	435	17.7992	0.10256	435	11.2268	0.09386	435	0.62906	0.10421	435	-8.12628	0.10485	435	-12.9014	0.10451	435	-12.6062	0.10433	435	-3.48082	0.10108	435	-0.96219	0.16495
434	22.2491	0.10328	434	17.2733	0.10175	434	10.971	0.09289	434	0.60177	0.10315	434	-7.7075	0.10384	434	-12.1792	0.10373	434	-12.2396	0.1032	434	-3.57126	0.10004	434	-1.07314	0.16246
433	22.143	0.10245	433	16.77	0.10115	433	10.7109	0.09214	433	0.57821	0.1022	433	-7.28184	0.10293	433	-11.4585	0.10303	433	-11.8686	0.10206	433	-3.63674	0.09901	433	-1.15354	0.15991
432	21.8626	0.10179	432	16.289	0.10065	432	10.4465	0.09145	432	0.55838	0.10139	432	-6.84931	0.10204	432	-10.7391	0.10244	432	-11.493	0.10108	432	-3.67725	0.09805	432	-1.2034	0.15742
431	21.5027	0.10133	431	15.8306	0.10024	431	10.1778	0.09089	431	0.54227	0.10062	431	-6.4099	0.1012	431	-10.0212	0.102	431	-11.113	0.10016	431	-3.6928	0.09728	431	-1.2227	0.15491
430	20.9137	0.10087	430	15.3945	0.09985	430	9.90484	0.09041	430	0.52989	0.09997	430	-5.96362	0.10059	430	-9.30474	0.10167	430	-10.7285	0.09928	430	-3.68338	0.09661	430	-1.21146	0.15245
429	20.1967	0.10066	429	14.981	0.09959	429	9.62758	0.08993	429	0.52124	0.09951	429	-5.51046	0.10001	429	-8.58967	0.1014	429	-10.3395	0.09857	429	-3.64899	0.09602	429	-1.16967	0.15006
428	19.361	0.10062	428	14.5899	0.09952	428	9.34603	0.08955	428	0.51632	0.09915	428	-5.05042	0.09949	428	-7.87601	0.10132	428	-9.94598	0.09794	428	-3.58964	0.0955	428	-1.09734	0.14772
427	18.4728	0.10065	427	14.2212	0.09953	427	9.0602	0.08942	427	0.51512	0.09893	427	-4.5835	0.09923	427	-7.16378	0.10126	427	-9.54799	0.09741	427	-3.50533	0.09522	427	-0.99445	0.14543
426	17.5282	0.10082	426	13.875	0.09974	426	8.77007	0.08934	426	0.51765	0.09894	426	-4.10971	0.0991	426	-6.45296	0.10144	426	-9.14551	0.09708	426	-3.39604	0.09511	426	-0.86102	0.14334
425	16.5648	0.10107	425	13.5513	0.10004	425	8.47566	0.0894	425	0.52391	0.09908	425	-3.62905	0.0992	425	-5.74356	0.10178	425	-8.73854	0.09686	425	-3.26179	0.09508	425	-0.69705	0.14136
424	15.5463	0.10153	424	13.25	0.10065	424	8.17696	0.08957	424	0.5339	0.09941	424	-3.14151	0.09952	424	-5.03558	0.10235	424	-8.32707	0.09682	424	-3.10257	0.09525	424	-0.50252	0.13941
423	14.52	0.10235	423	12.9711	0.10149	423	7.87397	0.09006	423	0.54762	0.10007	423	-2.64709	0.10003	423	-4.32901	0.10321	423	-7.91112	0.09703	423	-2.91839	0.09559	423	-0.27745	0.13764
422	13.5211	0.10342	422	12.7148	0.10267	422	7.56669	0.09089	422	0.56506	0.10107	422	-2.14579	0.10091	422	-3.62387	0.10437	422	-7.49068	0.09747	422	-2.70924	0.09625	422	-0.02183	0.13618
421	12.5045	0.10499	421	12.4808	0.10434	421	7.25512	0.09205	421	0.58623	0.10257	421	-1.63762	0.1023	421	-2.92014	0.10602	421	-7.06574	0.09829	421	-2.47513	0.09733	421	0.26434	0.13504
420	11.4634	0.10713	420	12.2694	0.10662	420	6.93927	0.09372	420	0.61113	0.1048	420	-1.12257	0.10405	420	-2.21783	0.10832	420	-6.63632	0.09967	420	-2.21605	0.09884	420	0.58105	0.13448
			--	--		--	--		--	--		--	--		--	--		--	--		--	--		--	--
			--	--		--	--		--	--		--	--		--	--		--	--		--	--		--	--
			--	--		--	--		--	--		--	--		--	--		--	--		--	--		--	--
			--	--		--	--		--	--		--	--		--	--		--	--		--	--		--	--
			--	--		--	--		--	--		--	--		--	--		--	--		--	--		--	--
			--	--		--	--		--	--		--	--		--	--		--	--		--	--		--	--
			--	--		--	--		--	--		--	--		--	--		--	--		--	--		--	--
			--	--		--	--		--	--		--	--		--	--		--	--		--	--		--	--
			--	--		--	--		--	--		--	--		--	--		--	--		--	--		--	--
			--	--		--	--		--	--		--	--		--	--		--	--		--	--		--	--
			--	--		--	--		--	--		--	--		--	--		--	--		--	--		--	--
			--	--		--	--		--	--		--	--		--	--		--	--		--	--		--	--
			--	--		--	--		--	--		--	--		--	--		--	--		--	--		--	--
			--	--		--	--		--	--		--	--		--	--		--	--		--	--		--	--
			--	--		--	--		--	--		--	--		--	--		--	--		--	--		--	--
			--	--		--	--		--	--		--	--		--	--		--	--		--	--		--	--
			--	--		--	--		--	--		--	--		--	--		--	--		--	--		--	--
			--	--		--	--		--	--		--	--		--	--		--	--		--	--		--	--
			--	--		--	--		--	--		--	--		--	--		--	--		--	--		--	--
			--	--		--	--		--	--		--	--		--	--		--	--		--	--		--	--
