# Supplementary material for: Dynamically stable and amplified circularly polarized excimer emission regulated by solvation of chiral co-assembly process
Source: Nat Commun. 2022 Aug 20;13:4905. doi: 10.1038/s41467-022-32714-1 (PMC9392786; doi:10.1038/s41467-022-32714-1)
Supplement: Supplementary file 2 — Source Data [file 41467_2022_32714_MOESM2_ESM.zip › source data/Figure 3a.xlsx]

## Sheet: Sheet1
R35	CPL	DC	R60	CPL	DC	R95	CPL	DC	R130	CPL	DC	R160	CPL	DC	S130	CPL	DC
700	0.1959	0.01791	700	2.1281	0.01341	700	13.1316	0.01518	700	51.0025	0.01557	700	37.8794	0.01478	700	-64.8233	0.01514
699	0.3383	0.01827	699	2.05293	0.01365	699	13.414	0.01554	699	52.3752	0.01596	699	38.7167	0.01512	699	-66.5164	0.01555
698	-0.02095	0.01868	698	2.14993	0.014	698	14.2485	0.01594	698	53.805	0.01633	698	39.9729	0.01547	698	-68.1321	0.01593
697	-0.25803	0.01906	697	2.20465	0.01428	697	14.9138	0.01632	697	55.1776	0.01673	697	40.651	0.01585	697	-69.8414	0.01625
696	-0.58013	0.01945	696	2.25348	0.01462	696	15.3508	0.01674	696	56.6013	0.01711	696	41.834	0.01622	696	-71.4768	0.01663
695	0.59084	0.01979	695	2.4267	0.0149	695	15.5147	0.01709	695	57.9515	0.01747	695	42.9667	0.0166	695	-73.1742	0.017
694	0.6543	0.02022	694	2.39189	0.01518	694	16.0446	0.01742	694	59.4626	0.01781	694	44.0284	0.01696	694	-75.1865	0.01739
693	0.26001	0.02063	693	2.77647	0.01557	693	16.5409	0.01777	693	60.9087	0.01812	693	44.927	0.01724	693	-76.9763	0.01774
692	0.46924	0.02099	692	3.09186	0.01592	692	16.3899	0.01811	692	62.4595	0.01844	692	46.0167	0.01747	692	-78.9252	0.01805
691	0.33065	0.02145	691	2.97575	0.01615	691	16.3598	0.01847	691	63.8786	0.01878	691	47.2786	0.01782	691	-80.7709	0.01842
690	0.09107	0.02189	690	3.20364	0.01645	690	16.7043	0.01883	690	65.5499	0.0191	690	48.313	0.01813	690	-82.8851	0.01881
689	0.10618	0.02229	689	3.47865	0.01672	689	17.1015	0.01922	689	67.3921	0.01949	689	49.3225	0.01852	689	-84.8768	0.01919
688	1.10648	0.02275	688	3.4874	0.01708	688	17.2854	0.01966	688	69.2537	0.01991	688	50.2796	0.01891	688	-87.1757	0.01954
687	1.02807	0.02325	687	3.74216	0.01745	687	17.4734	0.0201	687	71.0609	0.02031	687	51.4698	0.01929	687	-89.5216	0.01997
686	1.5439	0.02376	686	3.95301	0.01784	686	17.9817	0.02053	686	73.0478	0.02078	686	52.546	0.01983	686	-91.9016	0.02037
685	3.37368	0.02423	685	4.00601	0.01824	685	18.2183	0.02097	685	75.1698	0.02124	685	53.767	0.02026	685	-94.3587	0.02082
684	3.3062	0.02471	684	4.30526	0.01865	684	18.4913	0.02141	684	76.9544	0.02172	684	54.9453	0.02073	684	-96.8158	0.02127
683	3.62253	0.02532	683	4.44394	0.01917	683	18.9443	0.02191	683	78.9586	0.02216	683	56.1808	0.02116	683	-99.5258	0.02176
682	3.33735	0.02582	682	4.55038	0.01963	682	19.3276	0.02237	682	80.8679	0.02259	682	57.4343	0.02158	682	-102.149	0.02225
681	2.60899	0.0263	681	4.389	0.02004	681	19.7729	0.02283	681	82.9536	0.0231	681	58.5522	0.02203	681	-104.67	0.02271
680	2.18962	0.02676	680	4.33234	0.02038	680	20.1471	0.02328	680	84.9565	0.02355	680	60.1017	0.0224	680	-107.135	0.02314
679	1.01402	0.02728	679	4.29439	0.02078	679	20.8939	0.02377	679	87.0333	0.02402	679	61.2358	0.02285	679	-109.697	0.02365
678	0.21341	0.02785	678	4.25806	0.02121	678	22.0445	0.02433	678	89.2669	0.0245	678	62.72	0.02334	678	-112.445	0.02408
677	-0.33737	0.02839	677	4.53885	0.02159	677	22.591	0.02481	677	91.6937	0.02507	677	64.0932	0.02383	677	-115.236	0.02455
676	-0.39645	0.02893	676	4.42085	0.02201	676	23.4614	0.02534	676	94.0002	0.0256	676	65.8906	0.02432	676	-118.023	0.02506
675	-0.7408	0.02955	675	4.70412	0.02244	675	24.0495	0.02584	675	96.568	0.02608	675	67.7663	0.02482	675	-121.004	0.02556
674	-0.87564	0.0301	674	5.03427	0.02293	674	24.7225	0.02638	674	98.9108	0.02658	674	68.8751	0.02532	674	-124.053	0.02607
673	-0.4483	0.03069	673	5.41967	0.02339	673	25.7574	0.02694	673	101.355	0.02711	673	70.3382	0.02586	673	-127.081	0.02659
672	-0.05337	0.0313	672	5.75563	0.02393	672	26.3133	0.02749	672	104.082	0.0277	672	71.8792	0.02642	672	-130.254	0.02716
671	-0.17961	0.03192	671	6.21476	0.02439	671	26.6303	0.02807	671	106.53	0.0282	671	73.6611	0.0269	671	-133.167	0.02773
670	0.55521	0.03253	670	6.31894	0.02487	670	27.1514	0.02861	670	109.225	0.02882	670	75.2517	0.0275	670	-136.279	0.02829
669	0.87069	0.03305	669	7.13804	0.02533	669	27.8865	0.0292	669	111.925	0.02937	669	76.5527	0.02801	669	-139.419	0.02884
668	0.9548	0.03371	668	7.43555	0.02582	668	28.7302	0.02981	668	114.603	0.02997	668	77.9145	0.02853	668	-142.815	0.02941
667	1.80089	0.03434	667	7.59014	0.02631	667	29.2787	0.03042	667	117.484	0.03059	667	79.7839	0.02908	667	-146.215	0.02998
666	2.93884	0.03499	666	7.79973	0.0268	666	29.7841	0.03106	666	120.532	0.03123	666	81.4484	0.0297	666	-149.857	0.03062
665	3.42992	0.03563	665	8.22879	0.02725	665	30.741	0.03165	665	123.491	0.03182	665	83.199	0.03028	665	-153.458	0.03122
664	3.61784	0.03638	664	8.79527	0.02785	664	31.9627	0.03225	664	126.712	0.03245	664	84.6257	0.03089	664	-157.258	0.03184
663	3.11569	0.03709	663	8.3843	0.0284	663	32.6474	0.03297	663	129.62	0.03309	663	86.1849	0.03149	663	-161.233	0.03249
662	3.52686	0.03782	662	8.35644	0.02902	662	33.0716	0.0336	662	133.05	0.03378	662	87.7822	0.03221	662	-165.254	0.03319
661	2.96092	0.03861	661	8.41156	0.02967	661	33.6216	0.03431	661	136.444	0.03451	661	89.8509	0.03294	661	-169.212	0.03392
660	1.53678	0.03944	660	8.80276	0.03031	660	34.6098	0.03506	660	140.066	0.03528	660	92.0409	0.03371	660	-173.706	0.03471
659	1.48508	0.04028	659	8.92387	0.03099	659	35.4078	0.03578	659	143.613	0.03605	659	93.8256	0.03441	659	-178.282	0.03547
658	1.71225	0.04108	658	8.60331	0.03172	658	35.9425	0.03661	658	147.37	0.0369	658	96.0351	0.03525	658	-182.873	0.0363
657	2.42301	0.04195	657	9.78746	0.03249	657	36.6552	0.03742	657	151.326	0.03772	657	98.4789	0.0361	657	-187.194	0.03711
656	1.62902	0.04285	656	10.2694	0.03324	656	37.7773	0.03825	656	155.214	0.03853	656	100.846	0.03691	656	-191.988	0.03791
655	1.0537	0.0437	655	10.6071	0.03391	655	38.9619	0.03905	655	159.115	0.03934	655	103.206	0.03772	655	-196.762	0.03871
654	1.34657	0.0446	654	11.1182	0.03469	654	39.4615	0.03989	654	163.294	0.04011	654	105.613	0.03844	654	-201.603	0.03953
653	0.64741	0.04538	653	11.743	0.03546	653	40.684	0.04073	653	167.533	0.04091	653	107.735	0.03925	653	-206.266	0.04032
652	1.08312	0.04631	652	12.178	0.03621	652	41.6996	0.04158	652	172.029	0.04174	652	110.177	0.04002	652	-211.351	0.04113
651	0.74665	0.0472	651	12.3347	0.03689	651	42.1366	0.04244	651	176.114	0.04259	651	112.381	0.04085	651	-216.477	0.04194
650	1.86588	0.04811	650	12.7029	0.03769	650	43.5173	0.04329	650	180.318	0.04341	650	115.048	0.0416	650	-221.423	0.04276
649	1.824	0.04909	649	13.4505	0.03845	649	44.6735	0.04416	649	184.982	0.0443	649	117.546	0.04244	649	-226.883	0.04362
648	2.10752	0.04997	648	13.8642	0.03926	648	45.5709	0.04507	648	189.782	0.04527	648	119.865	0.04343	648	-232.51	0.04455
647	2.28486	0.05084	647	14.1412	0.04001	647	46.3499	0.04591	647	194.132	0.04616	647	122.681	0.04426	647	-237.866	0.0455
646	2.99523	0.05184	646	15.0445	0.04077	646	47.6273	0.04679	646	198.999	0.04711	646	125.271	0.04524	646	-243.638	0.04646
645	3.0515	0.05275	645	15.9049	0.04155	645	48.373	0.04766	645	203.9	0.04813	645	128.004	0.04627	645	-249.657	0.04748
644	2.70486	0.05381	644	16.4554	0.0424	644	49.2271	0.04863	644	209	0.0491	644	130.829	0.04722	644	-255.725	0.04849
643	3.03114	0.05479	643	17.245	0.0433	643	50.2544	0.04958	643	213.871	0.05012	643	133.769	0.04822	643	-261.735	0.04951
642	3.61065	0.05586	642	17.6048	0.0442	642	51.3918	0.05065	642	218.928	0.05115	642	136.767	0.04925	642	-267.822	0.05054
641	4.5655	0.05711	641	18.2178	0.04511	641	53.1131	0.05176	641	224.655	0.05221	641	139.932	0.05025	641	-274.159	0.05155
640	5.08301	0.05822	640	18.9641	0.04618	640	54.3095	0.05286	640	230.697	0.05332	640	143.219	0.05127	640	-280.974	0.0526
639	4.00894	0.05933	639	19.5345	0.04703	639	55.397	0.05395	639	236.298	0.05442	639	146.228	0.05231	639	-287.837	0.05366
638	5.38652	0.06052	638	20.0459	0.048	638	57.533	0.05507	638	242.046	0.0555	638	149.199	0.05336	638	-294.753	0.05479
637	5.41761	0.06168	637	20.5077	0.04892	637	59.1879	0.0562	637	248.082	0.05663	637	152.523	0.05447	637	-301.85	0.05591
636	5.02463	0.06287	636	21.6953	0.04996	636	60.0734	0.05733	636	254.61	0.05781	636	156.009	0.05556	636	-309.426	0.05713
635	5.9355	0.06399	635	22.502	0.05102	635	61.6186	0.0584	635	260.738	0.05899	635	159.291	0.05668	635	-317.149	0.05837
634	4.63908	0.06515	634	23.2338	0.05195	634	63.127	0.05952	634	266.61	0.06014	634	162.857	0.05778	634	-324.822	0.05958
633	6.11169	0.06637	633	24.0344	0.05303	633	65.4884	0.06069	633	273.13	0.06134	633	166.128	0.05898	633	-332.399	0.06082
632	7.15335	0.06762	632	25.0025	0.05418	632	66.6953	0.0619	632	279.957	0.06256	632	169.623	0.0602	632	-340.438	0.06206
631	5.96266	0.0688	631	25.4448	0.0553	631	67.6542	0.06308	631	286.719	0.06384	631	173.556	0.06146	631	-348.591	0.06335
630	4.50921	0.06997	630	26.3267	0.05638	630	69.3392	0.06428	630	293.37	0.06506	630	176.987	0.06269	630	-356.299	0.06459
629	4.84319	0.07124	629	26.6834	0.05738	629	71.3075	0.06547	629	299.964	0.06632	629	180.521	0.06396	629	-364.041	0.06581
628	5.57857	0.07255	628	27.2892	0.05851	628	72.6997	0.06673	628	306.865	0.06757	628	184.041	0.06518	628	-371.642	0.06704
627	5.85497	0.07387	627	28.0944	0.05969	627	73.9236	0.06801	627	313.971	0.06893	627	187.871	0.06652	627	-379.661	0.06831
626	4.78136	0.07512	626	29.2583	0.06083	626	74.6339	0.06927	626	321.039	0.07028	626	191.367	0.06788	626	-388.039	0.06966
625	6.35264	0.07637	625	29.6345	0.06193	625	76.4606	0.07056	625	328.267	0.07158	625	195.163	0.06915	625	-396.49	0.07102
624	6.77253	0.07779	624	30.3999	0.0631	624	78.7592	0.0719	624	336.323	0.07301	624	199.556	0.07053	624	-405.305	0.07239
623	8.01278	0.07919	623	31.8052	0.06424	623	80.4124	0.07328	623	344.089	0.07443	623	203.344	0.07187	623	-414.337	0.07383
622	7.58037	0.08059	622	33.882	0.06556	622	82.2436	0.07467	622	352.344	0.07598	622	207.673	0.07345	622	-423.954	0.07533
621	7.20852	0.08201	621	35.0443	0.06686	621	83.6175	0.07614	621	360.913	0.07756	621	212.142	0.07506	621	-433.887	0.07684
620	6.99806	0.08352	620	36.557	0.06815	620	86.1726	0.07768	620	370.247	0.07913	620	216.855	0.07661	620	-444.165	0.07843
619	6.48156	0.08517	619	37.8281	0.06957	619	88.4086	0.07928	619	379.337	0.08074	619	221.972	0.07819	619	-454.351	0.08004
618	5.45697	0.08675	618	39.0021	0.07104	618	90.5553	0.08087	618	388.979	0.08248	618	226.615	0.07988	618	-464.929	0.08171
617	6.18704	0.08838	617	40.3977	0.07253	617	92.2495	0.08251	617	398.863	0.08428	617	230.836	0.08168	617	-475.754	0.08333
616	6.64877	0.09009	616	41.692	0.07405	616	94.9166	0.08414	616	408.899	0.086	616	235.619	0.08336	616	-486.343	0.08501
615	6.34527	0.09174	615	42.6929	0.07554	615	97.0897	0.08585	615	418.757	0.08767	615	241.247	0.08501	615	-497.36	0.08672
614	5.92307	0.09341	614	43.7054	0.07709	614	100.079	0.08749	614	428.778	0.08941	614	246.244	0.08676	614	-508.565	0.08844
613	6.4558	0.09505	613	45.16	0.07859	613	102.323	0.08912	613	438.562	0.09111	613	250.715	0.08841	613	-520.006	0.09016
612	10.0605	0.09679	612	46.7374	0.08004	612	104.231	0.09078	612	448.647	0.09284	612	255.914	0.09016	612	-531.755	0.092
611	11.497	0.09852	611	48.3827	0.08154	611	106.299	0.09247	611	458.58	0.09463	611	260.878	0.09196	611	-543.699	0.09381
610	8.52203	0.10029	610	49.8887	0.0831	610	108.215	0.09422	610	469.356	0.09647	610	266.852	0.0938	610	-555.658	0.09564
609	7.79405	0.10204	609	51.0168	0.08475	609	110.046	0.09591	609	480.435	0.09839	609	272.346	0.09568	609	-568.452	0.09756
608	9.20694	0.10373	608	52.0717	0.08634	608	111.896	0.09758	608	491.552	0.10025	608	277.47	0.09751	608	-580.336	0.09935
607	8.59421	0.10552	607	53.5131	0.08791	607	113.698	0.09931	607	502.877	0.10212	607	283.432	0.09939	607	-592.374	0.10116
606	10.0441	0.10725	606	55.0893	0.08965	606	116.285	0.10117	606	514.818	0.10414	606	288.782	0.10136	606	-605.152	0.10312
605	9.53648	0.10896	605	57.0619	0.09124	605	119.518	0.10294	605	526.874	0.10612	605	294.484	0.10337	605	-617.627	0.10493
604	10.4402	0.11063	604	58.0597	0.0929	604	121.861	0.10469	604	538.744	0.10803	604	299.972	0.10523	604	-630.171	0.10681
603	12.6003	0.11239	603	59.1027	0.09448	603	124.932	0.10654	603	550.951	0.11003	603	304.99	0.1072	603	-643.859	0.10882
602	11.9892	0.1143	602	61.1522	0.09625	602	126.372	0.10854	602	563.871	0.11217	602	310.556	0.10939	602	-657.843	0.11091
601	10.6906	0.11621	601	63.4657	0.09798	601	129.636	0.11048	601	576.987	0.11436	601	317.34	0.11155	601	-672.801	0.11311
600	12.2549	0.11818	600	65.7091	0.09977	600	132.66	0.11244	600	590.149	0.11657	600	323.381	0.11374	600	-688.15	0.11534
599	11.5386	0.1202	599	67.6052	0.10154	599	135.009	0.11439	599	603.21	0.11875	599	329.629	0.1159	599	-703.077	0.11753
598	9.48655	0.12217	598	69.4439	0.10337	598	137.43	0.11644	598	616.436	0.1209	598	336.127	0.11807	598	-717.948	0.11982
597	7.47591	0.12418	597	72.0423	0.10527	597	140.24	0.11852	597	629.626	0.1231	597	342.306	0.12033	597	-732.957	0.12207
596	8.17267	0.12616	596	74.4943	0.10718	596	143.58	0.12056	596	643.577	0.12537	596	349.043	0.12259	596	-748.135	0.12431
595	10.0654	0.12812	595	77.0347	0.10895	595	146.037	0.12257	595	656.425	0.12748	595	354.565	0.12471	595	-763.123	0.1265
594	11.5986	0.13012	594	78.5355	0.11082	594	148.981	0.12469	594	670.649	0.12977	594	360.827	0.12701	594	-778.645	0.12879
593	12.0117	0.13222	593	80.2666	0.11273	593	151.703	0.12682	593	684.59	0.13208	593	368.333	0.12935	593	-794.426	0.13113
592	11.9592	0.13424	592	82.9938	0.11467	592	154.469	0.1289	592	698.2	0.13429	592	374.718	0.13152	592	-810.065	0.13339
591	13.5676	0.13637	591	85.1249	0.11656	591	157.685	0.13106	591	712.523	0.13667	591	382.143	0.1339	591	-825.835	0.13565
590	14.2957	0.13837	590	87.2936	0.11859	590	160.394	0.13326	590	727.928	0.1391	590	388.601	0.13638	590	-842.505	0.13806
589	14.6944	0.14051	589	89.977	0.12058	589	163.848	0.13551	589	743.408	0.14152	589	395.604	0.13887	589	-859.183	0.14042
588	14.2247	0.14269	588	92.09	0.12251	588	167.571	0.13774	588	758.842	0.14404	588	402.93	0.14142	588	-875.488	0.14283
587	11.668	0.14491	587	94.487	0.12458	587	171.444	0.14004	587	774.851	0.14661	587	410.075	0.144	587	-892.957	0.14537
586	11.2048	0.14703	586	97.1791	0.1267	586	175.891	0.14238	586	791.583	0.14923	586	416.732	0.14661	586	-910.436	0.14796
585	10.5233	0.14932	585	99.1268	0.12888	585	179.916	0.14474	585	808.653	0.15199	585	424.661	0.14941	585	-928.432	0.15054
584	9.63928	0.15158	584	101.602	0.13102	584	182.385	0.14706	584	825.347	0.1546	584	431.295	0.15204	584	-946.115	0.15318
583	10.1815	0.15395	583	104.356	0.13328	583	185.257	0.14948	583	842.322	0.15732	583	439.007	0.15476	583	-965.208	0.15593
582	12.5905	0.15622	582	106.253	0.13552	582	188.503	0.15187	582	859.059	0.15998	582	446.326	0.1574	582	-983.447	0.15863
581	13.0938	0.15847	581	109.322	0.13772	581	191.795	0.15425	581	876.965	0.16273	581	453.551	0.16008	581	-1001.93	0.16128
580	13.7078	0.16074	580	112.309	0.13997	580	194.306	0.15665	580	894.726	0.16545	580	461.077	0.16281	580	-1020.47	0.16395
579	14.7516	0.163	579	115.167	0.14212	579	197.687	0.15902	579	911.793	0.16811	579	468.575	0.16541	579	-1038.94	0.16655
578	15.2864	0.16534	578	119.218	0.1444	578	200.428	0.1614	578	930.889	0.17092	578	477.114	0.16816	578	-1058.46	0.1693
577	13.9699	0.16759	577	122.219	0.14658	577	204.654	0.1638	577	948.768	0.17368	577	485.007	0.17091	577	-1077	0.17199
576	12.8864	0.16984	576	125.896	0.14884	576	207.978	0.1662	576	966.625	0.1765	576	492.915	0.1737	576	-1096.23	0.17475
575	13.8784	0.17217	575	130.353	0.15112	575	212.015	0.16873	575	985.048	0.1793	575	500.918	0.17659	575	-1115.96	0.17757
574	12.5753	0.17442	574	133.95	0.15346	574	214.941	0.17125	574	1003.34	0.18215	574	508.626	0.17945	574	-1135.83	0.18038
573	12.7443	0.17672	573	137.901	0.15582	573	217.668	0.17377	573	1021.48	0.18499	573	516.722	0.18235	573	-1156.05	0.18323
572	14.6835	0.17905	572	141.453	0.15821	572	221.17	0.17632	572	1039.78	0.18782	572	524.259	0.18524	572	-1175.75	0.18609
571	17.1348	0.18158	571	145.276	0.16062	571	225.556	0.17903	571	1059.29	0.1907	571	531.75	0.18818	571	-1197.1	0.18907
570	18.1657	0.18402	570	149.709	0.16303	570	229.009	0.18168	570	1078.48	0.19359	570	539.987	0.19116	570	-1218.18	0.19204
569	19.911	0.18642	569	153.176	0.16552	569	232.449	0.18433	569	1098.53	0.19643	569	547.803	0.19412	569	-1239.41	0.19505
568	20.0848	0.18882	568	156.676	0.16809	568	236.752	0.18698	568	1118.15	0.19938	568	555.957	0.19717	568	-1260.93	0.19802
567	21.1536	0.19141	567	160.42	0.17064	567	241.14	0.18966	567	1138.53	0.20239	567	564.368	0.20033	567	-1282.51	0.20106
566	21.5776	0.19375	566	163.761	0.17311	566	245.318	0.19223	566	1159.34	0.20537	566	572.664	0.20349	566	-1304.24	0.20411
565	22.161	0.19606	565	167.329	0.17552	565	249.149	0.19483	565	1179.34	0.20844	565	581.672	0.20669	565	-1325.91	0.20718
564	23.7167	0.19832	564	170.693	0.17787	564	252.359	0.19734	564	1199.34	0.21144	564	589.218	0.20984	564	-1346.73	0.21012
563	24.9156	0.20046	563	174.628	0.18024	563	256.802	0.19979	563	1218.81	0.2144	563	597.151	0.21291	563	-1366.26	0.21287
562	26.2073	0.20262	562	177.528	0.18248	562	260.365	0.20226	562	1238.52	0.21728	562	605.072	0.21594	562	-1386.04	0.21565
561	26.6653	0.20484	561	181.341	0.18478	561	263.294	0.20472	561	1257.6	0.22011	561	613.058	0.21889	561	-1406.55	0.21859
560	26.8939	0.20708	560	184.381	0.18718	560	266.604	0.20728	560	1277.81	0.22305	560	619.786	0.22191	560	-1427.73	0.22151
559	26.132	0.20933	559	188.249	0.18955	559	270.524	0.20978	559	1297.81	0.22599	559	628.242	0.22497	559	-1448.93	0.22452
558	26.5428	0.21156	558	193.377	0.19211	558	273.901	0.21237	558	1319.06	0.22903	558	635.965	0.22816	558	-1471.05	0.22753
557	25.9202	0.2137	557	197.518	0.19468	557	277.852	0.21485	557	1340.7	0.2322	557	644.366	0.2315	557	-1492.14	0.23044
556	26.002	0.21604	556	201.954	0.19718	556	281.096	0.21753	556	1363.22	0.23537	556	653.107	0.23479	556	-1514.31	0.23346
555	26.4262	0.21824	555	206.419	0.19966	555	285.887	0.22015	555	1385.48	0.23853	555	661.386	0.23801	555	-1535.35	0.2363
554	26.1094	0.22043	554	210.902	0.20197	554	290.859	0.22265	554	1406.57	0.24155	554	669.467	0.24109	554	-1555.91	0.23913
553	29.0217	0.22253	553	215.482	0.20444	553	293.856	0.22511	553	1427.17	0.24444	553	677.791	0.24406	553	-1577.13	0.24199
552	32.039	0.22471	552	219.205	0.20672	552	297.518	0.2276	552	1447.66	0.2472	552	684.843	0.24686	552	-1597.57	0.24471
551	31.8427	0.22677	551	223.866	0.20906	551	300.813	0.23005	551	1467.46	0.24995	551	692.278	0.24971	551	-1618.35	0.24757
550	30.0713	0.22889	550	227.916	0.21133	550	304.126	0.23244	550	1487.16	0.2526	550	698.756	0.25253	550	-1639.28	0.25034
549	29.7586	0.23103	549	232.425	0.21372	549	307.883	0.23476	549	1507.16	0.2553	549	706.727	0.25545	549	-1660.43	0.25316
548	28.3126	0.233	548	236.432	0.21604	548	310.867	0.23714	548	1527.15	0.25807	548	713.201	0.25843	548	-1680.93	0.2559
547	30.5472	0.23501	547	242.163	0.21837	547	314.135	0.23945	547	1547.26	0.26089	547	720.41	0.26142	547	-1700.24	0.25856
546	28.2223	0.23703	546	246.932	0.2206	546	317.393	0.2418	546	1567.91	0.26375	546	727.534	0.26449	546	-1719.53	0.26105
545	29.0986	0.23892	545	251.751	0.22288	545	320.398	0.24408	545	1588.29	0.2666	545	734.1	0.26756	545	-1738.22	0.26358
544	30.8797	0.24088	544	256.562	0.22518	544	324.456	0.24641	544	1609.81	0.26954	544	741.867	0.27054	544	-1757.62	0.26614
543	33.5409	0.24274	543	259.828	0.22734	543	329.284	0.24862	543	1629.33	0.27215	543	748.83	0.27332	543	-1776.42	0.26867
542	33.4942	0.24462	542	264.583	0.22947	542	332.378	0.25079	542	1648.86	0.27471	542	756.322	0.27591	542	-1795.15	0.27109
541	35.2452	0.24637	541	269.772	0.23152	541	334.69	0.25289	541	1668.38	0.27727	541	762.361	0.27856	541	-1813.72	0.27358
540	37.4827	0.24806	540	273.044	0.23357	540	338.389	0.25488	540	1686.75	0.27975	540	769.037	0.28117	540	-1832.76	0.27612
539	36.0532	0.24968	539	277.461	0.2356	539	341.821	0.25688	539	1705.71	0.28221	539	776.022	0.28374	539	-1850.42	0.27842
538	33.2255	0.25132	538	281.733	0.23751	538	344.887	0.25871	538	1723.63	0.2845	538	782.492	0.28625	538	-1866.53	0.28049
537	32.3	0.25281	537	285.882	0.23952	537	347.997	0.26058	537	1740.82	0.28668	537	788.55	0.28863	537	-1882.82	0.28255
536	31.4552	0.25426	536	290.557	0.24129	536	349.844	0.26243	536	1758.16	0.28888	536	792.839	0.29105	536	-1898.58	0.28463
535	29.3293	0.25572	535	295.262	0.24309	535	354.132	0.26419	535	1774.73	0.29096	535	797.712	0.29333	535	-1913.33	0.28656
534	27.3368	0.25702	534	299.601	0.24472	534	356.951	0.26586	534	1790.44	0.29279	534	802.135	0.29536	534	-1927.96	0.28837
533	27.9111	0.25821	533	305.211	0.24627	533	360.712	0.26738	533	1805.61	0.29451	533	806.804	0.29732	533	-1942.58	0.29024
532	30.1292	0.25933	532	308.945	0.24793	532	362.301	0.26904	532	1819.78	0.29617	532	810.294	0.29918	532	-1956.58	0.29208
531	32.2161	0.26039	531	312.989	0.24946	531	363.846	0.27042	531	1833.39	0.29775	531	814.149	0.30089	531	-1970.44	0.29381
530	31.4135	0.26147	530	317.252	0.25082	530	365.864	0.27164	530	1847.03	0.29932	530	816.945	0.30242	530	-1983.53	0.29545
529	32.4451	0.26234	529	321.98	0.25216	529	367.663	0.27288	529	1860.84	0.30082	529	820.771	0.30405	529	-1996.24	0.29707
528	35.1285	0.26323	528	326.283	0.25347	528	367.185	0.27406	528	1873.61	0.30223	528	823.928	0.30566	528	-2008.59	0.29857
527	35.6593	0.26414	527	330.229	0.25483	527	369.04	0.27522	527	1886.16	0.30358	527	826.617	0.3073	527	-2019.43	0.29993
526	38.0885	0.26492	526	334.469	0.25603	526	370.37	0.27623	526	1898.12	0.30493	526	827.865	0.30886	526	-2030.36	0.30124
525	40.6054	0.26558	525	338.417	0.25707	525	371.732	0.27714	525	1909.53	0.30613	525	830.343	0.31035	525	-2039.48	0.30229
524	41.8997	0.26626	524	342.706	0.25806	524	371.866	0.27805	524	1920.74	0.30737	524	831.24	0.31197	524	-2048.53	0.30329
523	43.1414	0.26688	523	345.706	0.25913	523	372.897	0.27884	523	1930.51	0.3084	523	832.663	0.3135	523	-2055.51	0.30406
522	42.6532	0.26738	522	347.839	0.26007	522	375.012	0.27946	522	1939.1	0.30922	522	834.592	0.31463	522	-2061.38	0.30475
521	42.603	0.26782	521	350.66	0.26086	521	374.715	0.28	521	1948.29	0.31016	521	835.193	0.31592	521	-2066.76	0.30532
520	42.0286	0.26819	520	353.807	0.26153	520	376.015	0.28056	520	1956.3	0.31092	520	835.923	0.31688	520	-2071.41	0.30576
519	40.2473	0.26844	519	357.594	0.26216	519	376.866	0.28097	519	1964.17	0.31151	519	837.261	0.31762	519	-2076.01	0.30616
518	42.3702	0.26864	518	361.431	0.26271	518	377.999	0.28128	518	1969.65	0.31198	518	838.65	0.31828	518	-2080	0.30654
517	41.7602	0.26862	517	364.892	0.263	517	378.314	0.28148	517	1975.33	0.31229	517	838.469	0.3187	517	-2082.4	0.30671
516	41.7325	0.26854	516	368.231	0.26321	516	378.51	0.28161	516	1980.34	0.3125	516	837.179	0.31893	516	-2083.89	0.30662
515	42.2014	0.26837	515	371.953	0.2634	515	378.576	0.28169	515	1985.09	0.31267	515	836.669	0.31921	515	-2084.7	0.3065
514	41.2185	0.26811	514	373.956	0.26343	514	379.716	0.2816	514	1986.99	0.31248	514	836.392	0.31916	514	-2085.18	0.30628
513	41.5062	0.26766	513	376.465	0.2635	513	379.761	0.28138	513	1987.19	0.31211	513	834.435	0.31906	513	-2083.34	0.30595
512	43.5385	0.26719	512	378.273	0.2634	512	379.235	0.28111	512	1987.62	0.31162	512	831.641	0.31873	512	-2080.2	0.30533
511	40.9023	0.26675	511	379.529	0.26331	511	377.975	0.2807	511	1986.31	0.31099	511	828.728	0.31833	511	-2076.35	0.30457
510	42.0289	0.26617	510	380.864	0.263	510	376.19	0.28019	510	1984.38	0.31024	510	825.981	0.31771	510	-2071.86	0.30369
509	45.2309	0.26541	509	383.118	0.26272	509	374.838	0.27953	509	1982.02	0.30939	509	822.204	0.31708	509	-2067.33	0.30279
508	46.0203	0.26453	508	384.163	0.26222	508	372.922	0.27881	508	1978.75	0.30842	508	817.714	0.31627	508	-2061.8	0.30185
507	46.9116	0.26373	507	384.568	0.2616	507	369.987	0.27795	507	1974.77	0.30734	507	813.675	0.31525	507	-2055.14	0.30073
506	47.9618	0.26275	506	385.701	0.26073	506	367.29	0.27696	506	1970.46	0.30616	506	808.632	0.31407	506	-2047.46	0.29942
505	46.8629	0.26159	505	387.32	0.25986	505	364.428	0.2759	505	1964.02	0.30471	505	803.554	0.31258	505	-2038.55	0.29797
504	46.628	0.26048	504	387.475	0.25897	504	362.589	0.27477	504	1957.03	0.30323	504	798.042	0.31121	504	-2029.07	0.29655
503	46.7999	0.25934	503	388.334	0.25793	503	360.427	0.27343	503	1948.73	0.30155	503	792.786	0.30972	503	-2017.32	0.29481
502	45.6425	0.25799	502	388.465	0.25669	502	358.456	0.27213	502	1939.72	0.29979	502	786.765	0.30785	502	-2004.75	0.29295
501	43.5833	0.25651	501	389.254	0.25551	501	356.396	0.27063	501	1928.53	0.29774	501	779.833	0.30578	501	-1990.83	0.2909
500	45.1462	0.25494	500	388.926	0.25419	500	354.603	0.26899	500	1916.73	0.29553	500	773.545	0.30362	500	-1975.33	0.2886
499	44.6025	0.25327	499	387.398	0.2528	499	352.663	0.26721	499	1903.26	0.29315	499	765.763	0.30132	499	-1958.64	0.2862
498	42.3701	0.25145	498	387.617	0.25128	498	348.906	0.26538	498	1888.58	0.29053	498	757.746	0.2988	498	-1941.67	0.28364
497	40.8094	0.2495	497	387.386	0.24965	497	344.734	0.26342	497	1873.35	0.28793	497	751.377	0.29628	497	-1923.28	0.28096
496	42.3133	0.24756	496	386.129	0.24787	496	340.637	0.26149	496	1857.79	0.28519	496	743.739	0.29362	496	-1904.86	0.27824
495	41.6385	0.24572	495	385.432	0.24617	495	337.962	0.25947	495	1841.78	0.28244	495	734.625	0.29087	495	-1886.21	0.27549
494	41.686	0.24372	494	384.248	0.24428	494	335.416	0.25738	494	1825.31	0.27964	494	726.074	0.28818	494	-1866.67	0.27271
493	38.3298	0.24158	493	383.781	0.24214	493	331.663	0.25519	493	1808.29	0.27682	493	717.354	0.28555	493	-1845.18	0.26963
492	37.2596	0.23935	492	382.584	0.24	492	329.088	0.25288	492	1790.71	0.27387	492	708.75	0.28275	492	-1822.56	0.2664
491	39.7617	0.23709	491	382.08	0.23768	491	325.786	0.25046	491	1771.1	0.27061	491	698.738	0.27957	491	-1798.64	0.26295
490	39.5787	0.23485	490	379.494	0.23528	490	323.418	0.24797	490	1750.82	0.26725	490	688.12	0.27632	490	-1774.93	0.25949
489	39.7838	0.23236	489	377.091	0.23285	489	319.481	0.24536	489	1727.47	0.26354	489	677.812	0.27276	489	-1748.78	0.25572
488	38.3488	0.22978	488	374.452	0.23033	488	313.828	0.24275	488	1703.11	0.25976	488	666.236	0.26908	488	-1722.29	0.25189
487	38.5825	0.22725	487	371.438	0.22784	487	308.911	0.23998	487	1678.27	0.25586	487	656.76	0.26528	487	-1695.8	0.24802
486	41.0492	0.2247	486	367.724	0.22513	486	303.86	0.23712	486	1651.86	0.25173	486	646.267	0.26111	486	-1668.08	0.24402
485	40.8552	0.22215	485	364.504	0.22257	485	298.454	0.23436	485	1626.21	0.24776	485	635.365	0.25703	485	-1641.08	0.24015
484	42.5422	0.21954	484	360.784	0.21984	484	293.445	0.23153	484	1601.37	0.2439	484	624.893	0.25321	484	-1613.64	0.23622
483	43.4323	0.21678	483	356.794	0.21713	483	288.779	0.22862	483	1575.53	0.23988	483	613.657	0.24907	483	-1585.32	0.23223
482	42.0758	0.21403	482	353.879	0.21419	482	283.649	0.22559	482	1549.35	0.23581	482	603.298	0.24491	482	-1557.01	0.22829
481	42.9154	0.2112	481	349.479	0.21119	481	279.997	0.22249	481	1521.97	0.23153	481	592.124	0.24054	481	-1527.34	0.22412
480	41.6346	0.20809	480	345.288	0.20794	480	274.686	0.21919	480	1493.02	0.227	480	580.558	0.23589	480	-1494.74	0.21953
479	41.5798	0.20511	479	340.873	0.20473	479	269.676	0.21602	479	1463.55	0.22249	479	568.786	0.2313	479	-1462.94	0.21503
478	40.3587	0.20195	478	337.452	0.20152	478	264.473	0.21277	478	1433.19	0.21782	478	555.535	0.22649	478	-1430.8	0.21043
477	40.2318	0.19907	477	332.784	0.19842	477	259.887	0.20968	477	1404.3	0.21334	477	544.667	0.22198	477	-1399.43	0.206
476	38.3613	0.19624	476	328.103	0.19514	476	255.476	0.20659	476	1375.62	0.20897	476	532.249	0.21754	476	-1368.42	0.20158
475	36.1622	0.19336	475	324.023	0.19209	475	249.48	0.20349	475	1346.98	0.20458	475	519.947	0.21307	475	-1337.16	0.19719
474	35.0508	0.19054	474	320.294	0.18897	474	244.639	0.20045	474	1317.97	0.20017	474	508.095	0.20866	474	-1306.83	0.19292
473	35.2734	0.18764	473	315.622	0.18589	473	239.24	0.19728	473	1287.56	0.19565	473	496.119	0.20407	473	-1275.71	0.18854
472	35.843	0.18471	472	310.299	0.18263	472	233.577	0.194	472	1257.26	0.19107	472	484.001	0.19945	472	-1243.98	0.18412
471	34.2693	0.18174	471	304.742	0.17926	471	228.825	0.19068	471	1226.09	0.1864	471	472.543	0.19472	471	-1211.98	0.17963
470	34.1162	0.17865	470	299.638	0.17583	470	223.666	0.18736	470	1193.7	0.18159	470	460.243	0.18977	470	-1178.47	0.17488
469	34.9237	0.17555	469	293.936	0.17249	469	217.278	0.18403	469	1160.83	0.17668	469	448.509	0.18476	469	-1144.58	0.17016
468	34.0259	0.17257	468	287.651	0.16916	468	212.283	0.18074	468	1129.22	0.17198	468	437.172	0.17997	468	-1111.91	0.16561
467	32.9009	0.16958	467	282.861	0.16572	467	206.536	0.17739	467	1096.87	0.16724	467	424.251	0.17506	467	-1078.58	0.1609
466	29.624	0.16663	466	277.116	0.16241	466	201.163	0.17418	466	1066.28	0.16271	466	412.593	0.17039	466	-1046.71	0.15636
465	28.6692	0.1638	465	271.476	0.15919	465	196.609	0.171	465	1036.47	0.15826	465	400.864	0.16579	465	-1015.98	0.15203
464	28.8941	0.16092	464	265.566	0.15587	464	190.962	0.16774	464	1005.81	0.15371	464	389.186	0.161	464	-984.477	0.14765
463	28.4107	0.15817	463	260.043	0.15266	463	186.194	0.16461	463	976.212	0.14934	463	377.664	0.15647	463	-954.429	0.14347
462	27.8678	0.15539	462	255.079	0.14939	462	181.453	0.16137	462	946.186	0.14489	462	365.723	0.15191	462	-923.866	0.13917
461	27.6756	0.15259	461	248.897	0.14622	461	176.209	0.15824	461	915.884	0.14053	461	354.957	0.14734	461	-894.077	0.13494
460	28.3393	0.14986	460	243.46	0.14289	460	171.28	0.15501	460	885.538	0.13599	460	343.079	0.14265	460	-863.188	0.13059
459	27.9389	0.14719	459	237.586	0.13967	459	166.37	0.15178	459	855.01	0.13152	459	332.155	0.13806	459	-832.208	0.12636
458	27.4117	0.14446	458	231.921	0.13649	458	161.639	0.14862	458	825.299	0.12712	458	321.651	0.13352	458	-802.396	0.12222
457	25.9411	0.1417	457	226.436	0.13329	457	156.497	0.14547	457	795.949	0.12291	457	310.512	0.12916	457	-773.593	0.11811
456	25.98	0.13921	456	220.505	0.13037	456	151.585	0.14253	456	768.672	0.11898	456	300.778	0.12509	456	-745.654	0.11429
455	26.3084	0.13672	455	215.799	0.12734	455	146.796	0.13957	455	741.077	0.11499	455	290.255	0.12096	455	-717.806	0.11047
454	26.0967	0.13438	454	210.517	0.12441	454	142.505	0.13669	454	714.953	0.1112	454	280.292	0.11701	454	-691.323	0.10686
453	26.5659	0.13196	453	204.207	0.12147	453	137.327	0.13386	453	688.715	0.10738	453	270.681	0.11299	453	-665.255	0.1032
452	28.1346	0.12953	452	199.103	0.11855	452	132.625	0.1309	452	662.146	0.10362	452	261.148	0.10907	452	-638.713	0.09951
451	30.1192	0.12727	451	193.297	0.11566	451	127.737	0.12801	451	636.151	0.09992	451	251.119	0.10519	451	-612.694	0.09588
450	29.0436	0.1251	450	188.411	0.1129	450	124.058	0.12516	450	610.605	0.09631	450	241.233	0.10144	450	-586.967	0.09227
449	28.3057	0.12297	449	182.416	0.11022	449	120.557	0.12237	449	585.752	0.09277	449	232.306	0.09778	449	-563.244	0.08891
448	27.5799	0.12096	448	177.596	0.10767	448	116.199	0.11973	448	562.394	0.08938	448	223.387	0.09422	448	-540.187	0.08572
447	25.8082	0.11902	447	172.381	0.10514	447	112.314	0.11706	447	539.462	0.08607	447	215.354	0.09072	447	-517.384	0.08252
446	25.8912	0.1171	446	166.861	0.10262	446	108.963	0.11439	446	516.81	0.08279	446	206.925	0.08735	446	-495.094	0.07938
445	24.9454	0.11535	445	162.117	0.10013	445	104.743	0.11181	445	495.036	0.07966	445	198.961	0.08406	445	-473.938	0.07635
444	22.6046	0.11357	444	157.742	0.09767	444	100.136	0.10926	444	473.115	0.07654	444	191.382	0.08077	444	-453.038	0.0734
443	22.7668	0.11203	443	152.602	0.09531	443	96.2391	0.10676	443	452.55	0.07349	443	183.927	0.07758	443	-433.084	0.07061
442	21.6443	0.11057	442	147.887	0.09299	442	92.0793	0.10425	442	432.192	0.07057	442	176.419	0.07451	442	-413.19	0.06782
441	20.1663	0.10907	441	142.298	0.09062	441	88.0862	0.10173	441	411.764	0.06766	441	169.014	0.07146	441	-393.555	0.06506
440	19.6901	0.10783	440	137.658	0.08835	440	84.9167	0.09931	440	392.7	0.06491	440	161.51	0.06868	440	-375.258	0.06241
439	18.1222	0.10658	439	132.711	0.08614	439	80.9375	0.097	439	374.245	0.06225	439	154.111	0.06594	439	-357.399	0.05991
438	17.6782	0.10548	438	127.93	0.08398	438	78.6525	0.09463	438	356	0.05964	438	145.928	0.06317	438	-339.595	0.05747
437	17.6928	0.10438	437	122.912	0.08189	437	75.1991	0.09231	437	338.582	0.05712	437	139.477	0.06052	437	-322.469	0.05507
436	18.0217	0.10342	436	117.493	0.07987	436	71.712	0.0901	436	321.703	0.05472	436	132.86	0.05797	436	-306.207	0.05278
435	17.1754	0.10256	435	112.378	0.0779	435	68.831	0.088	435	305.855	0.05253	435	126.041	0.05565	435	-291.247	0.05058
434	16.3555	0.10175	434	108.645	0.07602	434	65.4424	0.08598	434	290.729	0.0504	434	120.146	0.0534	434	-276.835	0.04852
433	18.0598	0.10115	433	104.199	0.07422	433	62.2745	0.08395	433	276.154	0.04835	433	114.237	0.05123	433	-262.655	0.04655
432	16.9014	0.10065	432	100.174	0.07253	432	58.4314	0.08199	432	262.009	0.04632	432	108.915	0.04911	432	-249.075	0.04464
431	16.506	0.10024	431	95.5994	0.07087	431	55.063	0.08015	431	248.23	0.04433	431	103.282	0.04701	431	-236.023	0.04278
430	16.9523	0.09985	430	91.5907	0.0693	430	53.1717	0.07834	430	235.262	0.04244	430	97.1748	0.04503	430	-223.5	0.041
429	17.3172	0.09959	429	87.8163	0.0677	429	51.2029	0.07652	429	222.248	0.04054	429	91.1046	0.04302	429	-210.912	0.03918
428	15.8216	0.09952	428	84.0069	0.06622	428	48.0352	0.0748	428	209.879	0.03873	428	85.7268	0.04107	428	-199.026	0.03753
427	15.4405	0.09953	427	79.9922	0.06485	427	45.9785	0.07316	427	198.258	0.03706	427	80.6315	0.0393	427	-187.821	0.03592
426	15.2553	0.09974	426	76.6107	0.06352	426	43.5701	0.07168	426	187.155	0.03548	426	76.1417	0.03763	426	-177.387	0.03436
425	15.7351	0.10004	425	72.3663	0.06225	425	41.0688	0.07023	425	176.534	0.03398	425	71.336	0.03602	425	-166.994	0.03288
424	13.4978	0.10065	424	68.9425	0.06103	424	38.3247	0.0688	424	165.671	0.03248	424	66.6546	0.03441	424	-156.934	0.03146
423	11.7359	0.10149	423	64.9614	0.05987	423	35.3337	0.06751	423	155.364	0.03103	423	62.4925	0.03288	423	-147.363	0.03009
422	10.0587	0.10267	422	61.5091	0.05884	422	32.0294	0.06634	422	145.533	0.02966	422	58.8314	0.03139	422	-138.005	0.0288
421	11.5168	0.10434	421	58.1836	0.05791	421	30.0565	0.06532	421	136.097	0.02832	421	54.6169	0.02996	421	-128.954	0.02751
420	11.3263	0.10662	420	55.0893	0.05716	420	27.814	0.06442	420	126.772	0.02702	420	50.5869	0.02856	420	-120.347	0.02627
--	--		--	--		--	--		419	117.768	0.02576	--	--	0.02727	419	-112.029	0.02507
--	--		--	--		--	--		418	109.737	0.02459	--	--	0.02601	418	-104.316	0.02395
--	--		--	--		--	--		417	101.72	0.02346	--	--	0.02478	417	-96.6983	0.02288
--	--		--	--		--	--		416	94.1288	0.02233	--	--	0.02361	416	-89.508	0.02182
--	--		--	--		--	--		415	86.5282	0.02124	--	--	0.02247	415	-82.5539	0.02075
--	--		--	--		--	--		414	79.4899	0.02023	--	--	0.02137	414	-76.0682	0.01983
--	--		--	--		--	--		413	73.1885	0.01925	--	--	0.02033	413	-69.8436	0.01889
--	--		--	--		--	--		412	67.07	0.01829	--	--	0.01933	412	-63.9785	0.01795
--	--		--	--		--	--		411	61.1565	0.01739	--	--	0.01837	411	-58.5681	0.0171
--	--		--	--		--	--		410	55.8312	0.01654	--	--	0.01746	410	-53.4909	0.01628
--	--		--	--		--	--		409	50.7585	0.01572	--	--	0.01659	409	-48.4323	0.01547
--	--		--	--		--	--		408	45.7849	0.01492	--	--	0.01569	408	-43.7535	0.01463
--	--		--	--		--	--		407	41.3133	0.01417	--	--	0.01491	407	-39.4338	0.01388
--	--		--	--		--	--		406	36.9241	0.01342	--	--	0.01411	406	-35.2067	0.01318
--	--		--	--		--	--		405	32.9945	0.01273	--	--	0.01336	405	-31.3895	0.01245
--	--		--	--		--	--		404	29.3766	0.01202	--	--	0.01261	404	-27.7411	0.01176
--	--		--	--		--	--		403	26.0679	0.01144	--	--	0.01197	403	-24.6901	0.01116
--	--		--	--		--	--		402	23.0528	0.01083	--	--	0.01134	402	-21.8245	0.01056
--	--		--	--		--	--		401	20.3119	0.01025	--	--	0.01068	401	-19.2086	0.00999
--	--		--	--		--	--		400	17.7598	0.00975	--	--	0.01011	400	-16.771	0.00941
--	--		--	--		--	--		--	--		--	--		--	--
--	--		--	--		--	--		--	--		--	--		--	--
--	--		--	--		--	--		--	--		--	--		--	--
--	--		--	--		--	--		--	--		--	--		--	--
--	--		--	--		--	--		--	--		--	--		--	--
--	--		--	--		--	--		--	--		--	--		--	--
--	--		--	--		--	--		--	--		--	--		--	--
--	--		--	--		--	--		--	--		--	--		--	--
--	--		--	--		--	--		--	--		--	--		--	--
--	--		--	--		--	--		--	--		--	--		--	--
