# Supplementary material for: Dynamically stable and amplified circularly polarized excimer emission regulated by solvation of chiral co-assembly process
Source: Nat Commun. 2022 Aug 20;13:4905. doi: 10.1038/s41467-022-32714-1 (PMC9392786; doi:10.1038/s41467-022-32714-1)
Supplement: Supplementary file 2 — Source Data [file 41467_2022_32714_MOESM2_ESM.zip › source data/Figure 3b.xlsx]

## Sheet: Sheet1
R35		R60		R95		R130		R160		S130
700	0.000763725	700	0.01108	700	0.06039	700	0.22812	700	0.17996	700	-0.29701
699	0.00129	699	0.0105	699	0.06025	699	0.22866	699	0.17879	699	-0.29676
698	-7.82877e-05	698	0.01072	698	0.06242	698	0.22954	698	0.18055	698	-0.29667
697	-0.000945073	697	0.01077	697	0.06378	697	0.22985	697	0.17919	697	-0.29804
696	-0.00208	696	0.01076	696	0.06403	696	0.23049	696	0.18026	696	-0.29823
695	0.00208	695	0.01137	695	0.06337	695	0.23103	695	0.18215	695	-0.29862
694	0.00226	694	0.011	694	0.06429	694	0.23258	694	0.18288	694	-0.3001
693	0.000880006	693	0.01245	693	0.06497	693	0.23412	693	0.18282	693	-0.30119
692	0.00156	692	0.01356	692	0.06319	692	0.23605	692	0.1835	692	-0.3034
691	0.00108	691	0.01287	691	0.06184	691	0.237	691	0.18473	691	-0.30439
690	0.000290456	690	0.0136	690	0.06194	690	0.2391	690	0.18477	690	-0.30583
689	0.000332559	689	0.01453	689	0.06211	689	0.24095	689	0.18425	689	-0.30704
688	0.0034	688	0.01425	688	0.06138	688	0.24233	688	0.18399	688	-0.30966
687	0.00309	687	0.01497	687	0.06068	687	0.2438	687	0.18427	687	-0.31113
686	0.00454	686	0.01547	686	0.06114	686	0.24493	686	0.18385	686	-0.31326
685	0.00972	685	0.01533	685	0.06065	685	0.24663	685	0.18407	685	-0.31459
684	0.00934	684	0.01612	684	0.06031	684	0.24693	684	0.1838	684	-0.31588
683	0.00999	683	0.01619	683	0.06037	683	0.24835	683	0.18378	683	-0.31754
682	0.00902	682	0.01618	682	0.06032	682	0.24947	682	0.18331	682	-0.31874
681	0.00693	681	0.01529	681	0.06047	681	0.25034	681	0.18276	681	-0.31997
680	0.00571	680	0.01484	680	0.06043	680	0.25144	680	0.18413	680	-0.32133
679	0.00259	679	0.01443	679	0.06137	679	0.25245	679	0.18382	679	-0.322
678	0.000535016	678	0.01402	678	0.06325	678	0.25383	678	0.18455	678	-0.32422
677	-0.000829645	677	0.01468	677	0.06357	677	0.25497	677	0.18475	677	-0.32606
676	-0.000956736	676	0.01402	676	0.06465	676	0.25593	676	0.1863	676	-0.32711
675	-0.00175	675	0.01463	675	0.06498	675	0.25808	675	0.1876	675	-0.32882
674	-0.00203	674	0.01533	674	0.06542	674	0.25933	674	0.1866	674	-0.33054
673	-0.00102	673	0.01618	673	0.06675	673	0.26058	673	0.18695	673	-0.33206
672	-0.000119031	672	0.01679	672	0.06683	672	0.26192	672	0.18705	672	-0.33311
671	-0.000392844	671	0.01779	671	0.06623	671	0.26331	671	0.1878	671	-0.33359
670	0.00119	670	0.01774	670	0.06626	670	0.2642	670	0.18803	670	-0.33466
669	0.00184	669	0.01967	669	0.06668	669	0.26564	669	0.18729	669	-0.33574
668	0.00198	668	0.02011	668	0.06729	668	0.26654	668	0.18683	668	-0.33738
667	0.00366	667	0.02014	667	0.0672	667	0.26776	667	0.18735	667	-0.33881
666	0.00586	666	0.02032	666	0.06695	666	0.26907	666	0.18712	666	-0.34001
665	0.00672	665	0.02108	665	0.06781	665	0.2706	665	0.18738	665	-0.34142
664	0.00694	664	0.02205	664	0.06919	664	0.27221	664	0.18643	664	-0.34309
663	0.00586	663	0.02061	663	0.06913	663	0.2731	663	0.18597	663	-0.3448
662	0.00651	662	0.0201	662	0.06871	662	0.27459	662	0.18561	662	-0.34591
661	0.00535	661	0.01979	661	0.06841	661	0.27568	661	0.18606	661	-0.34659
660	0.00272	660	0.02027	660	0.06892	660	0.27675	660	0.18649	660	-0.34774
659	0.00257	659	0.0201	659	0.06909	659	0.27776	659	0.18636	659	-0.34926
658	0.00291	658	0.01894	658	0.06854	658	0.27847	658	0.18679	658	-0.35008
657	0.00403	657	0.02103	657	0.06838	657	0.27973	657	0.18727	657	-0.35058
656	0.00265	656	0.02157	656	0.06894	656	0.28087	656	0.18773	656	-0.35203
655	0.00168	655	0.02184	655	0.06965	655	0.28203	655	0.18809	655	-0.35331
654	0.00211	654	0.02238	654	0.06906	654	0.28389	654	0.18878	654	-0.35448
653	0.000996075	653	0.02312	653	0.06973	653	0.28552	653	0.18867	653	-0.35561
652	0.00163	652	0.02348	652	0.07002	652	0.28743	652	0.18905	652	-0.35722
651	0.0011	651	0.02334	651	0.06932	651	0.28835	651	0.18901	651	-0.35889
650	0.00271	650	0.02353	650	0.07018	650	0.28966	650	0.18982	650	-0.36001
649	0.00259	649	0.02442	649	0.07063	649	0.29121	649	0.1902	649	-0.36162
648	0.00294	648	0.02465	648	0.07058	648	0.29238	648	0.19003	648	-0.3629
647	0.00314	647	0.02467	647	0.07048	647	0.29325	647	0.19072	647	-0.36354
646	0.00403	646	0.02576	646	0.07107	646	0.29458	646	0.19084	646	-0.36473
645	0.00404	645	0.02672	645	0.07085	645	0.29545	645	0.19128	645	-0.36567
644	0.00351	644	0.02709	644	0.07067	644	0.29686	644	0.19172	644	-0.36679
643	0.00386	643	0.0278	643	0.07076	643	0.29766	643	0.19217	643	-0.36771
642	0.00451	642	0.0278	642	0.07084	642	0.29851	642	0.19251	642	-0.36859
641	0.00558	641	0.02819	641	0.07164	641	0.30008	641	0.1929	641	-0.36991
640	0.0061	640	0.02867	640	0.07172	640	0.30181	640	0.19329	640	-0.37154
639	0.00472	639	0.029	639	0.07169	639	0.30288	639	0.19332	639	-0.37311
638	0.00621	638	0.02916	638	0.07293	638	0.3042	638	0.19316	638	-0.37423
637	0.00613	637	0.02926	637	0.07353	637	0.30554	637	0.19347	637	-0.37556
636	0.00558	636	0.03031	636	0.07316	636	0.30718	636	0.19369	636	-0.37683
635	0.00648	635	0.03079	635	0.07366	635	0.30831	635	0.19397	635	-0.378
634	0.00497	634	0.03122	634	0.07405	634	0.30922	634	0.19451	634	-0.37931
633	0.00643	633	0.03164	633	0.07533	633	0.31062	633	0.19471	633	-0.38026
632	0.00739	632	0.03221	632	0.07522	632	0.31212	632	0.19493	632	-0.38167
631	0.00605	631	0.03212	631	0.07487	631	0.31324	631	0.19562	631	-0.38286
630	0.0045	630	0.0326	630	0.07531	630	0.31451	630	0.19577	630	-0.38384
629	0.00475	629	0.03246	629	0.07604	629	0.31549	629	0.19606	629	-0.38494
628	0.00537	628	0.03256	628	0.07606	628	0.31678	628	0.19622	628	-0.38575
627	0.00553	627	0.03286	627	0.07589	627	0.31771	627	0.1965	627	-0.38675
626	0.00444	626	0.03358	626	0.07521	626	0.31865	626	0.19648	626	-0.38764
625	0.00581	625	0.03341	625	0.07566	625	0.31992	625	0.1968	625	-0.3885
624	0.00608	624	0.03363	624	0.07648	624	0.32137	624	0.19753	624	-0.38961
623	0.00706	623	0.03456	623	0.07661	623	0.32252	623	0.19758	623	-0.39054
622	0.00657	622	0.03608	622	0.0769	622	0.32348	622	0.1979	622	-0.39166
621	0.00614	621	0.03659	621	0.07667	621	0.32466	621	0.19811	621	-0.39299
620	0.00585	620	0.03745	620	0.07745	620	0.32644	620	0.19859	620	-0.39415
619	0.00531	619	0.03796	619	0.07785	619	0.32774	619	0.19918	619	-0.39509
618	0.00439	618	0.03833	618	0.07817	618	0.32899	618	0.19925	618	-0.39603
617	0.00489	617	0.03888	617	0.07806	617	0.33018	617	0.19887	617	-0.39741
616	0.00515	616	0.03931	616	0.07876	616	0.33172	616	0.19891	616	-0.39825
615	0.00483	615	0.03946	615	0.07895	615	0.33326	615	0.19983	615	-0.39924
614	0.00443	614	0.03958	614	0.07986	614	0.33455	614	0.20004	614	-0.40032
613	0.00474	613	0.04012	613	0.08015	613	0.33586	613	0.19983	613	-0.40153
612	0.00726	612	0.04077	612	0.08016	612	0.33718	612	0.20016	612	-0.40241
611	0.00815	611	0.04142	611	0.08025	611	0.33814	611	0.20021	611	-0.40353
610	0.00593	610	0.04191	610	0.08019	610	0.33947	610	0.20103	610	-0.40451
609	0.00533	609	0.04202	609	0.0801	609	0.34071	609	0.20138	609	-0.4057
608	0.0062	608	0.04211	608	0.08006	608	0.34213	608	0.20163	608	-0.40673
607	0.00569	607	0.0425	607	0.07992	607	0.3436	607	0.20251	607	-0.40773
606	0.00654	606	0.0429	606	0.08024	606	0.34494	606	0.20275	606	-0.40863
605	0.00611	605	0.04366	605	0.08106	605	0.34642	605	0.20324	605	-0.4099
604	0.00659	604	0.04363	604	0.08127	604	0.34799	604	0.20358	604	-0.41086
603	0.00783	603	0.04367	603	0.08186	603	0.3494	603	0.20349	603	-0.41203
602	0.00732	602	0.04436	602	0.08128	602	0.35079	602	0.20339	602	-0.41308
601	0.00642	601	0.04522	601	0.08191	601	0.35209	601	0.20407	601	-0.41424
600	0.00724	600	0.04598	600	0.08237	600	0.3533	600	0.20418	600	-0.41552
599	0.0067	599	0.04648	599	0.0824	599	0.35447	599	0.20462	599	-0.41663
598	0.00542	598	0.0469	598	0.0824	598	0.3558	598	0.20492	598	-0.41735
597	0.0042	597	0.04778	597	0.08261	597	0.35692	597	0.20505	597	-0.41822
596	0.00452	596	0.04852	596	0.08314	596	0.35823	596	0.20549	596	-0.41918
595	0.00548	595	0.04936	595	0.08318	595	0.35934	595	0.20526	595	-0.4202
594	0.00622	594	0.04947	594	0.08341	594	0.36063	594	0.20538	594	-0.42113
593	0.00634	593	0.04971	593	0.08351	593	0.36169	593	0.20605	593	-0.42202
592	0.00622	592	0.05053	592	0.08366	592	0.36282	592	0.20628	592	-0.42306
591	0.00695	591	0.05098	591	0.084	591	0.36382	591	0.20681	591	-0.42407
590	0.00721	590	0.05139	590	0.08403	590	0.36521	590	0.20683	590	-0.4251
589	0.0073	589	0.0521	589	0.08441	589	0.3666	589	0.20714	589	-0.42623
588	0.00696	588	0.05248	588	0.08493	588	0.36766	588	0.20758	588	-0.427
587	0.00562	587	0.05295	587	0.08547	587	0.36884	587	0.2078	587	-0.42793
586	0.00532	586	0.05355	586	0.08624	586	0.37022	586	0.20768	586	-0.42869
585	0.00492	585	0.0537	585	0.08678	585	0.37133	585	0.20818	585	-0.42968
584	0.00444	584	0.05414	584	0.08658	584	0.37256	584	0.20814	584	-0.43034
583	0.00462	583	0.05466	583	0.08652	583	0.37368	583	0.20844	583	-0.43132
582	0.00563	582	0.05474	582	0.08665	582	0.37478	582	0.20858	582	-0.43199
581	0.00577	581	0.05542	581	0.0868	581	0.37611	581	0.20855	581	-0.4329
580	0.00595	580	0.05601	580	0.08659	580	0.37743	580	0.2088	580	-0.43374
579	0.00632	579	0.05657	579	0.08679	579	0.37855	579	0.20898	579	-0.43468
578	0.00645	578	0.05764	578	0.08669	578	0.38011	578	0.20956	578	-0.43567
577	0.00582	577	0.05821	577	0.08723	577	0.38127	577	0.20989	577	-0.43639
576	0.0053	576	0.05905	576	0.08736	576	0.38222	576	0.21022	576	-0.43717
575	0.00563	575	0.06022	575	0.08772	575	0.38343	575	0.21062	575	-0.438
574	0.00503	574	0.06094	574	0.08763	574	0.38444	574	0.21072	574	-0.43885
573	0.00503	573	0.06179	573	0.08745	573	0.3854	573	0.21103	573	-0.43973
572	0.00573	572	0.06242	572	0.08757	572	0.3864	572	0.21112	572	-0.44038
571	0.00659	571	0.06314	571	0.08796	571	0.38769	571	0.21101	571	-0.44131
570	0.00689	570	0.06411	570	0.088	570	0.38883	570	0.21125	570	-0.44215
569	0.00746	569	0.06461	569	0.08804	569	0.39033	569	0.21121	569	-0.44292
568	0.00743	568	0.06507	568	0.0884	568	0.39144	568	0.21137	568	-0.44385
567	0.00772	567	0.06563	567	0.08876	567	0.39264	567	0.21153	567	-0.44464
566	0.00777	566	0.06604	566	0.08909	566	0.39402	566	0.21176	566	-0.44543
565	0.00789	565	0.06655	565	0.08928	565	0.39494	565	0.21219	565	-0.44612
564	0.00835	564	0.06699	564	0.08928	564	0.39593	564	0.21218	564	-0.44681
563	0.00868	563	0.06764	563	0.08973	563	0.39681	563	0.21241	563	-0.44745
562	0.00903	562	0.06792	562	0.08987	562	0.39788	562	0.21261	562	-0.44808
561	0.00909	561	0.06851	561	0.08979	561	0.39882	561	0.21275	561	-0.44861
560	0.00907	560	0.06877	560	0.08979	560	0.3999	560	0.21246	560	-0.44934
559	0.00872	559	0.06933	559	0.09003	559	0.40088	559	0.21274	559	-0.44993
558	0.00876	558	0.07027	558	0.09004	558	0.40205	558	0.21279	558	-0.45077
557	0.00847	557	0.07083	557	0.09029	557	0.40306	557	0.21304	557	-0.45148
556	0.0084	556	0.0715	556	0.09021	556	0.40432	556	0.21334	556	-0.45228
555	0.00845	555	0.07218	555	0.09066	555	0.40548	555	0.2136	555	-0.45304
554	0.00827	554	0.0729	554	0.0912	554	0.4065	554	0.21382	554	-0.4537
553	0.00911	553	0.07358	553	0.09113	553	0.4076	553	0.21418	553	-0.45446
552	0.00995	552	0.07403	552	0.09126	552	0.40884	552	0.2141	552	-0.45522
551	0.0098	551	0.07476	551	0.09129	551	0.40987	551	0.21415	551	-0.4558
550	0.00917	550	0.07529	550	0.09134	550	0.41102	550	0.21399	550	-0.4566
549	0.00899	549	0.07592	549	0.09156	549	0.41215	549	0.21429	549	-0.45734
548	0.00848	548	0.0764	548	0.09152	548	0.41314	548	0.21411	548	-0.45805
547	0.00907	547	0.07742	547	0.09159	547	0.41406	547	0.21418	547	-0.45857
546	0.00831	546	0.07815	546	0.09164	546	0.41505	546	0.21426	546	-0.45934
545	0.0085	545	0.07886	545	0.09164	545	0.41595	545	0.21417	545	-0.45992
544	0.00895	544	0.07954	544	0.09193	544	0.417	544	0.21449	544	-0.46059
543	0.00965	543	0.07979	543	0.09246	543	0.41801	543	0.2147	543	-0.46113
542	0.00956	542	0.0805	542	0.09252	542	0.41907	542	0.21499	542	-0.46182
541	0.00999	541	0.08135	541	0.09239	541	0.42012	541	0.21494	541	-0.46238
540	0.01055	540	0.08161	540	0.09269	540	0.42101	540	0.21517	540	-0.46293
539	0.01008	539	0.08222	539	0.0929	539	0.42201	539	0.2155	539	-0.46355
538	0.00923	538	0.08281	538	0.09307	538	0.42303	538	0.21578	538	-0.46413
537	0.00892	537	0.08333	537	0.09323	537	0.42401	537	0.21591	537	-0.46477
536	0.00864	536	0.08407	536	0.09307	536	0.42497	536	0.21571	536	-0.46525
535	0.00801	535	0.0848	535	0.09358	535	0.42594	535	0.21566	535	-0.4657
534	0.00743	534	0.08547	534	0.09373	534	0.42702	534	0.21549	534	-0.46633
533	0.00755	533	0.08652	533	0.09418	533	0.42813	533	0.21551	533	-0.46685
532	0.00811	532	0.08699	532	0.09401	532	0.42909	532	0.21525	532	-0.46726
531	0.00864	531	0.08759	531	0.09393	531	0.43	531	0.21518	531	-0.46781
530	0.00839	530	0.0883	530	0.09403	530	0.43094	530	0.21493	530	-0.46832
529	0.00863	529	0.08914	529	0.09406	529	0.432	529	0.21497	529	-0.46876
528	0.00932	528	0.08987	528	0.09353	528	0.43294	528	0.21495	528	-0.46931
527	0.00942	527	0.09047	527	0.09361	527	0.4339	527	0.21486	527	-0.4697
526	0.01004	526	0.0912	526	0.09361	526	0.43475	526	0.21445	526	-0.47019
525	0.01067	525	0.0919	525	0.09364	525	0.43565	525	0.2144	525	-0.47069
524	0.01099	524	0.09271	524	0.09337	524	0.43647	524	0.21404	524	-0.4712
523	0.01129	523	0.09314	523	0.09336	523	0.43724	523	0.21382	523	-0.47162
522	0.01114	522	0.09337	522	0.09368	522	0.43804	522	0.21384	522	-0.47191
521	0.01111	521	0.09384	521	0.09343	521	0.43882	521	0.21366	521	-0.47226
520	0.01094	520	0.09445	520	0.09357	520	0.43955	520	0.21357	520	-0.47265
519	0.01047	519	0.09523	519	0.09364	519	0.44048	519	0.21371	519	-0.47309
518	0.01101	518	0.09605	518	0.09382	518	0.44105	518	0.21387	518	-0.47343
517	0.01085	517	0.09686	517	0.09383	517	0.44189	517	0.21376	517	-0.47372
516	0.01085	516	0.09767	516	0.09384	516	0.44272	516	0.2135	516	-0.4742
515	0.01098	515	0.09858	515	0.09382	515	0.44356	515	0.21341	515	-0.47459
514	0.01073	514	0.09911	514	0.09414	514	0.44427	514	0.21351	514	-0.47502
513	0.01083	513	0.09974	513	0.09422	513	0.44486	513	0.21322	513	-0.47514
512	0.01138	512	0.10026	512	0.09418	512	0.44565	512	0.21283	512	-0.4754
511	0.0107	511	0.10063	511	0.09401	511	0.44628	511	0.21255	511	-0.47569
510	0.01102	510	0.1011	510	0.09373	510	0.44694	510	0.21237	510	-0.47605
509	0.0119	509	0.10181	509	0.09362	509	0.44766	509	0.21197	509	-0.47641
508	0.01215	508	0.10228	508	0.09338	508	0.44833	508	0.21149	508	-0.47664
507	0.01242	507	0.10263	507	0.09293	507	0.44902	507	0.21122	507	-0.47688
506	0.01274	506	0.10328	506	0.09258	506	0.44977	506	0.21089	506	-0.47718
505	0.01251	505	0.10406	505	0.09221	505	0.45043	505	0.21051	505	-0.47741
504	0.0125	504	0.10446	504	0.09213	504	0.45102	504	0.21007	504	-0.47748
503	0.0126	503	0.10511	503	0.09202	503	0.45165	503	0.20982	503	-0.47752
502	0.01235	502	0.10565	502	0.09196	502	0.45219	502	0.20946	502	-0.47757
501	0.01186	501	0.10635	501	0.09194	501	0.45268	501	0.20888	501	-0.47759
500	0.01236	500	0.10682	500	0.09203	500	0.4533	500	0.20858	500	-0.47766
499	0.01229	499	0.10699	499	0.09214	499	0.45377	499	0.20796	499	-0.47758
498	0.01176	498	0.10769	498	0.09179	498	0.45436	498	0.20735	498	-0.47772
497	0.01142	497	0.10833	497	0.09136	497	0.45478	497	0.20731	497	-0.47773
496	0.01193	496	0.10875	496	0.09095	496	0.45536	496	0.20698	496	-0.4778
495	0.01183	495	0.10931	495	0.09093	495	0.45584	495	0.20619	495	-0.47784
494	0.01194	494	0.10981	494	0.09098	494	0.45631	494	0.20565	494	-0.47772
493	0.01108	493	0.11065	493	0.09074	493	0.45668	493	0.20522	493	-0.47762
492	0.01087	492	0.11129	492	0.09085	492	0.45715	492	0.20478	492	-0.4775
491	0.01171	491	0.11223	491	0.09081	491	0.4576	491	0.20411	491	-0.47741
490	0.01177	490	0.1126	490	0.09105	490	0.45809	490	0.20321	490	-0.47741
489	0.01195	489	0.11306	489	0.0909	489	0.45837	489	0.20256	489	-0.4773
488	0.01165	488	0.1135	488	0.09026	488	0.45853	488	0.20155	488	-0.47724
487	0.01185	487	0.11381	487	0.08987	487	0.45875	487	0.20117	487	-0.47723
486	0.01275	486	0.11403	486	0.08946	486	0.45895	486	0.20058	486	-0.47713
485	0.01284	485	0.11433	485	0.08891	485	0.45909	485	0.19976	485	-0.47697
484	0.01353	484	0.11457	484	0.08848	484	0.45926	484	0.19917	484	-0.4768
483	0.01399	483	0.11472	483	0.08818	483	0.45941	483	0.19837	483	-0.4765
482	0.01372	482	0.11535	482	0.08778	482	0.4596	482	0.19783	482	-0.47607
481	0.01419	481	0.11553	481	0.08786	481	0.45986	481	0.1971	481	-0.47568
480	0.01397	480	0.11593	480	0.08749	480	0.46015	480	0.19646	480	-0.47527
479	0.01415	479	0.11624	479	0.08715	479	0.4602	479	0.19568	479	-0.47491
478	0.01395	478	0.11691	478	0.08678	478	0.46032	478	0.19441	478	-0.47462
477	0.01411	477	0.11709	477	0.08653	477	0.46055	477	0.19379	477	-0.47421
476	0.01365	476	0.11738	476	0.08633	476	0.4606	476	0.19252	476	-0.47385
475	0.01306	475	0.11776	475	0.08559	475	0.46073	475	0.19137	475	-0.47334
474	0.01284	474	0.11833	474	0.0852	474	0.46074	474	0.19024	474	-0.47286
473	0.01312	473	0.11854	473	0.08466	473	0.46055	473	0.18915	473	-0.4723
472	0.01355	472	0.11862	472	0.08405	472	0.46053	472	0.18799	472	-0.47163
471	0.01316	471	0.11868	471	0.08378	471	0.46038	471	0.18701	471	-0.47097
470	0.01333	470	0.11897	470	0.08334	470	0.46015	470	0.18584	470	-0.47041
469	0.01389	469	0.11897	469	0.08243	469	0.45992	469	0.18485	469	-0.46956
468	0.01377	468	0.11872	468	0.082	468	0.45966	468	0.18385	468	-0.4687
467	0.01354	467	0.11916	467	0.08128	467	0.45917	467	0.18213	467	-0.46793
466	0.01241	466	0.11912	466	0.08063	466	0.45883	466	0.18071	466	-0.4673
465	0.01222	465	0.11906	465	0.08027	465	0.45854	465	0.17917	465	-0.46651
464	0.01254	464	0.11895	464	0.07948	464	0.45817	464	0.17773	464	-0.46546
463	0.01254	463	0.11892	463	0.07897	463	0.45775	463	0.17605	463	-0.46443
462	0.01252	462	0.1192	462	0.0785	462	0.45736	462	0.17417	462	-0.46342
461	0.01266	461	0.11883	461	0.07774	461	0.45647	461	0.17286	461	-0.46256
460	0.0132	460	0.11895	460	0.07714	460	0.45609	460	0.17093	460	-0.46143
459	0.01325	459	0.11876	459	0.07652	459	0.45537	459	0.16934	459	-0.4598
458	0.01325	458	0.11863	458	0.07593	458	0.45478	458	0.16787	458	-0.45834
457	0.01278	457	0.1186	457	0.07511	457	0.4537	457	0.16591	457	-0.45724
456	0.01303	456	0.11809	456	0.07425	456	0.45262	456	0.16454	456	-0.4555
455	0.01343	455	0.11831	455	0.07343	455	0.45156	455	0.1625	455	-0.45364
454	0.01356	454	0.11813	454	0.07278	454	0.4505	454	0.16056	454	-0.45167
453	0.01405	453	0.11736	453	0.07162	453	0.4494	453	0.15881	453	-0.45008
452	0.01516	452	0.11725	452	0.07073	452	0.44778	452	0.15702	452	-0.4481
451	0.01652	451	0.11668	451	0.06966	451	0.44616	451	0.15477	451	-0.44613
450	0.01621	450	0.11651	450	0.0692	450	0.44433	450	0.15242	450	-0.44413
449	0.01607	449	0.11554	449	0.06878	449	0.44259	449	0.15034	449	-0.44225
448	0.01592	448	0.11515	448	0.06776	448	0.44102	448	0.14816	448	-0.43997
447	0.01514	447	0.11447	447	0.06699	447	0.43934	447	0.14627	447	-0.43775
446	0.01544	446	0.11352	446	0.0665	446	0.43757	446	0.1441	446	-0.43544
445	0.0151	445	0.11303	445	0.0654	445	0.43568	445	0.14201	445	-0.43339
444	0.0139	444	0.11275	444	0.06399	444	0.43341	444	0.1401	444	-0.43099
443	0.01419	443	0.11178	443	0.06293	443	0.43177	443	0.13805	443	-0.42822
442	0.01367	442	0.11103	442	0.06166	442	0.42945	442	0.1358	442	-0.42537
441	0.01291	441	0.10962	441	0.06045	441	0.42681	441	0.13352	441	-0.42235
440	0.01275	440	0.10878	440	0.05969	440	0.42433	440	0.13093	440	-0.41983
439	0.01187	439	0.10756	439	0.05826	439	0.42176	439	0.12817	439	-0.41652
438	0.0117	438	0.10635	438	0.05803	438	0.41876	438	0.12459	438	-0.41258
437	0.01183	437	0.10479	437	0.05688	437	0.41583	437	0.12222	437	-0.40885
436	0.01217	436	0.1027	436	0.05556	436	0.41247	436	0.11953	436	-0.40512
435	0.01169	435	0.10072	435	0.05461	435	0.40854	435	0.11643	435	-0.40201
434	0.01122	434	0.09977	434	0.05314	434	0.40476	434	0.11382	434	-0.39843
433	0.01246	433	0.09801	433	0.05179	433	0.40073	433	0.11101	433	-0.39394
432	0.01172	432	0.09642	432	0.04975	432	0.39687	432	0.10843	432	-0.38963
431	0.0115	431	0.09418	431	0.04796	431	0.39292	431	0.10541	431	-0.3853
430	0.01185	430	0.09227	430	0.04739	430	0.38897	430	0.10169	430	-0.38066
429	0.01214	429	0.09056	429	0.04671	429	0.38478	429	0.09765	429	-0.37586
428	0.0111	428	0.08857	428	0.04484	428	0.38022	428	0.09407	428	-0.37034
427	0.01083	427	0.08611	427	0.04387	427	0.37539	427	0.09059	427	-0.36515
426	0.01068	426	0.0842	426	0.04244	426	0.37022	426	0.08756	426	-0.36046
425	0.01098	425	0.08116	425	0.04083	425	0.36456	425	0.08393	425	-0.35462
424	0.00936	424	0.07886	424	0.03889	424	0.35791	424	0.08016	424	-0.34833
423	0.00807	423	0.07575	423	0.03654	423	0.35131	423	0.07679	423	-0.34196
422	0.00684	422	0.07298	422	0.0337	422	0.34434	422	0.07372	422	-0.33472
421	0.00771	421	0.07015	421	0.03212	421	0.33724	421	0.06978	421	-0.32737
420	0.00742	420	0.06729	420	0.03014	420	0.32911	420	0.0658	420	-0.31994
--	--	--	--	--	--	419	0.32086	--	--	419	-0.31205
--	--	--	--	--	--	418	0.3131	--	--	418	-0.30411
--	--	--	--	--	--	417	0.30422	--	--	417	-0.29514
--	--	--	--	--	--	416	0.2957	--	--	416	-0.28641
--	--	--	--	--	--	415	0.28586	--	--	415	-0.27785
--	--	--	--	--	--	414	0.27557	--	--	414	-0.2678
--	--	--	--	--	--	413	0.2667	--	--	413	-0.25825
--	--	--	--	--	--	412	0.25725	--	--	412	-0.24888
--	--	--	--	--	--	411	0.24661	--	--	411	-0.23914
--	--	--	--	--	--	410	0.23669	--	--	410	-0.22939
--	--	--	--	--	--	409	0.22642	--	--	409	-0.21862
--	--	--	--	--	--	408	0.21509	--	--	408	-0.20885
--	--	--	--	--	--	407	0.20438	--	--	407	-0.19834
--	--	--	--	--	--	406	0.19285	--	--	406	-0.18643
--	--	--	--	--	--	405	0.18169	--	--	405	-0.17601
--	--	--	--	--	--	404	0.17121	--	--	404	-0.16465
--	--	--	--	--	--	403	0.15968	--	--	403	-0.15435
--	--	--	--	--	--	402	0.14909	--	--	402	-0.14416
--	--	--	--	--	--	401	0.13876	--	--	401	-0.13415
--	--	--	--	--	--	400	0.12748	--	--	400	-0.12432
--	--	--	--	--	--	--	--	--	--	--	--
--	--	--	--	--	--	--	--	--	--	--	--
--	--	--	--	--	--	--	--	--	--	--	--
--	--	--	--	--	--	--	--	--	--	--	--
--	--	--	--	--	--	--	--	--	--	--	--
--	--	--	--	--	--	--	--	--	--	--	--
--	--	--	--	--	--	--	--	--	--	--	--
--	--	--	--	--	--	--	--	--	--	--	--
--	--	--	--	--	--	--	--	--	--	--	--
--	--	--	--	--	--	--	--	--	--	--	--
