# Supplementary material for: Dynamically stable and amplified circularly polarized excimer emission regulated by solvation of chiral co-assembly process
Source: Nat Commun. 2022 Aug 20;13:4905. doi: 10.1038/s41467-022-32714-1 (PMC9392786; doi:10.1038/s41467-022-32714-1)
Supplement: Supplementary file 2 — Source Data [file 41467_2022_32714_MOESM2_ESM.zip › source data/Figure 3c.xlsx]

## Sheet: Sheet1
R 0h	CPL	DC	R 12h	CPL	DC	R 60h	CPL	DC	R 90h	CPL	DC	R 110h	CPL	DC	R 120h	CPL	DC	R 134h	CPL	DC	R 158h	CPL	DC	R 187h	CPL	DC	S 0h	CPL	DC	S 12h	CPL	DC	S 60h	CPL	DC	S 90h	CPL	DC	S 110h	CPL	DC	S 120h	CPL	DC	S 134h	CPL	DC	S 158h	CPL
700	51.0025	0.01143	700	58.0767	0.01605	700	44.3208	0.01612	700	16.8184	0.0104	700	12.0026	0.01343	700	7.463	0.01175	700	4.41125	0.01582	700	5.06754	0.01545	700	1.56665	0.01557	700	-64.8233	0.01293	700	-43.7279	0.01418	700	-50.6698	0.01763	700	-25.0715	0.01184	700	-26.3132	0.01406	700	-9.18714	0.01364	700	-4.06383	0.01732	700	-5.42486
699	52.3752	0.01163	699	59.5109	0.0163	699	45.301	0.01649	699	17.2996	0.01061	699	12.6524	0.01371	699	7.52073	0.01202	699	4.83706	0.01617	699	4.77081	0.01578	699	1.68935	0.01596	699	-66.5164	0.01322	699	-44.8453	0.01448	699	-52.1713	0.01799	699	-26.0099	0.01202	699	-26.9884	0.01439	699	-9.47218	0.01396	699	-4.23609	0.0177	699	-5.56656
698	53.805	0.01185	698	60.898	0.01672	698	46.4858	0.01684	698	17.7474	0.01086	698	12.7371	0.01404	698	7.72178	0.01228	698	4.95857	0.01656	698	5.17164	0.01616	698	1.84462	0.01633	698	-68.1321	0.01346	698	-46.0179	0.01479	698	-53.3887	0.01836	698	-26.7973	0.01225	698	-27.681	0.01466	698	-9.85591	0.01429	698	-4.30112	0.01812	698	-5.75045
697	55.1776	0.01208	697	62.6301	0.01698	697	47.9355	0.01723	697	18.1273	0.01112	697	13.2286	0.01432	697	7.94259	0.01257	697	5.21851	0.01693	697	5.42841	0.01653	697	1.93729	0.01673	697	-69.8414	0.01375	697	-47.0301	0.01511	697	-54.8597	0.01874	697	-27.7277	0.0125	697	-28.6544	0.01496	697	-9.97419	0.01459	697	-4.58024	0.01856	697	-6.24772
696	56.6013	0.01229	696	64.2212	0.01742	696	49.0671	0.01755	696	18.6935	0.01135	696	13.7623	0.01461	696	8.07527	0.01282	696	5.38994	0.01734	696	5.19873	0.01685	696	1.86444	0.01711	696	-71.4768	0.01406	696	-48.4104	0.01542	696	-56.5118	0.01913	696	-28.3628	0.01274	696	-29.5787	0.01528	696	-10.2106	0.01491	696	-4.82244	0.01901	696	-6.66353
695	57.9515	0.01251	695	65.9224	0.01766	695	50.1884	0.01795	695	19.1847	0.01162	695	14.1939	0.01489	695	8.14832	0.01306	695	5.44013	0.01773	695	5.16781	0.01721	695	1.7556	0.01747	695	-73.1742	0.01432	695	-49.7204	0.01572	695	-57.6471	0.01948	695	-29.461	0.01298	695	-30.5042	0.01559	695	-10.4563	0.01525	695	-5.03457	0.01939	695	-6.79758
694	59.4626	0.01274	694	67.6347	0.01807	694	51.5206	0.01832	694	19.6198	0.0118	694	14.6685	0.01519	694	8.37065	0.0133	694	5.69606	0.01812	694	5.24754	0.01753	694	1.91087	0.01781	694	-75.1865	0.01459	694	-51.0113	0.01606	694	-59.0892	0.01986	694	-30.3641	0.01323	694	-31.2374	0.0159	694	-10.742	0.01553	694	-5.15398	0.01981	694	-7.07846
693	60.9087	0.01298	693	69.3466	0.01844	693	52.8468	0.0187	693	20.4294	0.01199	693	15.123	0.01545	693	8.50754	0.01354	693	5.83983	0.01849	693	5.27377	0.01791	693	2.04608	0.01812	693	-76.9763	0.01478	693	-52.3924	0.01639	693	-60.57	0.02022	693	-31.204	0.01351	693	-32.1595	0.01618	693	-11.1615	0.01581	693	-5.2913	0.02021	693	-7.12064
692	62.4595	0.01321	692	71.0891	0.01883	692	54.3314	0.01908	692	21.0779	0.01222	692	15.815	0.01571	692	8.90739	0.01378	692	5.74965	0.01889	692	5.77697	0.01827	692	2.17362	0.01844	692	-78.9252	0.01495	692	-53.7473	0.01673	692	-62.1437	0.02063	692	-32.086	0.01379	692	-33.5105	0.01651	692	-11.4625	0.01611	692	-5.24059	0.02063	692	-7.30894
691	63.8786	0.01345	691	72.9878	0.01926	691	55.6713	0.01946	691	21.7128	0.01243	691	15.4822	0.01595	691	9.15788	0.01405	691	5.91571	0.01931	691	5.54102	0.01867	691	2.26579	0.01878	691	-80.7709	0.01516	691	-55.2296	0.01709	691	-63.8049	0.02104	691	-32.9138	0.01404	691	-34.5013	0.01683	691	-11.7738	0.01644	691	-5.73222	0.02104	691	-7.59989
690	65.5499	0.01368	690	74.7645	0.01962	690	57.0472	0.01987	690	22.3824	0.01268	690	15.8137	0.01626	690	9.5221	0.01427	690	5.77852	0.01972	690	5.39523	0.01906	690	2.11917	0.0191	690	-82.8851	0.01537	690	-56.7326	0.01744	690	-65.4698	0.02147	690	-33.9654	0.01431	690	-35.4913	0.01718	690	-12.2645	0.01681	690	-5.69818	0.02151	690	-7.72043
689	67.3921	0.01392	689	76.5219	0.02006	689	58.636	0.02027	689	23.0925	0.0129	689	16.0365	0.01658	689	9.63776	0.01457	689	5.93415	0.02013	689	5.55126	0.01947	689	2.20484	0.01949	689	-84.8768	0.01563	689	-58.1767	0.01779	689	-67.1479	0.0219	689	-34.9085	0.01455	689	-36.3732	0.01751	689	-12.7286	0.01715	689	-5.81748	0.02195	689	-7.71048
688	69.2537	0.01419	688	78.7272	0.02049	688	60.2698	0.02067	688	23.9536	0.01312	688	16.7719	0.0169	688	9.87855	0.0148	688	5.95763	0.02053	688	5.94297	0.01993	688	2.1844	0.01991	688	-87.1757	0.01599	688	-59.7914	0.01819	688	-69.1471	0.02234	688	-36.0284	0.01482	688	-37.8467	0.01785	688	-13.1334	0.01748	688	-6.14966	0.0224	688	-8.08947
687	71.0609	0.01446	687	80.7386	0.02097	687	62.1457	0.02111	687	24.6565	0.01338	687	17.5891	0.01721	687	10.0811	0.01508	687	5.90329	0.02099	687	6.19929	0.02041	687	2.10732	0.02031	687	-89.5216	0.01634	687	-61.5228	0.01859	687	-71.0733	0.02282	687	-37.1445	0.01514	687	-38.7597	0.0182	687	-13.5968	0.01783	687	-6.27558	0.02288	687	-8.55645
686	73.0478	0.01476	686	82.7575	0.02143	686	63.7467	0.02153	686	25.2719	0.01362	686	18.1428	0.01752	686	10.5245	0.01536	686	6.16039	0.02148	686	6.24076	0.02088	686	1.89796	0.02078	686	-91.9016	0.01675	686	-63.3304	0.01898	686	-72.8127	0.02333	686	-38.3062	0.01543	686	-40.0102	0.01857	686	-14.0567	0.01818	686	-6.5087	0.0234	686	-8.64965
685	75.1698	0.01506	685	84.7686	0.02193	685	65.4905	0.02196	685	25.9899	0.01383	685	18.4228	0.01785	685	10.8866	0.01562	685	6.58509	0.02198	685	6.27381	0.02135	685	1.86558	0.02124	685	-94.3587	0.01719	685	-65.0602	0.01937	685	-74.795	0.02381	685	-39.4945	0.01574	685	-41.0199	0.01896	685	-14.4995	0.01857	685	-6.66648	0.02392	685	-8.8165
684	76.9544	0.01538	684	87.198	0.02236	684	67.2358	0.02245	684	26.6965	0.01405	684	18.9088	0.01815	684	11.2456	0.01596	684	7.03428	0.02242	684	6.76419	0.02183	684	1.9164	0.02172	684	-96.8158	0.01765	684	-66.8607	0.0198	684	-76.74	0.02434	684	-40.702	0.01607	684	-41.7976	0.01937	684	-14.7672	0.01893	684	-6.80103	0.02447	684	-8.96939
683	78.9586	0.01572	683	89.4934	0.02288	683	69.0297	0.02296	683	27.561	0.01431	683	19.6168	0.01849	683	11.6329	0.01631	683	7.29242	0.02289	683	6.81862	0.02235	683	1.92813	0.02216	683	-99.5258	0.01798	683	-68.7922	0.02025	683	-79.3043	0.0249	683	-41.8263	0.01644	683	-43.0881	0.01978	683	-15.2756	0.01933	683	-6.99061	0.02503	683	-9.16713
682	80.8679	0.01606	682	91.7703	0.02344	682	70.7835	0.02345	682	28.084	0.0146	682	20.9675	0.01886	682	12.083	0.01666	682	7.50189	0.02339	682	6.747	0.02282	682	1.95863	0.02259	682	-102.149	0.01825	682	-71.1202	0.02068	682	-81.2729	0.02545	682	-43.228	0.01677	682	-44.4219	0.02019	682	-15.636	0.01973	682	-7.16165	0.02555	682	-9.44689
681	82.9536	0.01642	681	94.312	0.02395	681	72.5122	0.02393	681	28.9594	0.01487	681	21.5253	0.01926	681	12.6217	0.01699	681	7.79029	0.02388	681	7.09576	0.02332	681	2.02054	0.0231	681	-104.67	0.01862	681	-73.0498	0.02113	681	-83.5735	0.02601	681	-44.3956	0.0171	681	-45.7531	0.0206	681	-16.2724	0.02015	681	-7.34661	0.02611	681	-9.57029
680	84.9565	0.01675	680	96.8581	0.0244	680	74.2737	0.02442	680	29.9897	0.01516	680	21.7857	0.01962	680	12.9085	0.01734	680	7.9082	0.02435	680	7.21746	0.0238	680	2.15482	0.02355	680	-107.135	0.01901	680	-74.9052	0.02158	680	-86.1458	0.02654	680	-45.4567	0.01745	680	-47.0033	0.02106	680	-16.5113	0.02057	680	-7.39841	0.02667	680	-10.0819
679	87.0333	0.01705	679	99.4039	0.02493	679	75.9892	0.02498	679	30.8241	0.01547	679	22.0379	0.02	679	13.1144	0.01772	679	7.98494	0.02484	679	7.15886	0.02431	679	2.1608	0.02402	679	-109.697	0.01939	679	-76.8723	0.02204	679	-88.1653	0.02709	679	-46.5677	0.01778	679	-48.4584	0.02145	679	-17.1385	0.02097	679	-7.75659	0.02726	679	-10.5223
678	89.2669	0.0174	678	101.832	0.02555	678	77.9092	0.02545	678	31.8664	0.01577	678	22.7169	0.02045	678	13.5634	0.01802	678	7.84812	0.02538	678	7.51145	0.02483	678	2.28934	0.0245	678	-112.445	0.01982	678	-78.941	0.02254	678	-90.5838	0.02762	678	-47.8282	0.01814	678	-49.8348	0.0219	678	-17.7821	0.02139	678	-8.35299	0.02785	678	-10.919
677	91.6937	0.01775	677	104.415	0.02599	677	79.9968	0.02598	677	32.904	0.01606	677	23.5848	0.02085	677	14.0122	0.01834	677	8.16037	0.02591	677	7.80957	0.02537	677	2.31709	0.02507	677	-115.236	0.0203	677	-81.1891	0.02305	677	-92.7137	0.0282	677	-49.3274	0.01853	677	-51.1805	0.02237	677	-18.4157	0.02183	677	-8.73271	0.02846	677	-11.2035
676	94.0002	0.01809	676	107.031	0.02653	676	81.9557	0.02647	676	34.1173	0.01637	676	24.6574	0.02122	676	14.4594	0.0187	676	8.3646	0.02646	676	7.89631	0.02591	676	2.59145	0.0256	676	-118.023	0.02075	676	-83.146	0.02353	676	-95.113	0.02879	676	-50.6906	0.0189	676	-52.7334	0.02283	676	-19.1492	0.02226	676	-8.90478	0.02902	676	-11.3177
675	96.568	0.01842	675	109.498	0.02712	675	83.8872	0.027	675	34.943	0.01666	675	25.4772	0.0216	675	14.7442	0.01905	675	8.81804	0.02705	675	8.09738	0.02645	675	2.55357	0.02608	675	-121.004	0.02111	675	-85.1442	0.02406	675	-97.3337	0.02937	675	-52.3943	0.01928	675	-54.1346	0.02329	675	-19.3926	0.02269	675	-9.28907	0.02961	675	-11.6725
674	98.9108	0.01875	674	112.167	0.02766	674	86.0053	0.02755	674	35.7863	0.01697	674	25.4204	0.022	674	15.2591	0.01942	674	9.18634	0.0276	674	7.92153	0.02696	674	2.7867	0.02658	674	-124.053	0.02147	674	-87.3658	0.02457	674	-99.8513	0.02995	674	-53.7544	0.01964	674	-55.5472	0.02372	674	-19.9705	0.02314	674	-9.84712	0.03021	674	-12.0428
673	101.355	0.01918	673	114.903	0.0282	673	88.231	0.02809	673	36.7553	0.01726	673	26.3319	0.02243	673	15.9823	0.01974	673	9.55294	0.02819	673	7.92012	0.02753	673	2.958	0.02711	673	-127.081	0.02188	673	-89.401	0.02509	673	-102.478	0.03054	673	-55.3659	0.02002	673	-57.0294	0.02418	673	-20.4506	0.0236	673	-9.85411	0.03086	673	-12.453
672	104.082	0.01957	672	117.607	0.02885	672	90.3384	0.02865	672	37.7073	0.01757	672	26.9307	0.02279	672	16.3519	0.02013	672	9.90305	0.02879	672	8.21758	0.02814	672	2.82038	0.0277	672	-130.254	0.02235	672	-91.647	0.0256	672	-104.894	0.03118	672	-57.1164	0.02041	672	-58.6651	0.02466	672	-20.9478	0.02408	672	-9.87044	0.03152	672	-12.7576
671	106.53	0.01997	671	120.525	0.02938	671	92.4317	0.02921	671	38.7568	0.01787	671	27.7582	0.02315	671	16.8533	0.02049	671	10.2195	0.02943	671	8.33805	0.02874	671	2.93941	0.0282	671	-133.167	0.02274	671	-93.6894	0.02611	671	-107.24	0.03177	671	-58.6534	0.02077	671	-60.2781	0.02517	671	-21.2766	0.02457	671	-9.77481	0.03218	671	-13.1162
670	109.225	0.02032	670	123.523	0.02996	670	94.5385	0.0298	670	39.6894	0.0182	670	28.3864	0.02355	670	17.0813	0.02084	670	10.4474	0.03002	670	8.83006	0.02932	670	3.08374	0.02882	670	-136.279	0.02314	670	-95.9684	0.02661	670	-109.684	0.03238	670	-60.2047	0.02117	670	-62.0716	0.02562	670	-21.818	0.02503	670	-10.4418	0.03282	670	-13.3982
669	111.925	0.02074	669	126.58	0.03065	669	96.9965	0.03042	669	41.114	0.01852	669	28.813	0.024	669	17.3423	0.02126	669	10.6579	0.03064	669	9.19479	0.02994	669	3.32675	0.02937	669	-139.419	0.02363	669	-98.3421	0.02715	669	-112.216	0.03299	669	-61.58	0.02159	669	-63.6589	0.02612	669	-22.2312	0.02555	669	-10.815	0.03347	669	-14.0287
668	114.603	0.02111	668	129.518	0.0312	668	99.4069	0.03102	668	42.2725	0.01881	668	29.8637	0.02441	668	17.8267	0.02166	668	10.6209	0.03127	668	9.60239	0.03053	668	3.37805	0.02997	668	-142.815	0.02407	668	-100.675	0.02765	668	-114.993	0.03361	668	-63.0055	0.022	668	-65.3721	0.02663	668	-22.9442	0.02609	668	-10.9905	0.03419	668	-14.3468
667	117.484	0.02151	667	132.437	0.03173	667	101.739	0.03161	667	43.5558	0.01913	667	30.9605	0.02483	667	18.0811	0.02204	667	11.1271	0.03189	667	10.2607	0.03115	667	3.2743	0.03059	667	-146.215	0.0245	667	-103.391	0.0282	667	-117.668	0.03425	667	-64.6468	0.0224	667	-67.2078	0.02715	667	-23.7448	0.02662	667	-11.2582	0.0349	667	-14.5767
666	120.532	0.02191	666	135.509	0.03241	666	104.199	0.03225	666	45.0353	0.01951	666	32.0864	0.02531	666	18.1017	0.02252	666	11.263	0.03256	666	10.2509	0.03187	666	3.21199	0.03123	666	-149.857	0.02496	666	-106.208	0.02876	666	-120.421	0.03493	666	-66.3838	0.02284	666	-69.45	0.02772	666	-24.4093	0.02718	666	-11.7216	0.03567	666	-14.9862
665	123.491	0.02231	665	138.506	0.03304	665	106.903	0.03284	665	46.0607	0.01989	665	32.8812	0.02577	665	18.6415	0.02296	665	11.4228	0.03326	665	10.5662	0.03256	665	3.42591	0.03182	665	-153.458	0.02545	665	-108.901	0.02931	665	-123.752	0.03558	665	-67.9845	0.02327	665	-71.0986	0.02824	665	-25.0124	0.02769	665	-12.2492	0.03643	665	-15.1356
664	126.712	0.02276	664	141.772	0.03366	664	109.481	0.03351	664	47.2458	0.02025	664	33.876	0.02629	664	19.0926	0.02343	664	12.0212	0.03397	664	10.9207	0.03322	664	3.31669	0.03245	664	-157.258	0.02598	664	-111.822	0.02989	664	-126.86	0.03628	664	-69.9429	0.02373	664	-72.9309	0.0288	664	-25.8954	0.02825	664	-12.6644	0.03716	664	-15.651
663	129.62	0.02324	663	145.037	0.03435	663	112.358	0.03417	663	48.6319	0.02062	663	35.087	0.02679	663	19.6115	0.02389	663	12.5987	0.03472	663	10.9978	0.03398	663	3.32406	0.03309	663	-161.233	0.02654	663	-114.439	0.03048	663	-129.923	0.03702	663	-72.0309	0.02417	663	-75.0789	0.02934	663	-26.7313	0.02883	663	-13.0966	0.038	663	-16.1837
662	133.05	0.0237	662	148.31	0.03506	662	115.226	0.03489	662	49.782	0.02106	662	35.8981	0.0273	662	20.1625	0.02436	662	13.057	0.03549	662	11.341	0.03476	662	3.64747	0.03378	662	-165.254	0.02709	662	-117.23	0.0311	662	-133.226	0.03781	662	-74.4982	0.02467	662	-77.2013	0.02995	662	-27.7151	0.0294	662	-13.4548	0.03884	662	-16.4529
661	136.444	0.02424	661	152.23	0.03585	661	118.023	0.03562	661	51.4732	0.02149	661	37.3177	0.0278	661	20.8185	0.02487	661	13.4581	0.03627	661	11.2954	0.03556	661	3.66693	0.03451	661	-169.212	0.02764	661	-120.396	0.03177	661	-136.254	0.0386	661	-77.0541	0.02519	661	-79.295	0.03058	661	-28.4739	0.02998	661	-13.8804	0.03975	661	-16.8881
660	140.066	0.02482	660	156.472	0.03669	660	120.996	0.03637	660	52.977	0.02194	660	37.9417	0.02842	660	21.4991	0.02539	660	13.8105	0.03709	660	12.1384	0.03639	660	3.96568	0.03528	660	-173.706	0.02831	660	-123.478	0.03254	660	-139.71	0.03948	660	-79.2317	0.02573	660	-81.7353	0.03127	660	-29.4105	0.03064	660	-14.1087	0.04065	660	-17.542
659	143.613	0.02535	659	160.528	0.03751	659	123.806	0.03714	659	54.4828	0.02236	659	38.3271	0.02901	659	22.049	0.02591	659	14.3951	0.03795	659	12.362	0.03726	659	3.95608	0.03605	659	-178.282	0.02889	659	-126.667	0.03322	659	-142.953	0.04031	659	-81.6821	0.02629	659	-84.1217	0.03195	659	-30.3595	0.03127	659	-14.5071	0.0416	659	-18.1859
658	147.37	0.02598	658	164.644	0.03835	658	127.058	0.03796	658	56.3167	0.02282	658	39.642	0.0296	658	22.6569	0.02644	658	14.3718	0.0388	658	12.1575	0.03811	658	4.00867	0.0369	658	-182.873	0.02953	658	-130.044	0.034	658	-146.792	0.04122	658	-84.3641	0.02686	658	-86.4577	0.03266	658	-31.441	0.03197	658	-14.8512	0.04249	658	-18.9752
657	151.326	0.02655	657	168.629	0.0392	657	130.21	0.0388	657	57.789	0.02329	657	40.9665	0.03024	657	23.1817	0.02701	657	14.6945	0.03966	657	12.4154	0.03901	657	3.89631	0.03772	657	-187.194	0.03017	657	-133.889	0.03485	657	-150.477	0.04212	657	-86.8816	0.02743	657	-88.9876	0.0334	657	-32.5145	0.03269	657	-15.1178	0.04344	657	-19.6223
656	155.214	0.02714	656	173.183	0.04006	656	133.813	0.03965	656	59.8171	0.02374	656	42.306	0.03087	656	24.031	0.02756	656	15.1364	0.04049	656	12.6602	0.03992	656	3.64831	0.03853	656	-191.988	0.03076	656	-137.597	0.03567	656	-154.131	0.04301	656	-89.3084	0.02806	656	-91.5974	0.03411	656	-33.1983	0.03341	656	-15.6686	0.04436	656	-20.1261
655	159.115	0.02772	655	177.412	0.0409	655	137.093	0.04046	655	61.3841	0.02421	655	43.7028	0.03152	655	24.8998	0.02812	655	15.5512	0.04138	655	13.515	0.04082	655	3.92608	0.03934	655	-196.762	0.03147	655	-141.27	0.03647	655	-157.969	0.04392	655	-91.8015	0.02867	655	-94.6039	0.03483	655	-34.3858	0.03413	655	-16.2624	0.04535	655	-20.6372
654	163.294	0.02828	654	181.376	0.04176	654	140.589	0.04131	654	63.0466	0.02469	654	44.3351	0.03215	654	25.6746	0.02865	654	15.6928	0.04232	654	13.4697	0.04168	654	3.81583	0.04011	654	-201.603	0.03218	654	-145.068	0.03727	654	-162.039	0.04484	654	-94.2698	0.02929	654	-97.1111	0.03553	654	-35.3111	0.03485	654	-16.8008	0.0463	654	-21.3963
653	167.533	0.02883	653	185.773	0.04269	653	144.321	0.04217	653	64.8666	0.02516	653	45.4656	0.03278	653	26.3417	0.02921	653	15.8742	0.04317	653	13.7395	0.0426	653	4.01705	0.04091	653	-206.266	0.03279	653	-148.784	0.03806	653	-166.09	0.0458	653	-96.7759	0.0299	653	-99.511	0.03626	653	-36.1931	0.03558	653	-17.0151	0.0473	653	-21.7741
652	172.029	0.0294	652	190.516	0.04362	652	148.024	0.04303	652	66.679	0.02567	652	47.3439	0.03342	652	27.4468	0.02977	652	16.5519	0.0441	652	14.5268	0.04351	652	4.30714	0.04174	652	-211.351	0.03349	652	-152.87	0.03889	652	-170.142	0.04674	652	-99.8598	0.0305	652	-102.063	0.03703	652	-36.8548	0.03632	652	-17.6507	0.04829	652	-22.1095
651	176.114	0.03001	651	195.28	0.04457	651	151.383	0.04391	651	68.8457	0.02617	651	49.191	0.03405	651	28.229	0.03034	651	16.786	0.04501	651	14.8976	0.04445	651	4.42565	0.04259	651	-216.477	0.03417	651	-156.464	0.03969	651	-174.31	0.04766	651	-102.701	0.03112	651	-104.728	0.0378	651	-37.6926	0.03707	651	-18.0465	0.04933	651	-22.7446
650	180.318	0.03064	650	199.937	0.04544	650	154.974	0.04479	650	70.8466	0.02666	650	50.0819	0.03469	650	29.1208	0.03093	650	17.2349	0.04596	650	15.4416	0.04534	650	4.70183	0.04341	650	-221.423	0.03484	650	-160.307	0.04052	650	-178.624	0.04863	650	-105.347	0.03174	650	-107.683	0.03852	650	-38.8789	0.03779	650	-18.5781	0.05038	650	-23.3649
649	184.982	0.03125	649	204.636	0.04639	649	158.59	0.04568	649	72.6686	0.0272	649	51.6424	0.03537	649	29.62	0.03152	649	17.9723	0.04691	649	15.5291	0.04628	649	4.89083	0.0443	649	-226.883	0.03569	649	-164.368	0.04137	649	-183.049	0.04965	649	-108.314	0.03238	649	-110.592	0.03932	649	-40.3507	0.03857	649	-19.1618	0.05147	649	-23.9419
648	189.782	0.03192	648	209.534	0.04732	648	162.454	0.04661	648	74.9953	0.02772	648	53.7797	0.03604	648	30.4009	0.03211	648	18.8498	0.04794	648	15.5864	0.04721	648	5.17438	0.04527	648	-232.51	0.03647	648	-168.544	0.0422	648	-187.084	0.05067	648	-111.145	0.03306	648	-113.161	0.04013	648	-41.5594	0.03936	648	-19.6103	0.05259	648	-24.6396
647	194.132	0.03254	647	214.429	0.04826	647	166.313	0.0475	647	77.3357	0.02821	647	55.2978	0.03675	647	31.1717	0.03272	647	19.5429	0.04895	647	16.426	0.04818	647	5.18178	0.04616	647	-237.866	0.03718	647	-172.307	0.04303	647	-191.588	0.05166	647	-114.037	0.03366	647	-116.322	0.04091	647	-42.6153	0.04014	647	-20.4264	0.05374	647	-24.9489
646	198.999	0.03322	646	219.38	0.04927	646	170.196	0.04849	646	79.7362	0.02875	646	57.7912	0.03744	646	31.8788	0.03338	646	19.8091	0.04999	646	17.4416	0.04915	646	5.21522	0.04711	646	-243.638	0.03798	646	-176.728	0.04392	646	-195.91	0.05268	646	-116.862	0.03434	646	-119.534	0.04178	646	-44.2242	0.04097	646	-21.1897	0.05491	646	-25.7199
645	203.9	0.03386	645	224.553	0.05028	645	174.3	0.04942	645	82.025	0.02934	645	59.7213	0.03814	645	32.5855	0.03404	645	20.1996	0.05105	645	18.0253	0.05023	645	5.16345	0.04813	645	-249.657	0.03866	645	-180.876	0.04485	645	-200.523	0.05375	645	-119.954	0.03506	645	-123.033	0.04261	645	-45.5678	0.04181	645	-21.851	0.05608	645	-26.2578
644	209	0.03453	644	229.694	0.05134	644	178.768	0.05046	644	84.3345	0.02994	644	61.0134	0.03888	644	33.1985	0.03473	644	20.9481	0.0521	644	18.7024	0.0513	644	5.38535	0.0491	644	-255.725	0.03945	644	-185.578	0.04579	644	-205.148	0.05488	644	-122.629	0.0358	644	-126.304	0.04345	644	-46.7317	0.04267	644	-22.6979	0.05731	644	-27.0056
643	213.871	0.03524	643	235.342	0.05239	643	183.081	0.05151	643	86.9694	0.03047	643	62.6386	0.03965	643	34.3792	0.03546	643	21.6013	0.05324	643	19.008	0.05239	643	5.3388	0.05012	643	-261.735	0.04036	643	-190.176	0.04678	643	-210.214	0.05602	643	-125.886	0.03655	643	-129.567	0.04435	643	-47.8678	0.04354	643	-23.104	0.05859	643	-27.7347
642	218.928	0.03597	642	241.513	0.05356	642	187.714	0.05267	642	89.4057	0.03111	642	64.8124	0.0404	642	35.3465	0.03622	642	21.812	0.05445	642	19.0844	0.05359	642	5.35412	0.05115	642	-267.822	0.04115	642	-195.153	0.04779	642	-215.85	0.05717	642	-129.333	0.0373	642	-133.45	0.04531	642	-48.9038	0.04448	642	-23.8214	0.05993	642	-28.5979
641	224.655	0.03676	641	247.458	0.05468	641	192.054	0.0538	641	92.0317	0.03175	641	66.5851	0.04124	641	36.3754	0.037	641	22.0993	0.05569	641	19.8528	0.05481	641	5.61561	0.05221	641	-274.159	0.042	641	-200.214	0.04888	641	-221.506	0.05837	641	-133.042	0.03808	641	-136.915	0.04625	641	-50.2396	0.04546	641	-24.7194	0.06128	641	-29.6835
640	230.697	0.03753	640	253.366	0.05579	640	196.941	0.05497	640	94.6822	0.03236	640	67.7518	0.04212	640	37.2921	0.03778	640	22.7312	0.05688	640	19.8498	0.05606	640	5.94357	0.05332	640	-280.974	0.04282	640	-205.309	0.04992	640	-227.166	0.05957	640	-137.067	0.03891	640	-141.015	0.0472	640	-51.7734	0.04641	640	-25.0956	0.0627	640	-30.7979
639	236.298	0.03833	639	259.563	0.05695	639	201.776	0.05611	639	97.2788	0.03301	639	70.0119	0.0429	639	38.6864	0.03858	639	23.3951	0.05817	639	20.0032	0.05739	639	6.0453	0.05442	639	-287.837	0.04369	639	-210.451	0.05098	639	-232.681	0.06078	639	-140.907	0.03972	639	-144.914	0.04818	639	-53.2051	0.04738	639	-26.033	0.06411	639	-31.7095
638	242.046	0.03918	638	265.83	0.0582	638	206.765	0.05731	638	100.162	0.03365	638	71.8256	0.04381	638	39.7131	0.03939	638	23.8356	0.05949	638	20.5682	0.05872	638	6.09473	0.0555	638	-294.753	0.04471	638	-215.995	0.05209	638	-238.505	0.06205	638	-144.476	0.04055	638	-148.376	0.04923	638	-54.2769	0.0484	638	-26.7422	0.06553	638	-32.9674
637	248.082	0.03997	637	272.259	0.05937	637	211.815	0.05847	637	102.86	0.03433	637	74.5657	0.04466	637	41.0944	0.04016	637	24.6315	0.06084	637	21.7979	0.06005	637	6.31677	0.05663	637	-301.85	0.04564	637	-221.625	0.05319	637	-244.149	0.06334	637	-148.849	0.0414	637	-152.117	0.05028	637	-55.9308	0.04941	637	-27.6576	0.06703	637	-33.9645
636	254.61	0.04082	636	278.466	0.06066	636	216.496	0.05969	636	106.013	0.03503	636	77.2656	0.04553	636	42.1808	0.04095	636	25.4482	0.06222	636	22.5175	0.06132	636	6.8456	0.05781	636	-309.426	0.04659	636	-227.212	0.05432	636	-250.055	0.06466	636	-153.279	0.04224	636	-156.819	0.05135	636	-57.8636	0.05048	636	-28.4225	0.06846	636	-34.452
635	260.738	0.04164	635	284.768	0.06195	635	221.728	0.0609	635	109.284	0.03572	635	79.5057	0.0464	635	43.6846	0.04176	635	25.9425	0.06361	635	22.9152	0.06269	635	6.85832	0.05899	635	-317.149	0.04748	635	-233.082	0.0555	635	-256.259	0.066	635	-157.638	0.04314	635	-161.104	0.05243	635	-59.5634	0.05156	635	-29.288	0.06996	635	-34.9393
634	266.61	0.0425	634	291.416	0.06326	634	226.973	0.06215	634	112.16	0.03646	634	81.5547	0.04727	634	45.0156	0.04256	634	27.17	0.06492	634	23.447	0.06401	634	6.90595	0.06014	634	-324.822	0.04852	634	-239.069	0.0567	634	-261.848	0.06741	634	-161.666	0.04401	634	-164.936	0.05347	634	-61.3004	0.05265	634	-30.2535	0.07143	634	-35.3374
633	273.13	0.04339	633	298.016	0.06459	633	232.56	0.06345	633	115.38	0.03715	633	84.2717	0.04818	633	45.7285	0.04339	633	28.2131	0.06627	633	23.8772	0.06532	633	7.32111	0.06134	633	-332.399	0.04961	633	-245.208	0.05789	633	-268.103	0.06881	633	-166.089	0.04491	633	-169.661	0.05459	633	-62.9639	0.0538	633	-31.0121	0.0729	633	-36.1908
632	279.957	0.04424	632	305.104	0.06589	632	238.163	0.06474	632	118.664	0.03787	632	86.9078	0.04906	632	46.7828	0.04421	632	29.2286	0.06771	632	24.5354	0.06667	632	7.61564	0.06256	632	-340.438	0.05063	632	-251.345	0.05909	632	-274.658	0.07022	632	-170.479	0.04582	632	-173.83	0.05564	632	-64.86	0.05491	632	-31.6965	0.07445	632	-37.0233
631	286.719	0.04514	631	312.473	0.06727	631	243.846	0.06606	631	122.253	0.03862	631	88.9789	0.05004	631	47.6538	0.04507	631	30.0084	0.06907	631	25.0427	0.06797	631	8.00069	0.06384	631	-348.591	0.05167	631	-257.613	0.06035	631	-281.661	0.07169	631	-174.873	0.04677	631	-178.069	0.05674	631	-66.5473	0.05604	631	-32.7437	0.07599	631	-37.4363
630	293.37	0.04603	630	319.421	0.06864	630	249.738	0.06736	630	125.401	0.03936	630	91.186	0.051	630	49.2445	0.04594	630	30.1991	0.07048	630	25.412	0.06928	630	7.93494	0.06506	630	-356.299	0.05263	630	-263.938	0.06162	630	-288.475	0.0731	630	-179.533	0.04772	630	-182.669	0.05787	630	-68.147	0.05715	630	-33.3929	0.0775	630	-38.3158
629	299.964	0.04693	629	326.66	0.06994	629	255.626	0.06865	629	128.398	0.04009	629	92.7593	0.05198	629	50.1687	0.04682	629	31.4339	0.07189	629	26.4356	0.07068	629	8.05159	0.06632	629	-364.041	0.05375	629	-270.31	0.06287	629	-295.11	0.07453	629	-184.179	0.04868	629	-187.361	0.05899	629	-70.087	0.05822	629	-34.3698	0.07906	629	-39.1713
628	306.865	0.04788	628	333.998	0.0713	628	261.556	0.07	628	132.037	0.04084	628	94.8616	0.053	628	51.2743	0.04772	628	32.3413	0.07329	628	26.7406	0.07217	628	8.37735	0.06757	628	-371.642	0.05491	628	-276.628	0.06414	628	-301.849	0.07599	628	-189.047	0.04969	628	-192.063	0.06014	628	-71.7181	0.05934	628	-35.4795	0.08063	628	-40.203
627	313.971	0.04883	627	341.73	0.07272	627	267.259	0.07136	627	135.923	0.04159	627	97.719	0.05404	627	52.579	0.04867	627	32.7589	0.07476	627	27.8056	0.07363	627	8.0739	0.06893	627	-379.661	0.05598	627	-282.93	0.06545	627	-308.616	0.07744	627	-194.148	0.05069	627	-196.812	0.06134	627	-73.5483	0.06047	627	-36.1966	0.08225	627	-41.5069
626	321.039	0.04983	626	349.464	0.07414	626	273.421	0.07276	626	139.116	0.04238	626	99.2749	0.05505	626	53.9342	0.04961	626	33.6328	0.07633	626	29.1934	0.07516	626	8.27645	0.07028	626	-388.039	0.05704	626	-289.616	0.06679	626	-315.49	0.07886	626	-199.195	0.05167	626	-201.618	0.06253	626	-75.2612	0.06165	626	-37.0594	0.08385	626	-42.4858
625	328.267	0.05078	625	356.751	0.07558	625	279.559	0.07408	625	142.931	0.04315	625	102.312	0.05604	625	55.5675	0.05053	625	34.3499	0.0778	625	29.7238	0.07671	625	8.69397	0.07158	625	-396.49	0.05808	625	-296.219	0.06809	625	-322.228	0.08034	625	-203.847	0.05269	625	-206.121	0.06374	625	-77.2249	0.06284	625	-38.0033	0.08547	625	-43.6377
624	336.323	0.05177	624	364.683	0.07706	624	285.366	0.07548	624	146.806	0.044	624	104.818	0.0571	624	57.1966	0.05155	624	35.0165	0.07933	624	30.1109	0.07824	624	8.34771	0.07301	624	-405.305	0.05929	624	-302.779	0.06938	624	-328.721	0.08186	624	-208.452	0.05373	624	-211.044	0.065	624	-79.372	0.06405	624	-38.902	0.08721	624	-45.3871
623	344.089	0.05282	623	372.947	0.07859	623	291.457	0.07691	623	150.603	0.04485	623	107.646	0.05817	623	58.3298	0.05255	623	36.1308	0.08105	623	30.803	0.07995	623	8.24044	0.07443	623	-414.337	0.06054	623	-309.784	0.07073	623	-335.786	0.08342	623	-214.071	0.05479	623	-216.388	0.06628	623	-81.3517	0.0653	623	-39.98	0.089	623	-46.8768
622	352.344	0.05394	622	381.558	0.0802	622	298.29	0.07844	622	154.603	0.04573	622	110.204	0.05926	622	59.5881	0.05361	622	37.6117	0.08271	622	31.5741	0.08171	622	8.80791	0.07598	622	-423.954	0.06175	622	-317.026	0.07217	622	-342.758	0.08505	622	-219.528	0.0559	622	-221.894	0.0676	622	-83.1042	0.06667	622	-40.5551	0.09094	622	-48.2274
621	360.913	0.05507	621	389.863	0.08184	621	305.554	0.07998	621	158.654	0.04661	621	112.952	0.06044	621	60.9651	0.0547	621	38.3338	0.08439	621	32.7871	0.08342	621	8.81156	0.07756	621	-433.887	0.06298	621	-324.607	0.07366	621	-350.307	0.08676	621	-225.381	0.05701	621	-227.818	0.06899	621	-85.2144	0.06803	621	-41.7355	0.09287	621	-49.4278
620	370.247	0.05625	620	399.207	0.08358	620	312.563	0.08161	620	162.98	0.0476	620	116.233	0.06164	620	62.6538	0.05585	620	39.1763	0.08631	620	33.612	0.08522	620	9.24855	0.07913	620	-444.165	0.0643	620	-332.378	0.07523	620	-358.497	0.08852	620	-231.285	0.05818	620	-234.626	0.07045	620	-87.5814	0.0695	620	-42.8325	0.09493	620	-51.0377
619	379.337	0.05745	619	408.831	0.08532	619	320.07	0.08334	619	167.891	0.04856	619	119.52	0.06297	619	64.6713	0.05704	619	40.2789	0.08822	619	34.3666	0.08711	619	9.39179	0.08074	619	-454.351	0.06581	619	-340.613	0.07684	619	-367.156	0.0904	619	-237.259	0.05943	619	-241.105	0.07194	619	-90.2219	0.07099	619	-43.8203	0.09707	619	-52.3036
618	388.979	0.05874	618	418.616	0.0871	618	327.486	0.0851	618	172.41	0.04958	618	123.602	0.06428	618	66.767	0.05825	618	41.9034	0.09011	618	35.1242	0.08897	618	9.96728	0.08248	618	-464.929	0.06732	618	-349.189	0.07852	618	-376.308	0.09228	618	-243.308	0.06068	618	-248.1	0.07348	618	-92.9069	0.07251	618	-45.2472	0.09927	618	-53.1775
617	398.863	0.06001	617	428.423	0.08893	617	335.812	0.08693	617	176.929	0.05059	617	126.306	0.06564	617	68.1726	0.05949	617	43.6979	0.09216	617	37.2356	0.09082	617	10.6433	0.08428	617	-475.754	0.06867	617	-358.142	0.08026	617	-385.293	0.09423	617	-249.845	0.06201	617	-255.429	0.07505	617	-95.5006	0.07411	617	-46.3914	0.10148	617	-54.4271
616	408.899	0.06128	616	438.659	0.09079	616	343.374	0.08872	616	181.954	0.05168	616	130.735	0.06704	616	70.3573	0.06077	616	45.0662	0.09425	616	37.6356	0.09283	616	10.7328	0.086	616	-486.343	0.07004	616	-367.347	0.08205	616	-394.988	0.09616	616	-257.407	0.06334	616	-262.416	0.07666	616	-98.3548	0.0757	616	-47.5934	0.10377	616	-54.9641
615	418.757	0.06253	615	449.099	0.09266	615	351.153	0.09055	615	186.797	0.05276	615	134.665	0.06846	615	72.0028	0.06202	615	46.3408	0.09623	615	38.3647	0.09483	615	11.3679	0.08767	615	-497.36	0.07156	615	-376.281	0.08379	615	-404.236	0.09806	615	-263.611	0.06469	615	-269.514	0.07828	615	-101.529	0.07727	615	-48.9442	0.10607	615	-56.0401
614	428.778	0.06383	614	459.796	0.0946	614	360.043	0.09237	614	192.115	0.05386	614	139.117	0.06985	614	74.1941	0.06328	614	48.0076	0.09834	614	39.7619	0.09673	614	11.8233	0.08941	614	-508.565	0.07311	614	-385.412	0.08554	614	-414.565	0.10005	614	-270.889	0.06606	614	-276.601	0.07992	614	-104.575	0.07888	614	-50.4016	0.1083	614	-57.0433
613	438.562	0.06512	613	469.955	0.09649	613	367.849	0.09413	613	197.181	0.05495	613	142.432	0.07118	613	76.4879	0.06449	613	49.5647	0.10041	613	40.7705	0.09871	613	12.2188	0.09111	613	-520.006	0.07452	613	-394.291	0.08724	613	-423.517	0.10202	613	-277.786	0.06739	613	-283.792	0.08156	613	-107.122	0.08047	613	-52.0612	0.1106	613	-58.4753
612	448.647	0.06648	612	480.897	0.09848	612	375.729	0.09592	612	202.111	0.05602	612	147.616	0.07258	612	78.1445	0.06578	612	50.5249	0.10242	612	41.3886	0.10069	612	12.2609	0.09284	612	-531.755	0.07601	612	-403.495	0.08904	612	-433.113	0.10406	612	-284.762	0.06885	612	-290.458	0.08321	612	-109.61	0.08211	612	-53.6077	0.11296	612	-60.0093
611	458.58	0.06789	611	491.61	0.1005	611	384.026	0.09777	611	207.679	0.05713	611	152.013	0.07402	611	80.4037	0.06709	611	51.8981	0.10448	611	42.8526	0.10269	611	12.3995	0.09463	611	-543.699	0.0777	611	-412.977	0.09083	611	-442.664	0.10604	611	-292.257	0.07023	611	-297.826	0.08486	611	-112.308	0.08375	611	-55.0828	0.11531	611	-61.2194
610	469.356	0.06926	610	501.954	0.10245	610	392.329	0.0996	610	213.254	0.05823	610	156.365	0.07549	610	82.5428	0.06839	610	53.452	0.10665	610	44.4432	0.10476	610	12.9373	0.09647	610	-555.658	0.07941	610	-422.679	0.0926	610	-452.981	0.10808	610	-300.007	0.07164	610	-304.966	0.08654	610	-114.825	0.0854	610	-57.0505	0.11779	610	-62.5147
609	480.435	0.07074	609	512.624	0.10448	609	401.038	0.10148	609	218.54	0.0594	609	160.947	0.07693	609	84.5343	0.06975	609	54.8404	0.1087	609	46.1118	0.10681	609	12.7914	0.09839	609	-568.452	0.08102	609	-432.781	0.09445	609	-462.704	0.11014	609	-307.131	0.07313	609	-311.742	0.08828	609	-116.994	0.08713	609	-58.0074	0.12023	609	-64.6869
608	491.552	0.07218	608	523.182	0.10637	608	409.507	0.1034	608	224.217	0.06052	608	164.049	0.07837	608	86.9843	0.07113	608	56.3049	0.11077	608	47.6071	0.10889	608	13.3029	0.10025	608	-580.336	0.08259	608	-442.769	0.0963	608	-472.995	0.11222	608	-314.149	0.07458	608	-319.325	0.08999	608	-119.613	0.08884	608	-59.3832	0.12264	608	-65.7832
607	502.877	0.07368	607	533.84	0.1083	607	418.334	0.10533	607	230.069	0.06168	607	167.771	0.07988	607	88.8742	0.07254	607	57.5586	0.11302	607	48.0237	0.11107	607	13.1148	0.10212	607	-592.374	0.08428	607	-452.333	0.09812	607	-483.269	0.11425	607	-322.668	0.07604	607	-326.792	0.0917	607	-122.314	0.09058	607	-61.4252	0.12514	607	-67.5429
606	514.818	0.07518	606	544.913	0.11027	606	427.253	0.10735	606	236.393	0.06288	606	171.746	0.08146	606	91.2503	0.07401	606	59.0444	0.11529	606	49.31	0.11327	606	13.6975	0.10414	606	-605.152	0.08603	606	-463.272	0.10013	606	-493.45	0.11639	606	-330.247	0.07757	606	-335.026	0.09346	606	-125.445	0.09237	606	-62.6039	0.12773	606	-69.2415
605	526.874	0.07666	605	556.577	0.11223	605	436.832	0.10932	605	242.638	0.06413	605	177.036	0.08302	605	93.5096	0.07543	605	60.9781	0.11764	605	50.6407	0.11551	605	13.957	0.10612	605	-617.627	0.08765	605	-474.453	0.1021	605	-503.515	0.11852	605	-338.005	0.07909	605	-343.424	0.09526	605	-128.838	0.09411	605	-64.1182	0.13031	605	-71.5657
604	538.744	0.07812	604	567.913	0.11422	604	445.967	0.11132	604	248.746	0.06535	604	179.779	0.08458	604	95.7886	0.07683	604	62.2159	0.12008	604	51.6404	0.11784	604	14.3501	0.10803	604	-630.171	0.08921	604	-484.598	0.104	604	-512.964	0.12065	604	-346.385	0.0806	604	-352.041	0.09705	604	-132.049	0.09588	604	-65.2746	0.13288	604	-73.2363
603	550.951	0.07965	603	579.894	0.11634	603	455.37	0.11341	603	255.357	0.06661	603	184.696	0.08616	603	98.2906	0.07833	603	63.7362	0.12256	603	52.758	0.12022	603	15.1145	0.11003	603	-643.859	0.09097	603	-495.264	0.10602	603	-523.041	0.12283	603	-354.777	0.08214	603	-359.824	0.0989	603	-135.354	0.09774	603	-66.847	0.13564	603	-74.6624
602	563.871	0.08126	602	592.63	0.1186	602	465.55	0.11558	602	261.749	0.06796	602	189.364	0.0879	602	100.945	0.07994	602	65.517	0.12505	602	54.7002	0.12258	602	15.4462	0.11217	602	-657.843	0.09288	602	-506.446	0.10819	602	-533.807	0.1252	602	-363.454	0.08379	602	-368.926	0.1008	602	-139.235	0.09968	602	-68.9095	0.13831	602	-76.1189
601	576.987	0.08293	601	605.756	0.12092	601	475.536	0.11776	601	268.841	0.06938	601	194.126	0.08966	601	103.7	0.08155	601	67.6526	0.1277	601	55.6449	0.12508	601	15.9356	0.11436	601	-672.801	0.09473	601	-518.509	0.11042	601	-544.788	0.12761	601	-372.823	0.08554	601	-378.481	0.1028	601	-142.773	0.10165	601	-70.4475	0.14123	601	-77.4985
600	590.149	0.08462	600	619.266	0.12324	600	485.321	0.11998	600	275.615	0.07079	600	199.667	0.09145	600	106.893	0.0832	600	69.4279	0.13038	600	57.3362	0.12768	600	16.2502	0.11657	600	-688.15	0.0966	600	-530.783	0.11262	600	-556.34	0.12998	600	-382.151	0.08723	600	-387.048	0.10491	600	-146.236	0.10366	600	-72.0178	0.1442	600	-79.5
599	603.21	0.08633	599	632.081	0.12553	599	495.113	0.12224	599	282.68	0.07226	599	205.026	0.09326	599	109.332	0.08487	599	71.0493	0.13296	599	58.7713	0.13014	599	17.0275	0.11875	599	-703.077	0.09854	599	-542.234	0.11472	599	-568.173	0.13238	599	-391.182	0.08897	599	-396.45	0.10693	599	-149.615	0.10568	599	-73.8888	0.14708	599	-80.3441
598	616.436	0.08813	598	645.298	0.12787	598	505.634	0.12455	598	290.301	0.07376	598	210.444	0.09516	598	111.911	0.08651	598	73.1255	0.13562	598	60.0706	0.13281	598	17.7009	0.1209	598	-717.948	0.10058	598	-554.206	0.11694	598	-580.926	0.13486	598	-400.766	0.09074	598	-405.981	0.10898	598	-153.603	0.10778	598	-75.6731	0.15008	598	-82.1493
597	629.626	0.08998	597	659.255	0.13033	597	516.194	0.12688	597	297.865	0.07524	597	215.059	0.097	597	114.834	0.0882	597	75.386	0.13822	597	62.5755	0.13542	597	17.9509	0.1231	597	-732.957	0.10255	597	-566.765	0.11923	597	-593.525	0.13732	597	-410.394	0.09261	597	-415.3	0.11107	597	-157.601	0.10992	597	-77.8925	0.15312	597	-84.5499
596	643.577	0.09188	596	673.79	0.13279	596	527.13	0.12927	596	305.288	0.07674	596	220.833	0.09884	596	117.747	0.08992	596	77.2583	0.14082	596	63.3993	0.13797	596	18.5458	0.12537	596	-748.135	0.10468	596	-579.764	0.12154	596	-606.86	0.13991	596	-419.539	0.09446	596	-423.933	0.11323	596	-161.34	0.11202	596	-80.1535	0.15624	596	-86.5898
595	656.425	0.09368	595	687.337	0.13519	595	538.038	0.1316	595	312.533	0.07821	595	226.398	0.10063	595	120.476	0.09158	595	78.6696	0.1436	595	64.8059	0.14061	595	18.8237	0.12748	595	-763.123	0.10675	595	-592.438	0.12378	595	-619.159	0.14238	595	-429.377	0.09625	595	-433.673	0.11535	595	-164.84	0.11406	595	-82.1107	0.15932	595	-89.0771
594	670.649	0.0956	594	701.049	0.13769	594	549.756	0.13404	594	320.361	0.07974	594	232.42	0.10247	594	123.558	0.09335	594	80.0083	0.14641	594	67.123	0.14339	594	19.2554	0.12977	594	-778.645	0.10897	594	-605.235	0.12614	594	-631.866	0.14497	594	-439.473	0.09816	594	-443.738	0.11748	594	-168.719	0.11622	594	-84.0386	0.16245	594	-91.2653
593	684.59	0.09749	593	715.385	0.14025	593	561.069	0.13653	593	328.131	0.08132	593	237.824	0.10437	593	125.946	0.09509	593	81.4154	0.14913	593	68.297	0.14605	593	19.0252	0.13208	593	-794.426	0.11104	593	-618.614	0.12857	593	-644.92	0.14762	593	-449.244	0.10008	593	-453.18	0.1197	593	-172.443	0.11845	593	-86.1801	0.16553	593	-93.4695
592	698.2	0.09936	592	729.718	0.14275	592	572.403	0.13896	592	335.57	0.08287	592	244.774	0.10625	592	128.837	0.09683	592	83.5688	0.15202	592	70.4914	0.14877	592	19.4904	0.13429	592	-810.065	0.1132	592	-631.555	0.13093	592	-657.042	0.15019	592	-459.565	0.102	592	-462.926	0.1219	592	-176.39	0.12066	592	-88.3252	0.16867	592	-95.1327
591	712.523	0.10126	591	744.086	0.14537	591	583.789	0.14142	591	343.899	0.08447	591	250.773	0.10812	591	131.935	0.09869	591	84.8628	0.15499	591	72.2328	0.15159	591	19.5791	0.13667	591	-825.835	0.1154	591	-645.037	0.13333	591	-669.602	0.15287	591	-469.882	0.10401	591	-473.688	0.12423	591	-180.198	0.12301	591	-90.2356	0.17186	591	-97.6623
590	727.928	0.10317	590	758.918	0.14802	590	595.764	0.14399	590	351.418	0.08617	590	257.947	0.11015	590	134.744	0.10059	590	86.7587	0.15783	590	73.9941	0.15443	590	20.3074	0.1391	590	-842.505	0.11756	590	-658.995	0.13582	590	-683.252	0.15557	590	-480.971	0.10601	590	-484.493	0.12661	590	-184.457	0.12539	590	-92.3016	0.17519	590	-99.3739
589	743.408	0.10511	589	773.906	0.15071	589	607.966	0.14657	589	359.625	0.08785	589	263.875	0.11221	589	138.49	0.10247	589	88.9256	0.16075	589	75.3757	0.15718	589	20.7625	0.14152	589	-859.183	0.11973	589	-672.605	0.13831	589	-695.749	0.15818	589	-491.62	0.10806	589	-494.69	0.12895	589	-188.548	0.12781	589	-94.5448	0.17847	589	-101.313
588	758.842	0.10708	588	788.341	0.15332	588	619.471	0.14919	588	368.185	0.08955	588	271.044	0.11433	588	141.708	0.10435	588	91.1401	0.1639	588	77.1128	0.16027	588	21.269	0.14404	588	-875.488	0.12198	588	-686.559	0.1408	588	-708.468	0.16083	588	-503.644	0.11018	588	-506.802	0.13133	588	-193.105	0.1303	588	-96.597	0.18182	588	-102.912
587	774.851	0.10912	587	803.77	0.15603	587	631.532	0.15182	587	377.63	0.09131	587	278.145	0.11652	587	144.22	0.10633	587	93.9097	0.16711	587	78.9399	0.16338	587	22.0414	0.14661	587	-892.957	0.1244	587	-701.218	0.14336	587	-721.947	0.16358	587	-515.499	0.11235	587	-518.217	0.13381	587	-197.798	0.13281	587	-98.6103	0.18532	587	-105.242
586	791.583	0.11128	586	819.462	0.15876	586	644.494	0.15449	586	387.001	0.09308	586	285.101	0.11867	586	147.568	0.10836	586	96.2468	0.17016	586	80.5057	0.16633	586	22.8008	0.14923	586	-910.436	0.12678	586	-715.857	0.14595	586	-736.345	0.16642	586	-527.362	0.1145	586	-528.784	0.13625	586	-202.701	0.13539	586	-100.746	0.1888	586	-107.467
585	808.653	0.11345	585	835.77	0.16158	585	657.183	0.15729	585	395.796	0.09489	585	291.805	0.12091	585	151.29	0.11042	585	98.3919	0.17349	585	81.7745	0.16945	585	23.3071	0.15199	585	-928.432	0.12929	585	-730.955	0.14872	585	-751.659	0.16934	585	-539.505	0.11683	585	-542.159	0.13875	585	-206.899	0.13795	585	-103.235	0.19248	585	-109.905
584	825.347	0.11565	584	851.121	0.16428	584	669.816	0.16	584	405.69	0.09668	584	298.428	0.12315	584	155.083	0.1125	584	100.261	0.17679	584	83.4819	0.17267	584	23.8548	0.1546	584	-946.115	0.13181	584	-745.537	0.15138	584	-766.201	0.17222	584	-551.587	0.11906	584	-554.535	0.14128	584	-211.847	0.14056	584	-105.503	0.19623	584	-112.175
583	842.322	0.11797	583	867.21	0.16714	583	683.033	0.16278	583	415.255	0.09853	583	306.274	0.12549	583	158.399	0.11468	583	102.41	0.17999	583	85.6291	0.17571	583	23.6833	0.15732	583	-965.208	0.13445	583	-760.822	0.15406	583	-781.011	0.17525	583	-563.615	0.12145	583	-566.389	0.14394	583	-216.505	0.14327	583	-107.71	0.19995	583	-115.685
582	859.059	0.12028	582	883.601	0.16995	582	695.365	0.1655	582	424.877	0.10039	582	313.593	0.1278	582	161.186	0.11686	582	104.652	0.1834	582	88.1338	0.17889	582	24.0625	0.15998	582	-983.447	0.13702	582	-775.878	0.15671	582	-796.304	0.17824	582	-575.932	0.12379	582	-578.164	0.14665	582	-221.119	0.14592	582	-110.057	0.20366	582	-118.538
581	876.965	0.1227	581	901.018	0.17297	581	708.952	0.16831	581	434.981	0.1023	581	320.602	0.13019	581	165.355	0.11914	581	107.466	0.18688	581	89.9215	0.18207	581	24.66	0.16273	581	-1001.93	0.1397	581	-791.516	0.15943	581	-811.581	0.18132	581	-588.187	0.12618	581	-590.551	0.14935	581	-226.391	0.14866	581	-112.932	0.20744	581	-121.389
580	894.726	0.12509	580	918.277	0.17595	580	722.432	0.17108	580	444.49	0.10427	580	327.634	0.13259	580	169.692	0.12133	580	110.542	0.19025	580	92.3428	0.18523	580	25.2352	0.16545	580	-1020.47	0.14243	580	-806.291	0.16214	580	-826.825	0.18431	580	-600.308	0.12857	580	-601.898	0.15216	580	-231	0.15141	580	-116.181	0.21129	580	-124.027
579	911.793	0.12741	579	935.109	0.1788	579	735.634	0.17378	579	454.388	0.10619	579	335.748	0.13508	579	173.575	0.12352	579	113.897	0.1937	579	94.4723	0.18853	579	26.5144	0.16811	579	-1038.94	0.14508	579	-821.348	0.16478	579	-840.929	0.18719	579	-613.093	0.13084	579	-615.096	0.15488	579	-235.614	0.15406	579	-118.245	0.21519	579	-126.323
578	930.889	0.12983	578	952.601	0.18185	578	748.586	0.17666	578	464.576	0.10814	578	343.327	0.13763	578	177.538	0.12581	578	118.271	0.19717	578	96.9192	0.19181	578	27.5416	0.17092	578	-1058.46	0.14781	578	-837.319	0.16755	578	-855.843	0.19018	578	-625.798	0.13331	578	-627.446	0.1577	578	-240.927	0.15685	578	-120.923	0.21915	578	-128.743
577	948.768	0.13229	577	970.34	0.18488	577	761.673	0.17951	577	474.152	0.1102	577	351.19	0.14017	577	181.249	0.12803	577	121.383	0.20059	577	99.1516	0.19506	577	28.4869	0.17368	577	-1077	0.15057	577	-853.276	0.1703	577	-870.577	0.19315	577	-638.447	0.13582	577	-638.889	0.16051	577	-246.239	0.15966	577	-124.087	0.22303	577	-130.192
576	966.625	0.13476	576	987.653	0.18785	576	775.507	0.1824	576	484.911	0.11225	576	359.796	0.14276	576	185.283	0.13029	576	124.159	0.20418	576	102.718	0.1984	576	29.2572	0.1765	576	-1096.23	0.15332	576	-869.81	0.17311	576	-885.355	0.19616	576	-651.872	0.13842	576	-652.549	0.16327	576	-251.668	0.16243	576	-127.597	0.22711	576	-132.204
575	985.048	0.13725	575	1005.02	0.19081	575	789.287	0.18536	575	496.036	0.11438	575	368.265	0.14533	575	189.891	0.13258	575	127.371	0.2079	575	105.735	0.20186	575	30.6629	0.1793	575	-1115.96	0.1561	575	-885.716	0.17591	575	-900.298	0.19923	575	-665.429	0.14107	575	-665.67	0.16607	575	-256.725	0.16526	575	-129.765	0.23119	575	-134.731
574	1003.34	0.13978	574	1022.26	0.19381	574	802.909	0.18835	574	506.768	0.11654	574	376.939	0.14805	574	193.635	0.13497	574	130.445	0.21142	574	108.254	0.20522	574	31.462	0.18215	574	-1135.83	0.15886	574	-903.067	0.17881	574	-916.266	0.20231	574	-678.569	0.14372	574	-678.809	0.16885	574	-262.425	0.16813	574	-132.219	0.23522	574	-137.303
573	1021.48	0.14239	573	1039.73	0.19685	573	816.903	0.19141	573	517.933	0.11878	573	385.21	0.15071	573	197.254	0.13742	573	133.103	0.21504	573	110.229	0.20875	573	31.8514	0.18499	573	-1156.05	0.16167	573	-920.13	0.18178	573	-931.86	0.20548	573	-692.462	0.1464	573	-692.056	0.17165	573	-268.479	0.17103	573	-134.955	0.23936	573	-139.303
572	1039.78	0.14505	572	1058.44	0.19997	572	831.757	0.19453	572	528.72	0.12105	572	394.93	0.15345	572	200.519	0.1399	572	135.115	0.21887	572	113.205	0.21247	572	31.883	0.18782	572	-1175.75	0.16456	572	-937.76	0.1848	572	-948.056	0.20868	572	-706.899	0.14916	572	-707.12	0.17459	572	-274.358	0.174	572	-138.374	0.24364	572	-142.381
571	1059.29	0.14783	571	1078.16	0.20324	571	846.62	0.19768	571	540.226	0.12347	571	403.315	0.15627	571	204.575	0.14252	571	137.826	0.22262	571	114.424	0.21611	571	31.8777	0.1907	571	-1197.1	0.16762	571	-955.995	0.18795	571	-964.46	0.21201	571	-720.823	0.15191	571	-720.803	0.17762	571	-280.857	0.17724	571	-141.192	0.24792	571	-145.819
570	1078.48	0.15064	570	1096.79	0.20647	570	861.589	0.20079	570	551.893	0.12592	570	411.676	0.15907	570	209.016	0.14512	570	141.62	0.22653	570	116.284	0.21987	570	32.5344	0.19359	570	-1218.18	0.17074	570	-973.783	0.19115	570	-980.313	0.21533	570	-735.053	0.15469	570	-734.674	0.18066	570	-286.45	0.18047	570	-143.94	0.25229	570	-149.298
569	1098.53	0.15358	569	1116.28	0.20977	569	876.673	0.20401	569	564.008	0.12845	569	420.892	0.16194	569	213.343	0.14788	569	144.795	0.23054	569	117.365	0.2237	569	33.2473	0.19643	569	-1239.41	0.17405	569	-992.182	0.19431	569	-998.157	0.21865	569	-750.937	0.1576	569	-749.205	0.18384	569	-292.969	0.18379	569	-146.617	0.25676	569	-152.46
568	1118.15	0.15661	568	1135.47	0.21313	568	891.499	0.20719	568	575.571	0.13098	568	431.051	0.16489	568	217.663	0.15071	568	147.745	0.23444	568	121.133	0.22753	568	33.8845	0.19938	568	-1260.93	0.17736	568	-1011.85	0.19753	568	-1014.56	0.22199	568	-765.83	0.16054	568	-762.785	0.18712	568	-298.482	0.18713	568	-150.179	0.26116	568	-155.602
567	1138.53	0.15962	567	1155.51	0.21646	567	906.769	0.21049	567	587.912	0.13357	567	440.962	0.16786	567	221.571	0.15354	567	150.561	0.23841	567	125.163	0.23139	567	34.8762	0.20239	567	-1282.51	0.18063	567	-1030.59	0.20077	567	-1031.16	0.22525	567	-781.806	0.16354	567	-776.403	0.19049	567	-304.536	0.19052	567	-153.42	0.26564	567	-159.139
566	1159.34	0.16253	566	1174.38	0.2196	566	921.268	0.21369	566	600.788	0.13614	566	449.997	0.17078	566	226.592	0.1563	566	154.548	0.24257	566	126.971	0.23528	566	35.7991	0.20537	566	-1304.24	0.18393	566	-1049.08	0.20391	566	-1046.27	0.22833	566	-797.461	0.16661	566	-791.174	0.1938	566	-310.4	0.19395	566	-156.452	0.27024	566	-162.448
565	1179.34	0.1655	565	1192.39	0.22274	565	936.15	0.21688	565	612.914	0.13875	565	461.093	0.17377	565	230.957	0.15915	565	157.952	0.2465	565	131.257	0.23897	565	36.0041	0.20844	565	-1325.91	0.18718	565	-1068.08	0.20703	565	-1062.81	0.23145	565	-812.095	0.16973	565	-805.986	0.19709	565	-317.123	0.19731	565	-159.714	0.27477	565	-165.708
564	1199.34	0.16847	564	1209.97	0.22576	564	950.504	0.22004	564	626.601	0.14124	564	469.614	0.17674	564	236.025	0.16202	564	160.993	0.2503	564	134.62	0.24252	564	37.3845	0.21144	564	-1346.73	0.19036	564	-1085.95	0.21008	564	-1079.56	0.23445	564	-827.302	0.17278	564	-819.154	0.20033	564	-323	0.20058	564	-163.176	0.27899	564	-168.72
563	1218.81	0.17135	563	1227.77	0.22873	563	964.78	0.22311	563	638.312	0.14368	563	478.927	0.17968	563	240.754	0.16475	563	164.243	0.25428	563	138.206	0.24616	563	38.7726	0.2144	563	-1366.26	0.19351	563	-1104.03	0.21306	563	-1094.04	0.23737	563	-842.313	0.17573	563	-832.975	0.20344	563	-328.514	0.20378	563	-165.979	0.28331	563	-171.151
562	1238.52	0.17424	562	1245.32	0.23169	562	980.028	0.22623	562	650.22	0.14605	562	488.209	0.18256	562	244.777	0.16739	562	167.588	0.25816	562	140.928	0.2498	562	39.2212	0.21728	562	-1386.04	0.19662	562	-1121.33	0.21609	562	-1108.41	0.24027	562	-857.83	0.17872	562	-848.504	0.20651	562	-334.668	0.20694	562	-169.077	0.28764	562	-173.283
561	1257.6	0.17723	561	1264.54	0.23481	561	994.852	0.22934	561	663.046	0.14862	561	498.443	0.18554	561	249.7	0.17013	561	171.079	0.2621	561	143.091	0.25352	561	39.8417	0.22011	561	-1406.55	0.19982	561	-1139.55	0.2191	561	-1124.87	0.24335	561	-873.52	0.18184	561	-863.216	0.20974	561	-341.514	0.21033	561	-172.403	0.29221	561	-176.488
560	1277.81	0.18038	560	1284.29	0.23813	560	1009.22	0.23245	560	676.326	0.15127	560	508.043	0.18864	560	254.418	0.17297	560	174.479	0.26619	560	144.919	0.25738	560	40.9242	0.22305	560	-1427.73	0.2033	560	-1156.87	0.22215	560	-1142.35	0.24665	560	-888.927	0.18507	560	-877.558	0.21302	560	-348.009	0.21382	560	-175.676	0.297	560	-179.193
559	1297.81	0.18355	559	1303.79	0.2414	559	1024.09	0.23555	559	689.49	0.15393	559	517.451	0.19173	559	259.207	0.17591	559	178.011	0.2706	559	147.696	0.26134	559	42.2278	0.22599	559	-1448.93	0.20671	559	-1175.74	0.22522	559	-1158.29	0.24997	559	-905.148	0.18832	559	-895.6	0.21632	559	-354.205	0.21723	559	-178.849	0.30176	559	-182.149
558	1319.06	0.18685	558	1323.48	0.24469	558	1039.25	0.23877	558	703.481	0.15676	558	527.226	0.19501	558	264.571	0.17886	558	182.16	0.2748	558	150.691	0.26511	558	43.8937	0.22903	558	-1471.05	0.21018	558	-1194.21	0.22837	558	-1175.47	0.25327	558	-921.534	0.1917	558	-910.261	0.21968	558	-360.008	0.22074	558	-182.349	0.30657	558	-185.531
557	1340.7	0.19012	557	1343.97	0.24813	557	1054.78	0.24207	557	716.951	0.15964	557	538.969	0.19838	557	268.716	0.18182	557	186.422	0.2791	557	153.042	0.26907	557	44.6139	0.2322	557	-1492.14	0.21381	557	-1213.13	0.23145	557	-1191.76	0.25666	557	-938.115	0.19501	557	-924.681	0.22318	557	-366.802	0.2244	557	-185.314	0.31156	557	-189.299
556	1363.22	0.19354	556	1363.61	0.25143	556	1070.46	0.24541	556	731.017	0.16264	556	550.034	0.20181	556	274.446	0.18498	556	190.673	0.28372	556	156.41	0.27312	556	45.3492	0.23537	556	-1514.31	0.21753	556	-1232.72	0.23467	556	-1208.42	0.26008	556	-954.628	0.19862	556	-941.649	0.22681	556	-373.414	0.22814	556	-189.216	0.31658	556	-192.089
555	1385.48	0.19688	555	1383.38	0.25479	555	1084.67	0.24865	555	743.991	0.16555	555	560.473	0.20522	555	279.708	0.18817	555	194.801	0.28792	555	159.947	0.27699	555	47.0485	0.23853	555	-1535.35	0.22119	555	-1251.83	0.23781	555	-1225.66	0.26328	555	-971.424	0.20206	555	-957.718	0.23038	555	-378.941	0.23169	555	-193.072	0.32149	555	-195.87
554	1406.57	0.20014	554	1402.52	0.25795	554	1099.93	0.25185	554	757.396	0.16844	554	572.356	0.20857	554	285.06	0.19134	554	198.473	0.29211	554	162.91	0.28075	554	47.5569	0.24155	554	-1555.91	0.22484	554	-1271.12	0.24096	554	-1241.28	0.26637	554	-986.924	0.20544	554	-972.024	0.23389	554	-385.059	0.23519	554	-196.458	0.32654	554	-199.077
553	1427.17	0.20347	553	1421.29	0.26115	553	1115.04	0.25505	553	770.465	0.17144	553	582.654	0.21191	553	290.132	0.19458	553	202.124	0.29645	553	165.901	0.28467	553	48.2011	0.24444	553	-1577.13	0.22838	553	-1290.22	0.24399	553	-1256.39	0.26942	553	-1001.79	0.20888	553	-987.433	0.23743	553	-391.419	0.23872	553	-199.817	0.33137	553	-202.639
552	1447.66	0.20683	552	1440.14	0.26432	552	1129.84	0.25826	552	784.383	0.17448	552	592.96	0.21537	552	295.192	0.19782	552	206.46	0.3007	552	168.589	0.28846	552	48.9036	0.2472	552	-1597.57	0.232	552	-1308.68	0.24699	552	-1272.59	0.27255	552	-1018.56	0.21224	552	-1002.17	0.24108	552	-397.808	0.24227	552	-203.605	0.33607	552	-206.381
551	1467.46	0.21021	551	1458.93	0.26748	551	1145.12	0.26143	551	797.655	0.17757	551	603.928	0.2187	551	300.421	0.20115	551	209.307	0.30477	551	171.156	0.29217	551	48.9215	0.24995	551	-1618.35	0.23575	551	-1327.58	0.24999	551	-1287.28	0.27554	551	-1034.02	0.21565	551	-1015.36	0.24468	551	-404.332	0.24585	551	-206.676	0.34093	551	-209.218
550	1487.16	0.21363	550	1477.78	0.27063	550	1159.75	0.2645	550	810.491	0.18069	550	614.806	0.22205	550	305.271	0.20444	550	213.283	0.30912	550	173.488	0.29603	550	50.136	0.2526	550	-1639.28	0.23931	550	-1344.72	0.25295	550	-1304.12	0.27855	550	-1049.17	0.21912	550	-1031.04	0.24813	550	-410.523	0.24935	550	-210.281	0.34593	550	-212.537
549	1507.16	0.2172	549	1496.41	0.27376	549	1174.75	0.26761	549	824.495	0.18389	549	624.225	0.22554	549	310.34	0.20783	549	217.03	0.31342	549	176.863	0.29997	549	50.7546	0.2553	549	-1660.43	0.24296	549	-1364.02	0.25609	549	-1319.81	0.28167	549	-1065.76	0.22259	549	-1046.41	0.25162	549	-416.916	0.25295	549	-213.721	0.35078	549	-216.869
548	1527.15	0.2208	548	1514.34	0.27673	548	1190.17	0.27081	548	838.312	0.18715	548	634.307	0.22916	548	316.083	0.21132	548	221.114	0.31756	548	178.779	0.30382	548	51.5706	0.25807	548	-1680.93	0.24669	548	-1382.73	0.25912	548	-1334.84	0.28475	548	-1082.45	0.22613	548	-1060.67	0.25509	548	-423.896	0.25665	548	-216.465	0.35569	548	-219.951
547	1547.26	0.2245	547	1531.29	0.2796	547	1204.56	0.27387	547	851.472	0.19039	547	645.372	0.23278	547	321.417	0.21476	547	225.501	0.32188	547	181.947	0.30767	547	53.1409	0.26089	547	-1700.24	0.2505	547	-1401.03	0.26216	547	-1350.22	0.28781	547	-1098.56	0.22972	547	-1075.67	0.25855	547	-430.473	0.26049	547	-219.659	0.3606	547	-222.827
546	1567.91	0.22814	546	1548.45	0.28252	546	1218.67	0.27698	546	864.125	0.19366	546	655.698	0.23642	546	327.356	0.21823	546	228.856	0.32624	546	185.106	0.31156	546	53.7277	0.26375	546	-1719.53	0.25427	546	-1420.37	0.26516	546	-1367	0.2908	546	-1114.64	0.23337	546	-1091.02	0.2621	546	-437.478	0.2643	546	-222.646	0.3653	546	-225.282
545	1588.29	0.23186	545	1566.56	0.28543	545	1232.12	0.28009	545	877.538	0.19689	545	666.144	0.24004	545	332.475	0.22163	545	232.911	0.3305	545	189.935	0.31537	545	54.6114	0.2666	545	-1738.22	0.25814	545	-1438.56	0.26809	545	-1380.9	0.29356	545	-1132.1	0.23714	545	-1105.14	0.26563	545	-444.31	0.26812	545	-226.683	0.37021	545	-227.525
544	1609.81	0.23561	544	1583.74	0.28831	544	1246.14	0.28314	544	890.975	0.20025	544	675.613	0.24382	544	337.801	0.22514	544	237.579	0.33478	544	194.571	0.31909	544	55.4982	0.26954	544	-1757.62	0.26203	544	-1458.37	0.27107	544	-1396.38	0.2963	544	-1148.12	0.24106	544	-1120.53	0.26929	544	-451.647	0.27212	544	-229.819	0.37507	544	-231.056
543	1629.33	0.23938	543	1600.58	0.29109	543	1258.52	0.28609	543	904.99	0.2036	543	686.263	0.24739	543	342.944	0.22861	543	241.944	0.33916	543	197.239	0.32292	543	56.749	0.27215	543	-1776.42	0.2659	543	-1477.14	0.27388	543	-1410.71	0.29901	543	-1164.66	0.24485	543	-1135.93	0.27283	543	-458.42	0.27602	543	-233.731	0.37981	543	-233.365
542	1648.86	0.24316	542	1617.64	0.29392	542	1271.36	0.289	542	917.617	0.20702	542	697.764	0.25099	542	347.589	0.23206	542	245.774	0.34328	542	200.988	0.32659	542	57.4679	0.27471	542	-1795.15	0.26991	542	-1495.35	0.27665	542	-1424.66	0.30165	542	-1180.68	0.24865	542	-1148.63	0.27641	542	-464.432	0.27988	542	-237.47	0.38454	542	-236.193
541	1668.38	0.24702	541	1634.95	0.29683	541	1284.39	0.29192	541	930.58	0.21058	541	708.724	0.25465	541	352.276	0.23561	541	249.874	0.34741	541	206.119	0.33027	541	58.4046	0.27727	541	-1813.72	0.27379	541	-1512.51	0.27936	541	-1439.58	0.30431	541	-1196.81	0.25259	541	-1162.01	0.28	541	-471.348	0.28371	541	-242.123	0.38924	541	-239.006
540	1686.75	0.25093	540	1652.38	0.29962	540	1297.28	0.29478	540	944.184	0.21418	540	720.047	0.25833	540	356.945	0.23912	540	253.822	0.35168	540	210.292	0.33393	540	59.3368	0.27975	540	-1832.76	0.27775	540	-1530.11	0.28208	540	-1453.17	0.30683	540	-1213.05	0.25637	540	-1175.81	0.28355	540	-478.241	0.28758	540	-244.832	0.39417	540	-242.662
539	1705.71	0.25487	539	1669.76	0.30243	539	1309.31	0.29752	539	958.318	0.21771	539	732.279	0.26203	539	361.423	0.24268	539	257.68	0.35597	539	213.832	0.33778	539	61.1133	0.28221	539	-1850.42	0.2817	539	-1549.24	0.28483	539	-1466.51	0.30937	539	-1230.12	0.26015	539	-1191.12	0.28702	539	-484.897	0.2914	539	-248.091	0.39922	539	-247.076
538	1723.63	0.25876	538	1686.36	0.30517	538	1322.38	0.30036	538	971.557	0.2213	538	742.974	0.26555	538	366.736	0.24635	538	261.097	0.35998	538	215.143	0.34147	538	62.8214	0.2845	538	-1866.53	0.28558	538	-1566.02	0.28746	538	-1480.64	0.31196	538	-1245.91	0.26393	538	-1204.72	0.29052	538	-491.999	0.29519	538	-251.935	0.40399	538	-250.089
537	1740.82	0.26265	537	1701.77	0.30778	537	1333.75	0.30302	537	984.348	0.22486	537	749.602	0.26924	537	371.875	0.24996	537	264.215	0.36424	537	219.228	0.34518	537	63.3918	0.28668	537	-1882.82	0.28956	537	-1582.49	0.28995	537	-1492.79	0.31448	537	-1262.36	0.26781	537	-1218.99	0.29412	537	-496.873	0.2989	537	-255.94	0.40874	537	-252.299
536	1758.16	0.26644	536	1716.35	0.31027	536	1344.96	0.30556	536	997.142	0.22842	536	762.431	0.27293	536	377.594	0.25358	536	267.384	0.36845	536	221.849	0.34886	536	64.678	0.28888	536	-1898.58	0.29338	536	-1598.17	0.29241	536	-1504.71	0.31676	536	-1277.59	0.27168	536	-1233.78	0.29767	536	-501.862	0.30274	536	-258.176	0.41372	536	-255.471
535	1774.73	0.27032	535	1731.01	0.31268	535	1355.33	0.30803	535	1009.74	0.23208	535	773.417	0.27663	535	382.101	0.2573	535	270.421	0.37226	535	225.669	0.35227	535	65.4232	0.29096	535	-1913.33	0.29719	535	-1614.2	0.29473	535	-1517.56	0.31894	535	-1292.85	0.27558	535	-1245.44	0.30111	535	-508.837	0.30651	535	-261.311	0.41851	535	-258.111
534	1790.44	0.27413	534	1745.92	0.31511	534	1365.51	0.31046	534	1022.98	0.23569	534	782.127	0.28036	534	387.243	0.26105	534	274.026	0.37624	534	229.487	0.35575	534	66.0812	0.29279	534	-1927.96	0.30122	534	-1629.97	0.29704	534	-1528.74	0.32116	534	-1308.07	0.27951	534	-1258.05	0.30459	534	-513.459	0.31009	534	-264.43	0.4233	534	-261.721
533	1805.61	0.2779	533	1758.22	0.31722	533	1375.9	0.31293	533	1034.65	0.2393	533	792.284	0.28397	533	391.873	0.26466	533	277.65	0.38032	533	232.748	0.35926	533	67.1251	0.29451	533	-1942.58	0.30505	533	-1643.03	0.29901	533	-1539.26	0.32325	533	-1322.96	0.28329	533	-1272.67	0.30795	533	-518.538	0.31363	533	-268.575	0.42812	533	-264.017
532	1819.78	0.28175	532	1770.33	0.31932	532	1385.59	0.31536	532	1046.31	0.24304	532	800.643	0.28768	532	397.113	0.26842	532	280.719	0.38403	532	237.036	0.3625	532	67.3248	0.29617	532	-1956.58	0.30899	532	-1657.02	0.30107	532	-1549.62	0.3252	532	-1335.9	0.28728	532	-1285.17	0.31128	532	-523.399	0.3172	532	-272.474	0.43255	532	-265.768
531	1833.39	0.28556	531	1782.79	0.32133	531	1395.51	0.31766	531	1057.15	0.24672	531	810.574	0.2913	531	400.441	0.27204	531	284.075	0.38771	531	240.535	0.36549	531	67.9335	0.29775	531	-1970.44	0.3129	531	-1670.61	0.30304	531	-1559.27	0.32694	531	-1347.59	0.29128	531	-1296.62	0.3144	531	-529.384	0.32078	531	-274.796	0.43705	531	-268.077
530	1847.03	0.28941	530	1795.77	0.32338	530	1404.83	0.31998	530	1067.16	0.25041	530	820.921	0.29489	530	404.354	0.27569	530	288.802	0.3918	530	243.092	0.36872	530	69.4798	0.29932	530	-1983.53	0.31663	530	-1683.71	0.30497	530	-1569.18	0.32866	530	-1361.19	0.29513	530	-1309.03	0.31757	530	-534.396	0.32421	530	-278.591	0.44187	530	-270.454
529	1860.84	0.29342	529	1808.15	0.32536	529	1414.54	0.32221	529	1077.96	0.25426	529	831.744	0.29869	529	409.464	0.27939	529	292.223	0.39554	529	245.994	0.37172	529	69.9344	0.30082	529	-1996.24	0.32055	529	-1696.89	0.30674	529	-1577.7	0.33036	529	-1372.67	0.299	529	-1318.32	0.32099	529	-539.614	0.3278	529	-281.74	0.44639	529	-273.534
528	1873.61	0.2973	528	1818.46	0.32715	528	1422.4	0.32422	528	1088.82	0.25806	528	841.101	0.3023	528	414.025	0.28295	528	296.307	0.39903	528	249.078	0.37461	528	70.9791	0.30223	528	-2008.59	0.32427	528	-1707.85	0.30838	528	-1586.04	0.33193	528	-1383.97	0.30274	528	-1327.48	0.3243	528	-544.24	0.33155	528	-284.995	0.45053	528	-275.477
527	1886.16	0.30117	527	1829.67	0.32895	527	1429.65	0.32612	527	1099.36	0.26184	527	849.859	0.30604	527	418.502	0.28661	527	300.007	0.40309	527	252.173	0.37768	527	72.1357	0.30358	527	-2019.43	0.32788	527	-1719.62	0.30998	527	-1593.94	0.33337	527	-1395.93	0.30652	527	-1337.99	0.32746	527	-549.566	0.3352	527	-288.687	0.45492	527	-277.368
526	1898.12	0.30518	526	1840.14	0.33075	526	1436.13	0.32788	526	1109.72	0.26582	526	859.518	0.30999	526	422.259	0.29041	526	302.993	0.40681	526	255.399	0.38064	526	73.7202	0.30493	526	-2030.36	0.33168	526	-1730.74	0.31161	526	-1600.16	0.33466	526	-1407.34	0.31036	526	-1347.84	0.33073	526	-554.311	0.33886	526	-290.722	0.45913	526	-281.177
525	1909.53	0.30921	525	1849.75	0.3323	525	1443.34	0.3296	525	1119.57	0.26966	525	867.615	0.31394	525	426.091	0.29415	525	306.429	0.41015	525	259.627	0.38348	525	73.6247	0.30613	525	-2039.48	0.33537	525	-1742.77	0.31321	525	-1606.42	0.33599	525	-1418.56	0.31425	525	-1355.88	0.33399	525	-558.771	0.34253	525	-293.061	0.46302	525	-284.476
524	1920.74	0.31318	524	1857.24	0.33371	524	1448.85	0.33127	524	1130.52	0.27359	524	874.918	0.31774	524	430.016	0.29796	524	309.203	0.4137	524	264.06	0.38616	524	74.8949	0.30737	524	-2048.53	0.33898	524	-1753.12	0.31458	524	-1612.81	0.33716	524	-1428.89	0.31811	524	-1364.79	0.33726	524	-563.552	0.34605	524	-295.818	0.46714	524	-287.233
523	1930.51	0.31702	523	1865.1	0.33501	523	1454.57	0.33286	523	1140.66	0.27749	523	883.852	0.32142	523	434.047	0.30173	523	311.828	0.41735	523	267.702	0.38897	523	74.7529	0.3084	523	-2055.51	0.34267	523	-1762.55	0.31569	523	-1618.81	0.33807	523	-1440.06	0.32205	523	-1372.23	0.34036	523	-567.951	0.34951	523	-298.564	0.47086	523	-290.066
522	1939.1	0.32097	522	1871.54	0.33623	522	1460.15	0.33447	522	1149.5	0.28136	522	891.903	0.325	522	437.259	0.30546	522	314.44	0.42051	522	269.182	0.39152	522	75.3589	0.30922	522	-2061.38	0.34636	522	-1771.26	0.31681	522	-1625.03	0.33904	522	-1450.13	0.32603	522	-1378.18	0.34331	522	-573.169	0.35303	522	-300.216	0.47451	522	-291.033
521	1948.29	0.32488	521	1878.2	0.33732	521	1465.86	0.33604	521	1158.62	0.28532	521	899.059	0.32864	521	440.733	0.30915	521	318.236	0.42367	521	272.611	0.394	521	76.313	0.31016	521	-2066.76	0.35009	521	-1780.19	0.31783	521	-1628.6	0.33985	521	-1461.23	0.33014	521	-1384.42	0.3463	521	-577.214	0.35659	521	-302.405	0.47825	521	-293.88
520	1956.3	0.32862	520	1883.38	0.33823	520	1470.93	0.3375	520	1166.72	0.28913	520	907.469	0.33226	520	443.926	0.31262	520	322.002	0.42691	520	275.914	0.39643	520	77.6564	0.31092	520	-2071.41	0.35373	520	-1787.06	0.31864	520	-1631.35	0.34035	520	-1471.47	0.33408	520	-1391.57	0.34923	520	-581.202	0.35999	520	-305.2	0.4818	520	-295.514
519	1964.17	0.33247	519	1887.34	0.339	519	1474.96	0.33891	519	1175.12	0.29291	519	915.303	0.33583	519	446.723	0.31603	519	326.167	0.42977	519	278.255	0.39866	519	79.0314	0.31151	519	-2076.01	0.3573	519	-1792.51	0.31919	519	-1634.56	0.34075	519	-1479.76	0.33783	519	-1396.93	0.35209	519	-584.979	0.36334	519	-307.885	0.48518	519	-296.159
518	1969.65	0.33625	518	1891.6	0.33983	518	1477.71	0.34014	518	1182.17	0.29692	518	921.433	0.33949	518	450.567	0.3195	518	329.892	0.43254	518	279.535	0.40081	518	80.6503	0.31198	518	-2080	0.36092	518	-1796.5	0.31951	518	-1636.32	0.34113	518	-1487.24	0.3416	518	-1402	0.3549	518	-588.316	0.36673	518	-309.749	0.48834	518	-298.302
517	1975.33	0.34009	517	1895.11	0.34051	517	1480.42	0.3414	517	1187.65	0.30084	517	925.843	0.34313	517	454.156	0.32305	517	333.824	0.43554	517	280.55	0.40287	517	81.8043	0.31229	517	-2082.4	0.3645	517	-1800.64	0.31997	517	-1638.07	0.34152	517	-1493.44	0.34538	517	-1408.25	0.35771	517	-591.48	0.37021	517	-312.021	0.49146	517	-300.146
516	1980.34	0.34389	516	1896.66	0.34098	516	1482.85	0.34253	516	1192.58	0.30484	516	932.429	0.34695	516	456.832	0.32669	516	336.099	0.43846	516	285.053	0.40481	516	83.0229	0.3125	516	-2083.89	0.36795	516	-1804.95	0.32038	516	-1638.51	0.34173	516	-1501.01	0.34923	516	-1411.98	0.36036	516	-595.048	0.37354	516	-313.543	0.4946	516	-299.879
515	1985.09	0.34783	515	1898.05	0.34127	515	1484.45	0.3435	515	1197.16	0.3088	515	939.677	0.35079	515	459.361	0.33058	515	339.473	0.44119	515	288.892	0.40667	515	84.7969	0.31267	515	-2084.7	0.37155	515	-1808.59	0.32061	515	-1638.72	0.34178	515	-1508.2	0.35302	515	-1415.5	0.36315	515	-598.137	0.37683	515	-315.955	0.49776	515	-300.904
514	1986.99	0.35166	514	1897.97	0.34143	514	1484.84	0.34433	514	1201.96	0.31272	514	942.537	0.35446	514	461.527	0.3344	514	342.773	0.44397	514	291.606	0.40843	514	85.9121	0.31248	514	-2085.18	0.37495	514	-1811.22	0.3207	514	-1637.21	0.34161	514	-1514.4	0.35673	514	-1418.29	0.36567	514	-602.091	0.38005	514	-317.179	0.50062	514	-302.438
513	1987.19	0.35552	513	1896.45	0.34142	513	1484.47	0.34507	513	1206.18	0.31691	513	945.944	0.3582	513	463.891	0.33838	513	344.413	0.44656	513	295.419	0.41001	513	85.861	0.31211	513	-2083.34	0.3783	513	-1814.28	0.32073	513	-1636.17	0.34139	513	-1519.52	0.36051	513	-1421.47	0.36818	513	-603.514	0.38337	513	-318.337	0.50314	513	-302.769
512	1987.62	0.35932	512	1893.92	0.34119	512	1483.51	0.34565	512	1208.64	0.32089	512	948.561	0.36179	512	466.356	0.34225	512	347.19	0.44878	512	297.454	0.41131	512	86.1825	0.31162	512	-2080.2	0.38167	512	-1816.84	0.32071	512	-1634.73	0.3411	512	-1523.75	0.36428	512	-1421.87	0.37059	512	-606.668	0.38671	512	-318.632	0.50562	512	-304.017
511	1986.31	0.36315	511	1891.2	0.34091	511	1482.57	0.34607	511	1212.88	0.32498	511	951.817	0.36539	511	467.596	0.34606	511	350.057	0.45122	511	301.14	0.41284	511	87.0855	0.31099	511	-2076.35	0.38485	511	-1816.8	0.32027	511	-1632.19	0.34049	511	-1528.51	0.36824	511	-1423.86	0.37274	511	-608.211	0.38987	511	-320.423	0.50833	511	-304.779
510	1984.38	0.36713	510	1888.57	0.34064	510	1480.17	0.34639	510	1217.19	0.32909	510	956.198	0.36907	510	469.204	0.34989	510	352.209	0.4535	510	304.062	0.4142	510	88.3872	0.31024	510	-2071.86	0.38839	510	-1817.71	0.31976	510	-1627.19	0.33969	510	-1532.7	0.37196	510	-1423.12	0.37498	510	-610.172	0.39292	510	-320.649	0.51092	510	-306.372
509	1982.02	0.37088	509	1884.46	0.34021	509	1476.48	0.34653	509	1221.36	0.33312	509	960.621	0.37254	509	471.012	0.35363	509	354.311	0.45554	509	303.695	0.4153	509	89.1732	0.30939	509	-2067.33	0.39149	509	-1816.38	0.31917	509	-1622.57	0.33874	509	-1535.85	0.37575	509	-1421.01	0.37716	509	-610.64	0.39564	509	-321.168	0.51364	509	-307.308
508	1978.75	0.3745	508	1879.01	0.33965	508	1472.57	0.34653	508	1224.61	0.33719	508	963.022	0.37593	508	471.897	0.35711	508	354.991	0.45737	508	304.332	0.41627	508	89.378	0.30842	508	-2061.8	0.39433	508	-1813.7	0.31838	508	-1616.3	0.33746	508	-1537.44	0.37945	508	-1418.84	0.37928	508	-610.467	0.3983	508	-322.195	0.51587	508	-308.772
507	1974.77	0.37809	507	1873.43	0.33899	507	1467.03	0.34635	507	1226.14	0.34119	507	963.82	0.37911	507	473.815	0.36058	507	358.344	0.45912	507	306.13	0.41725	507	90.6214	0.30734	507	-2055.14	0.39748	507	-1811.07	0.31753	507	-1611.21	0.33626	507	-1537.44	0.38288	507	-1416.17	0.38127	507	-610.518	0.40078	507	-322.587	0.51783	507	-309.493
506	1970.46	0.38183	506	1866.86	0.33823	506	1462.6	0.34622	506	1227.09	0.34518	506	966.476	0.38235	506	474.361	0.36412	506	358.865	0.46083	506	306.64	0.41793	506	91.1433	0.30616	506	-2047.46	0.40041	506	-1806.4	0.31649	506	-1604.24	0.33486	506	-1538.24	0.38656	506	-1414.34	0.38334	506	-609.842	0.40328	506	-323.56	0.51993	506	-310.615
505	1964.02	0.38542	505	1861.22	0.33759	505	1456.69	0.346	505	1227.6	0.34911	505	967.519	0.38564	505	475.889	0.36777	505	359.396	0.46247	505	307.817	0.41839	505	91.8423	0.30471	505	-2038.55	0.40323	505	-1801.12	0.31533	505	-1596.63	0.33336	505	-1536.33	0.38993	505	-1410.59	0.38553	505	-610.1	0.40541	505	-323.861	0.52189	505	-310.323
504	1957.03	0.38896	504	1852.46	0.33658	504	1450.38	0.34562	504	1226.05	0.35291	504	967.299	0.38876	504	476.111	0.37122	504	359.565	0.46399	504	308.435	0.41897	504	92.026	0.30323	504	-2029.07	0.40589	504	-1795.89	0.31405	504	-1588.93	0.33192	504	-1536.33	0.39327	504	-1406.55	0.38739	504	-609.319	0.40763	504	-324.299	0.52375	504	-310.889
503	1948.73	0.39255	503	1842.7	0.33529	503	1443.53	0.34506	503	1224.49	0.35688	503	967.326	0.39196	503	476.074	0.37467	503	361.648	0.46557	503	309.575	0.4193	503	93.5075	0.30155	503	-2017.32	0.40867	503	-1787.07	0.31244	503	-1581.34	0.33026	503	-1534.6	0.39661	503	-1404.67	0.38928	503	-608.554	0.40988	503	-325.031	0.52539	503	-310.75
502	1939.72	0.39598	502	1832.83	0.33393	502	1435.64	0.34443	502	1222.07	0.36071	502	965.96	0.39518	502	475.591	0.378	502	362.962	0.46698	502	311.272	0.4193	502	93.9224	0.29979	502	-2004.75	0.41128	502	-1778.68	0.3107	502	-1571.57	0.32848	502	-1531.13	0.39979	502	-1400.49	0.39097	502	-608.038	0.41229	502	-325.13	0.52712	502	-311.022
501	1928.53	0.39941	501	1821.68	0.3324	501	1426.7	0.34359	501	1218.6	0.36467	501	965.027	0.39848	501	475.411	0.38143	501	363.067	0.46824	501	311.95	0.41931	501	93.5116	0.29774	501	-1990.83	0.41379	501	-1768.73	0.3087	501	-1560.09	0.32652	501	-1527.81	0.40296	501	-1395.88	0.3925	501	-606.949	0.41465	501	-324.4	0.52824	501	-310.861
500	1916.73	0.40274	500	1808.94	0.33073	500	1417.48	0.34275	500	1215.58	0.36853	500	967.563	0.40185	500	475.433	0.38503	500	362.368	0.46958	500	312.348	0.41924	500	93.7807	0.29553	500	-1975.33	0.41627	500	-1758.18	0.30662	500	-1548.97	0.32439	500	-1523.43	0.40633	500	-1390.53	0.39399	500	-605.186	0.41699	500	-323.265	0.52959	500	-309.685
499	1903.26	0.40604	499	1795.14	0.32882	499	1407.01	0.34171	499	1211.74	0.37256	499	966.197	0.40521	499	474.469	0.38852	499	363.226	0.47061	499	313.945	0.41868	499	94.7112	0.29315	499	-1958.64	0.41884	499	-1747.12	0.30432	499	-1537.62	0.32216	499	-1518.09	0.40964	499	-1384.23	0.39528	499	-603.506	0.41914	499	-322.022	0.53106	499	-308.141
498	1888.58	0.40928	498	1778.83	0.32669	498	1395.46	0.34052	498	1206.97	0.37661	498	964.754	0.40842	498	472.964	0.39168	498	362.99	0.47146	498	315.311	0.41824	498	95.4027	0.29053	498	-1941.67	0.42123	498	-1735.15	0.30188	498	-1523.76	0.31975	498	-1511.15	0.41308	498	-1376.07	0.39652	498	-601.665	0.42135	498	-322.094	0.53209	498	-307.605
497	1873.35	0.41242	497	1763.32	0.32448	497	1383.77	0.33919	497	1202.02	0.38044	497	963.091	0.41159	497	472.151	0.39472	497	363.642	0.47228	497	316.233	0.41785	497	95.7708	0.28793	497	-1923.28	0.42355	497	-1721.82	0.29929	497	-1509.19	0.31706	497	-1505.62	0.41629	497	-1367.53	0.39784	497	-599.487	0.42335	497	-322.045	0.53292	497	-306.741
496	1857.79	0.41544	496	1747.51	0.32244	496	1370.83	0.33787	496	1196.46	0.38426	496	961.105	0.41441	496	470.661	0.39785	496	363.796	0.47307	496	316.365	0.41715	496	95.5065	0.28519	496	-1904.86	0.42563	496	-1709.45	0.29679	496	-1494.11	0.31438	496	-1497.95	0.41947	496	-1359.45	0.39882	496	-595.966	0.42533	496	-321.152	0.53388	496	-304.749
495	1841.78	0.41833	495	1731.27	0.32009	495	1358.89	0.33642	495	1191.02	0.38771	495	959.08	0.41725	495	469.142	0.40066	495	362.119	0.47337	495	316.214	0.41624	495	96.0901	0.28244	495	-1886.21	0.42771	495	-1695.42	0.29426	495	-1480.34	0.31182	495	-1489.14	0.42266	495	-1347.95	0.39984	495	-593.927	0.42695	495	-320.266	0.53419	495	-303.055
494	1825.31	0.42118	494	1712.88	0.31753	494	1346.59	0.33498	494	1184.21	0.39125	494	955.366	0.41999	494	467.115	0.40346	494	362.06	0.47364	494	319.741	0.4154	494	96.829	0.27964	494	-1866.67	0.42978	494	-1681.29	0.29161	494	-1465.72	0.30906	494	-1480.36	0.42582	494	-1336.02	0.4007	494	-591.665	0.42854	494	-320.25	0.5343	494	-301.185
493	1808.29	0.42406	493	1694.31	0.31481	493	1332.46	0.33324	493	1177.1	0.39503	493	951.946	0.42263	493	465.925	0.40615	493	361.185	0.47402	493	319.784	0.41442	493	96.2412	0.27682	493	-1845.18	0.43165	493	-1665.46	0.28871	493	-1449.24	0.3061	493	-1470.5	0.42882	493	-1324.01	0.40154	493	-588.629	0.42988	493	-320.108	0.53468	493	-300.038
492	1790.71	0.4268	492	1675.45	0.31214	492	1317.87	0.33127	492	1168.85	0.3986	492	944.667	0.42527	492	464.438	0.40908	492	360.726	0.47411	492	319.622	0.41306	492	96.8154	0.27387	492	-1822.56	0.4335	492	-1648.01	0.28573	492	-1432.18	0.30292	492	-1459.18	0.43174	492	-1311.26	0.40225	492	-583.8	0.43142	492	-318.574	0.53464	492	-298.188
491	1771.1	0.42961	491	1654.81	0.30912	491	1302.16	0.32928	491	1160.41	0.40222	491	937.08	0.42793	491	461.902	0.4121	491	359.329	0.47413	491	319.938	0.41179	491	96.5191	0.27061	491	-1798.64	0.4353	491	-1629.62	0.28242	491	-1414.58	0.29963	491	-1447.82	0.43479	491	-1296.96	0.40283	491	-577.48	0.43279	491	-316.348	0.53417	491	-297.438
490	1750.82	0.43233	490	1634.03	0.30602	490	1286.4	0.3272	490	1151.59	0.40573	490	929.783	0.43049	490	460.577	0.41511	490	358.68	0.47422	490	319.877	0.41054	490	97.5837	0.26725	490	-1774.93	0.43695	490	-1610.71	0.27913	490	-1397.55	0.29634	490	-1436.43	0.43773	490	-1284.51	0.4033	490	-572.916	0.43406	490	-313.482	0.53385	490	-295.652
489	1727.47	0.43505	489	1611.21	0.30276	489	1270.18	0.32504	489	1141.6	0.40929	489	922.309	0.43304	489	457.81	0.41825	489	357.284	0.47383	489	320.55	0.4089	489	97.8184	0.26354	489	-1748.78	0.43865	489	-1590.44	0.27565	489	-1379.02	0.29274	489	-1423.29	0.44046	489	-1270.23	0.40381	489	-568.469	0.4351	489	-311.25	0.53353	489	-294.031
488	1703.11	0.43779	488	1588.39	0.29956	488	1252.39	0.32284	488	1130.51	0.41291	488	915.62	0.43544	488	455.192	0.42149	488	355.899	0.47335	488	318.357	0.4072	488	98.597	0.25976	488	-1722.29	0.44016	488	-1569.3	0.27191	488	-1358.4	0.28892	488	-1409.36	0.44299	488	-1254.42	0.40434	488	-562.402	0.43611	488	-308.774	0.53271	488	-294.204
487	1678.27	0.44056	487	1566.67	0.29645	487	1234.56	0.32055	487	1119.1	0.41633	487	907.506	0.43775	487	451.195	0.42448	487	354.85	0.47305	487	315.976	0.4056	487	98.9617	0.25586	487	-1695.8	0.44178	487	-1547.1	0.2681	487	-1338.22	0.28522	487	-1396.03	0.4454	487	-1239.08	0.40465	487	-556.968	0.43714	487	-305.387	0.53195	487	-291.09
486	1651.86	0.44334	486	1542.94	0.29308	486	1216.51	0.31826	486	1106.2	0.41976	486	900.061	0.44014	486	448.293	0.42735	486	353.885	0.47263	486	316.735	0.40389	486	99.5093	0.25173	486	-1668.08	0.44326	486	-1525.03	0.26411	486	-1318.77	0.28137	486	-1383.15	0.44793	486	-1225.78	0.40488	486	-550.914	0.43797	486	-302.044	0.53125	486	-289.414
485	1626.21	0.44568	485	1520.26	0.28988	485	1198.63	0.31593	485	1094.52	0.42295	485	891.77	0.4422	485	445.39	0.42977	485	352.094	0.47188	485	315.127	0.4017	485	99.7154	0.24776	485	-1641.08	0.44455	485	-1503.69	0.26037	485	-1298.09	0.27763	485	-1368.11	0.45018	485	-1209.77	0.40502	485	-546.323	0.43879	485	-299.954	0.53	485	-286.661
484	1601.37	0.44788	484	1496.79	0.28661	484	1180.11	0.31357	484	1082.42	0.42596	484	884.831	0.44423	484	442.267	0.43209	484	351.137	0.47111	484	314.561	0.39972	484	100.108	0.2439	484	-1613.64	0.44569	484	-1480.91	0.25642	484	-1278.62	0.27389	484	-1353.57	0.45208	484	-1194.59	0.40517	484	-540.181	0.43939	484	-296.756	0.529	484	-282.959
483	1575.53	0.44999	483	1471.49	0.28312	483	1161.3	0.31103	483	1068.12	0.4289	483	877.239	0.44633	483	438.607	0.4344	483	347.818	0.47014	483	313.486	0.39757	483	99.8478	0.23988	483	-1585.32	0.44675	483	-1457.49	0.25232	483	-1256.26	0.26981	483	-1337.48	0.45407	483	-1178.2	0.40502	483	-533.537	0.44025	483	-293.022	0.5279	483	-280.93
482	1549.35	0.45199	482	1446.34	0.27949	482	1141.67	0.30824	482	1054.15	0.43174	482	868.587	0.44838	482	434.512	0.43689	482	344.346	0.46909	482	313.545	0.39492	482	99.9864	0.23581	482	-1557.01	0.44763	482	-1433	0.24813	482	-1233.86	0.26567	482	-1319.35	0.45609	482	-1161.11	0.40467	482	-526.445	0.44089	482	-289.168	0.52636	482	-278.3
481	1521.97	0.45389	481	1420.19	0.27561	481	1120.89	0.30528	481	1039.46	0.43465	481	858.486	0.45043	481	429.798	0.43917	481	341.173	0.46805	481	313.539	0.39226	481	98.9068	0.23153	481	-1527.34	0.44838	481	-1408.29	0.24386	481	-1212.1	0.26145	481	-1301.03	0.45824	481	-1143.45	0.40409	481	-519.271	0.44136	481	-286.365	0.52459	481	-275.144
480	1493.02	0.45577	480	1391.01	0.27146	480	1099.65	0.30217	480	1023.96	0.43753	480	847.721	0.45248	480	424.953	0.44159	480	337.839	0.46685	480	311.214	0.38966	480	98.3783	0.227	480	-1494.74	0.44892	480	-1381	0.23908	480	-1188.52	0.25683	480	-1281.39	0.4602	480	-1126.33	0.40349	480	-511.272	0.44173	480	-282.26	0.52309	480	-271.9
479	1463.55	0.45756	479	1362.8	0.26734	479	1078.78	0.29912	479	1008.31	0.4403	479	838.235	0.45437	479	419.901	0.44384	479	335.106	0.46541	479	310.743	0.38643	479	98.6789	0.22249	479	-1462.94	0.44948	479	-1353.79	0.23447	479	-1163.7	0.25209	479	-1261.02	0.46224	479	-1106.69	0.40308	479	-503.024	0.44194	479	-278.098	0.52128	479	-269.451
478	1433.19	0.45943	478	1334.69	0.26314	478	1057.59	0.29607	478	992.48	0.44272	478	827.177	0.45621	478	415.461	0.4463	478	332.067	0.46412	478	307.926	0.38345	478	98.9767	0.21782	478	-1430.8	0.45013	478	-1326.73	0.22979	478	-1138.86	0.24732	478	-1239.97	0.46401	478	-1088.89	0.40264	478	-494.411	0.44188	478	-275.093	0.51942	478	-267.236
477	1404.3	0.46112	477	1307.44	0.25908	477	1036.45	0.29306	477	977.949	0.44524	477	817.365	0.45776	477	409.812	0.44852	477	327.747	0.46256	477	306.002	0.38075	477	98.2075	0.21334	477	-1399.43	0.45054	477	-1300.14	0.22532	477	-1116.08	0.24287	477	-1220.56	0.46539	477	-1071.42	0.40229	477	-486.55	0.44166	477	-270.805	0.51763	477	-265.517
476	1375.62	0.46262	476	1279.86	0.25513	476	1016.38	0.29022	476	962.734	0.44754	476	807.287	0.45926	476	404.708	0.45047	476	324.263	0.46105	476	302.856	0.37757	476	97.1693	0.20897	476	-1368.42	0.45086	476	-1273.74	0.22087	476	-1093.51	0.23859	476	-1200.6	0.4667	476	-1052.44	0.4018	476	-479.109	0.44137	476	-268.805	0.51553	476	-262.019
475	1346.98	0.46381	475	1251.91	0.25107	475	996.032	0.28741	475	946.683	0.44982	475	795.042	0.46047	475	400.377	0.45208	475	321.615	0.45974	475	302.24	0.37452	475	96.9415	0.20458	475	-1337.16	0.45104	475	-1246.44	0.21633	475	-1070	0.23417	475	-1180.98	0.46794	475	-1034.55	0.40131	475	-471.773	0.44111	475	-264.558	0.51331	475	-258.386
474	1317.97	0.46509	474	1224.16	0.24704	474	976.34	0.28458	474	931.354	0.45177	474	782.806	0.46173	474	395.558	0.45364	474	317.353	0.45796	474	301.104	0.37149	474	97.3349	0.20017	474	-1306.83	0.45129	474	-1219.96	0.21188	474	-1047.71	0.23	474	-1161.7	0.46915	474	-1015.17	0.40089	474	-463.673	0.44083	474	-260.738	0.51134	474	-254.615
473	1287.56	0.4662	473	1196.22	0.24304	473	954.986	0.28157	473	914.863	0.45363	473	769.919	0.46284	473	390.801	0.45544	473	313.37	0.45621	473	298.32	0.36825	473	97.6182	0.19565	473	-1275.71	0.4516	473	-1192.41	0.20735	473	-1024.14	0.22571	473	-1141.74	0.47023	473	-996.231	0.40029	473	-455.594	0.44049	473	-257.909	0.50911	473	-250.919
472	1257.26	0.46712	472	1167.83	0.23891	472	934.231	0.27853	472	897.37	0.45547	472	757.293	0.46372	472	385.33	0.45693	472	309.405	0.45435	472	296.305	0.36469	472	97.1275	0.19107	472	-1243.98	0.45168	472	-1164.53	0.20272	472	-1001.09	0.22137	472	-1119.27	0.47121	472	-977.322	0.39938	472	-448.983	0.44007	472	-253.784	0.50621	472	-248.311
471	1226.09	0.46809	471	1138.11	0.23467	471	912.042	0.2753	471	879.299	0.45731	471	744.588	0.46451	471	378.923	0.45827	471	306.539	0.45231	471	295.071	0.36122	471	97.0767	0.1864	471	-1211.98	0.4516	471	-1136.36	0.19798	471	-976.827	0.21682	471	-1096.99	0.47213	471	-956.385	0.39842	471	-440.377	0.43939	471	-250.614	0.50348	471	-244.506
470	1193.7	0.46905	470	1109.01	0.23041	470	890.006	0.27202	470	860.638	0.45894	470	733.274	0.46534	470	373.178	0.45958	470	303.164	0.45004	470	292.776	0.35763	470	97.4629	0.18159	470	-1178.47	0.45146	470	-1106.9	0.19308	470	-952.366	0.21223	470	-1074.48	0.47314	470	-936.697	0.39728	470	-431.062	0.4388	470	-246.903	0.50082	470	-239.988
469	1160.83	0.46982	469	1078.59	0.22601	469	867.856	0.26863	469	842.069	0.46046	469	719.552	0.46602	469	366.926	0.46079	469	299.407	0.44764	469	291.027	0.35374	469	96.96	0.17668	469	-1144.58	0.45131	469	-1078.49	0.18823	469	-927.413	0.20755	469	-1051.27	0.47382	469	-914.974	0.39607	469	-421.877	0.43809	469	-242.021	0.49772	469	-237.385
468	1129.22	0.47051	468	1050.08	0.22187	468	846.128	0.26533	468	824.165	0.46165	468	704.789	0.46656	468	360.873	0.46182	468	295.339	0.44516	468	287.285	0.34999	468	95.7549	0.17198	468	-1111.91	0.45095	468	-1050.84	0.18354	468	-902.777	0.20289	468	-1026.89	0.47438	468	-894.333	0.39481	468	-412.942	0.43715	468	-237.609	0.49462	468	-233.69
467	1096.87	0.47092	467	1021.24	0.21761	467	823.424	0.26188	467	805.269	0.46284	467	689.969	0.46698	467	354.748	0.46283	467	291.44	0.44239	467	285.085	0.3461	467	95.5915	0.16724	467	-1078.58	0.45038	467	-1022.02	0.1788	467	-877.781	0.19819	467	-1003.02	0.47467	467	-871.558	0.39369	467	-404.061	0.43591	467	-231.714	0.49161	467	-230.762
466	1066.28	0.47123	466	992.723	0.2134	466	801.707	0.25851	466	787.53	0.46387	466	678.01	0.46729	466	348.536	0.46349	466	287.821	0.43977	466	283.014	0.34216	466	94.6125	0.16271	466	-1046.71	0.44969	466	-994.326	0.17418	466	-853.802	0.19362	466	-979.19	0.47488	466	-851.144	0.39227	466	-394.866	0.43462	466	-227.222	0.48836	466	-227.024
465	1036.47	0.47157	465	965.417	0.20933	465	780.258	0.25521	465	770.155	0.46469	465	664.756	0.46736	465	342.552	0.46403	465	283.435	0.4369	465	279.568	0.33821	465	93.037	0.15826	465	-1015.98	0.44909	465	-966.594	0.16965	465	-831.216	0.18924	465	-954.815	0.47511	465	-830.066	0.39096	465	-385.493	0.43335	465	-222.474	0.48514	465	-222.245
464	1005.81	0.47141	464	936.907	0.20512	464	758.437	0.25183	464	751.857	0.46537	464	653.245	0.46736	464	336.68	0.4644	464	278.274	0.434	464	276.654	0.33435	464	92.2049	0.15371	464	-984.477	0.4482	464	-938.341	0.16501	464	-808.134	0.18474	464	-932.012	0.47522	464	-809.864	0.38939	464	-376.421	0.43198	464	-217.884	0.48238	464	-218.446
463	976.212	0.47098	463	909.705	0.20106	463	738.181	0.2486	463	734.851	0.46559	463	639.897	0.46736	463	330.653	0.46458	463	274.479	0.43117	463	273.272	0.33039	463	91.8011	0.14934	463	-954.429	0.44723	463	-911.847	0.16056	463	-786.372	0.18035	463	-908.961	0.47496	463	-789.346	0.38801	463	-367.735	0.43029	463	-213.334	0.47911	463	-215.108
462	946.186	0.47057	462	882.152	0.1969	462	717.181	0.24521	462	717.14	0.46565	462	625.627	0.4674	462	324.933	0.46475	462	269.024	0.42805	462	272.32	0.32649	462	91.6389	0.14489	462	-923.866	0.44615	462	-883.633	0.15595	462	-763.503	0.17595	462	-885.705	0.47468	462	-768.63	0.3865	462	-358.817	0.42841	462	-209.289	0.47586	462	-211.668
461	915.884	0.47007	461	854.477	0.19273	461	696.244	0.24186	461	699.263	0.46581	461	610.668	0.46707	461	319.015	0.46461	461	263.945	0.4248	461	269.069	0.32237	461	91.5836	0.14053	461	-894.077	0.44501	461	-855.81	0.15137	461	-741.081	0.17156	461	-862.151	0.47402	461	-747.856	0.38489	461	-350.821	0.42645	461	-205.303	0.47272	461	-207.167
460	885.538	0.4695	460	826.238	0.18851	460	674.919	0.23847	460	681.146	0.4656	460	598.072	0.46652	460	313.038	0.4644	460	259.315	0.42174	460	264.795	0.31824	460	90.8516	0.13599	460	-863.188	0.44375	460	-827.51	0.14672	460	-718.418	0.16716	460	-838.69	0.47313	460	-728.874	0.38312	460	-341.115	0.42432	460	-200.355	0.46937	460	-203.385
459	855.01	0.46887	459	799.124	0.1844	459	653.646	0.23505	459	662.926	0.46495	459	585.399	0.46576	459	306.388	0.46406	459	254.151	0.41856	459	261.131	0.31433	459	90.2901	0.13152	459	-832.208	0.44245	459	-800.256	0.14222	459	-696.926	0.16281	459	-816.083	0.47201	459	-710	0.3814	459	-331.342	0.42218	459	-195.738	0.46596	459	-200.166
458	825.299	0.46788	458	772.046	0.18027	458	633.616	0.23177	458	645.686	0.46408	458	572.981	0.46486	458	302.394	0.46377	458	247.72	0.41519	458	258.981	0.31043	458	88.8093	0.12712	458	-802.396	0.44082	458	-773.601	0.13779	458	-674.678	0.15848	458	-793.717	0.47065	458	-692.504	0.37939	458	-322.007	0.41989	458	-191.592	0.46262	458	-196.482
457	795.949	0.46678	457	745.29	0.17623	457	613.701	0.22853	457	628.019	0.46324	457	560.148	0.46385	457	296.41	0.46313	457	243.672	0.41212	457	254.734	0.30638	457	89.2712	0.12291	457	-773.593	0.43908	457	-746.546	0.13345	457	-652.529	0.15429	457	-771.672	0.46926	457	-674.58	0.37737	457	-313.252	0.41742	457	-187.707	0.45911	457	-194.011
456	768.672	0.4657	456	720.986	0.17249	456	595.299	0.22547	456	610.828	0.46222	456	547.272	0.46252	456	290.37	0.46226	456	239.881	0.409	456	250.726	0.30249	456	88.5731	0.11898	456	-745.654	0.43737	456	-721.316	0.12941	456	-632.222	0.15036	456	-749.98	0.46793	456	-656.725	0.37528	456	-304.671	0.41508	456	-182.827	0.45538	456	-190.327
455	741.077	0.46421	455	696.393	0.1687	455	576.731	0.22237	455	593.921	0.46097	455	535.588	0.461	455	283.734	0.46113	455	235.347	0.40551	455	246.163	0.29846	455	88.0217	0.11499	455	-717.806	0.4356	455	-696.621	0.12537	455	-611.585	0.14635	455	-728.853	0.46629	455	-638.769	0.37305	455	-296.543	0.41247	455	-178.441	0.45182	455	-186.262
454	714.953	0.46251	454	672.914	0.16508	454	558.633	0.21932	454	577.356	0.45968	454	521.673	0.45971	454	277.997	0.45991	454	230.095	0.40227	454	243.983	0.29412	454	86.5806	0.1112	454	-691.323	0.4336	454	-672.602	0.12146	454	-592.978	0.14256	454	-706.548	0.46445	454	-620.71	0.37072	454	-288.555	0.40997	454	-174.623	0.44808	454	-183.696
453	688.715	0.46052	453	649.293	0.1614	453	540.836	0.2162	453	560.264	0.45808	453	508.675	0.45837	453	271.763	0.45832	453	225.471	0.3989	453	240.724	0.28983	453	85.5994	0.10738	453	-665.255	0.43124	453	-648.402	0.11751	453	-572.304	0.13876	453	-684.361	0.46241	453	-603.765	0.36815	453	-281.082	0.40719	453	-171.6	0.44377	453	-179.627
452	662.146	0.4584	452	624.679	0.15758	452	522.738	0.21303	452	542.86	0.45631	452	494.461	0.45685	452	264.995	0.4565	452	221.167	0.39503	452	236.829	0.28545	452	84.5079	0.10362	452	-638.713	0.4289	452	-624.009	0.11359	452	-551.985	0.13486	452	-662.304	0.46011	452	-585.751	0.36568	452	-273.106	0.40407	452	-166.567	0.43948	452	-174.825
451	636.151	0.45609	451	601.446	0.1539	451	504.139	0.20968	451	525.717	0.45425	451	483.187	0.45498	451	258.346	0.45436	451	217.845	0.39122	451	233.478	0.2809	451	83.8139	0.09992	451	-612.694	0.42652	451	-599.427	0.10965	451	-532.12	0.13101	451	-640.84	0.45765	451	-567.245	0.36302	451	-265.635	0.40078	451	-161.232	0.43513	451	-171.108
450	610.605	0.4536	450	577.958	0.15026	450	485.343	0.20634	450	509.619	0.45177	450	469.216	0.45283	450	251.208	0.45221	450	211.877	0.38764	450	228.209	0.27645	450	81.8594	0.09631	450	-586.967	0.42396	450	-576.108	0.10583	450	-513.404	0.12731	450	-619.735	0.45494	450	-550.019	0.36019	450	-256.577	0.39742	450	-156.233	0.43071	450	-167.48
449	585.752	0.45104	449	556.101	0.14674	449	467.536	0.20315	449	493.481	0.44919	449	456.743	0.4507	449	245.831	0.44984	449	207.192	0.38349	449	222.806	0.2723	449	80.0974	0.09277	449	-563.244	0.42129	449	-553.37	0.10212	449	-494.896	0.12367	449	-600.648	0.45204	449	-531.173	0.35744	449	-249.345	0.39372	449	-152.803	0.42631	449	-164.239
448	562.394	0.44844	448	534.881	0.14333	448	451.481	0.2001	448	478.306	0.44625	448	444.666	0.44845	448	240.255	0.44726	448	202.568	0.37922	448	219.475	0.26789	448	79.1707	0.08938	448	-540.187	0.41855	448	-531.947	0.09859	448	-477.454	0.12023	448	-580.772	0.44886	448	-514.628	0.35473	448	-239.977	0.38993	448	-148.451	0.42177	448	-159.958
447	539.462	0.4456	447	514.031	0.14003	447	435.238	0.19706	447	463.316	0.44289	447	431.523	0.44574	447	233.796	0.44458	447	197.575	0.37506	447	214.12	0.26335	447	77.9801	0.08607	447	-517.384	0.41572	447	-510.702	0.09516	447	-460.264	0.11685	447	-559.816	0.44543	447	-498.336	0.35187	447	-232.131	0.38599	447	-144.078	0.41705	447	-157.03
446	516.81	0.44224	446	492.611	0.13666	446	419.385	0.19395	446	448.366	0.43922	446	419.844	0.44283	446	229.049	0.44165	446	192.737	0.37052	446	207.169	0.25906	446	76.9755	0.08279	446	-495.094	0.41256	446	-489.372	0.09175	446	-442.509	0.11341	446	-540.611	0.44165	446	-483.005	0.349	446	-223.955	0.38177	446	-140.366	0.41217	446	-152.911
445	495.036	0.43868	445	473.193	0.13344	445	404.68	0.19096	445	433.854	0.43532	445	406.99	0.43982	445	223.905	0.43849	445	186.841	0.36558	445	204.14	0.25462	445	75.3353	0.07966	445	-473.938	0.40935	445	-469.103	0.08849	445	-426.391	0.1102	445	-520.248	0.43782	445	-465.529	0.34582	445	-215.796	0.37755	445	-135.837	0.40707	445	-151.073
444	473.115	0.4349	444	453.31	0.13018	444	389.625	0.1879	444	419.262	0.43105	444	395.467	0.4366	444	218.218	0.43498	444	181.276	0.36102	444	198.631	0.25011	444	74.3902	0.07654	444	-453.038	0.40593	444	-449.512	0.08526	444	-410.091	0.10698	444	-501.776	0.43361	444	-449.798	0.34253	444	-207.903	0.37295	444	-131.553	0.40227	444	-146.269
443	452.55	0.43097	443	435.07	0.12701	443	375.135	0.18488	443	404.587	0.42656	443	380.829	0.43335	443	212.525	0.43143	443	176.741	0.35606	443	195.982	0.2456	443	72.5976	0.07349	443	-433.084	0.40248	443	-430.857	0.08223	443	-394.284	0.10392	443	-483.437	0.42926	443	-436.08	0.33934	443	-201.17	0.36841	443	-127.753	0.39722	443	-142.692
442	432.192	0.42672	442	416.087	0.1238	442	360.718	0.18177	442	390.739	0.42174	442	369.937	0.42968	442	207.043	0.42749	442	172.364	0.35061	442	193.01	0.24091	442	71.3538	0.07057	442	-413.19	0.39875	442	-411.949	0.07918	442	-378.468	0.10085	442	-464.366	0.42469	442	-421.267	0.33588	442	-192.689	0.36363	442	-123.399	0.39174	442	-138.338
441	411.764	0.42201	441	397.639	0.12062	441	345.577	0.17852	441	376.594	0.41646	441	357.743	0.42575	441	200.659	0.42311	441	167.507	0.34552	441	188.533	0.23619	441	68.9553	0.06766	441	-393.555	0.39465	441	-392.971	0.07615	441	-363.172	0.09777	441	-446.036	0.41987	441	-407.242	0.33202	441	-185.444	0.35848	441	-117.8	0.3864	441	-135.076
440	392.7	0.41726	440	380.247	0.11758	440	331.521	0.17535	440	362.644	0.41098	440	345.19	0.4215	440	196.196	0.41858	440	163.752	0.34039	440	184.72	0.23139	440	67.3499	0.06491	440	-375.258	0.39052	440	-375.575	0.07328	440	-348.988	0.09489	440	-427.591	0.41472	440	-393.856	0.32817	440	-178.259	0.3532	440	-113.141	0.38108	440	-130.743
439	374.245	0.41226	439	363.947	0.1146	439	318.073	0.17225	439	348.966	0.40513	439	333.658	0.41699	439	190.472	0.4138	439	159.945	0.33462	439	180.953	0.22652	439	65.732	0.06225	439	-357.399	0.38615	439	-358.846	0.07053	439	-335.399	0.09205	439	-410.041	0.40946	439	-378.466	0.32425	439	-171.287	0.34772	439	-108.762	0.37533	439	-126.412
438	356	0.40681	438	347.226	0.11162	438	304.498	0.16902	438	335.505	0.39888	438	321.332	0.412	438	184.803	0.40837	438	156.182	0.32883	438	176.413	0.22159	438	64.3061	0.05964	438	-339.595	0.38136	438	-341.876	0.06778	438	-321.74	0.08922	438	-392.622	0.40367	438	-363.641	0.32005	438	-165.365	0.34195	438	-105.939	0.36934	438	-122.561
437	338.582	0.40111	437	330.877	0.1087	437	291.808	0.16583	437	322.805	0.39249	437	311.298	0.40706	437	179.406	0.4027	437	151.754	0.32319	437	173.786	0.21663	437	63.0609	0.05712	437	-322.469	0.37639	437	-325.408	0.06511	437	-308.284	0.08643	437	-376.685	0.3976	437	-350.524	0.31577	437	-158.794	0.33609	437	-101.364	0.36358	437	-119.522
436	321.703	0.39524	436	315.387	0.10577	436	279.815	0.16262	436	309.492	0.38582	436	299.329	0.40173	436	173.391	0.39668	436	146.815	0.31732	436	166.973	0.2118	436	61.0698	0.05472	436	-306.207	0.37115	436	-309.501	0.06253	436	-294.983	0.08374	436	-359.955	0.39121	436	-337.923	0.31132	436	-151.388	0.32997	436	-96.7831	0.35761	436	-114.389
435	305.855	0.38914	435	300.855	0.10298	435	268.072	0.15948	435	297.606	0.37884	435	290.191	0.39614	435	168.469	0.39056	435	142.496	0.31131	435	162.079	0.20676	435	60.9235	0.05253	435	-291.247	0.36582	435	-294.608	0.06012	435	-282.498	0.08115	435	-344.135	0.38471	435	-324.279	0.30687	435	-145.308	0.32386	435	-93.077	0.35117	435	-111.242
434	290.729	0.3829	434	287.058	0.10024	434	257.486	0.15632	434	285.745	0.37171	434	279.343	0.39016	434	162.255	0.3842	434	137.554	0.30518	434	158.508	0.20177	434	59.2403	0.0504	434	-276.835	0.36034	434	-280.781	0.05779	434	-270.144	0.07866	434	-328.368	0.37801	434	-310.168	0.30223	434	-138.997	0.31764	434	-90.5279	0.34496	434	-107.802
433	276.154	0.37629	433	273.576	0.09756	433	246.197	0.1532	433	274.654	0.3644	433	269.009	0.38408	433	156.212	0.37748	433	132.192	0.29881	433	153.574	0.19684	433	57.9931	0.04835	433	-262.655	0.35458	433	-267.033	0.05552	433	-258.096	0.07626	433	-313.195	0.3711	433	-296.228	0.29741	433	-133.23	0.31118	433	-86.2538	0.33859	433	-103.432
432	262.009	0.36944	432	260.158	0.09489	432	235.308	0.14999	432	263.292	0.35694	432	259.666	0.37765	432	150.864	0.37052	432	127.645	0.29217	432	148.536	0.19173	432	57.0849	0.04632	432	-249.075	0.34856	432	-253.329	0.0533	432	-245.986	0.07389	432	-298.551	0.36396	432	-282.717	0.29235	432	-126.852	0.30461	432	-81.7868	0.33188	432	-100.008
431	248.23	0.36236	431	247.614	0.0923	431	225.044	0.14678	431	252.441	0.34925	431	249.113	0.37109	431	144.956	0.36335	431	122.139	0.28564	431	144.634	0.18666	431	55.0003	0.04433	431	-236.023	0.34234	431	-240.59	0.05119	431	-234.802	0.07155	431	-284.245	0.35642	431	-270.99	0.28712	431	-120.227	0.29775	431	-78.2423	0.32515	431	-96.7134
430	235.262	0.35484	430	234.836	0.08964	430	214.716	0.14358	430	241.568	0.34136	430	237.951	0.36401	430	139.578	0.35596	430	117.05	0.27868	430	140.615	0.18141	430	53.2758	0.04244	430	-223.5	0.33575	430	-228.076	0.04918	430	-223.494	0.06929	430	-270.051	0.34869	430	-258.634	0.2816	430	-114.612	0.29078	430	-74.3374	0.31825	430	-92.8885
429	222.248	0.34693	429	222.4	0.087	429	204.627	0.14027	429	230.502	0.33285	429	227.685	0.35667	429	133.641	0.34818	429	112.343	0.27176	429	135.012	0.17627	429	51.0399	0.04054	429	-210.912	0.32898	429	-215.583	0.04714	429	-212.623	0.067	429	-255.906	0.34053	429	-246.665	0.27571	429	-108.346	0.2834	429	-71.3188	0.31104	429	-90.1805
428	209.879	0.33914	428	210.378	0.08439	428	194.851	0.13699	428	220.051	0.32438	428	217.636	0.34933	428	128.002	0.34023	428	107.92	0.26477	428	129.683	0.17101	428	48.0556	0.03873	428	-199.026	0.32212	428	-203.723	0.04521	428	-201.951	0.06485	428	-242.572	0.33235	428	-235.529	0.26976	428	-102.911	0.27598	428	-68.6749	0.3037	428	-86.8798
427	198.258	0.33096	427	198.837	0.08182	427	185.483	0.13362	427	209.504	0.31545	427	207.836	0.34197	427	122.874	0.33202	427	104.195	0.25777	427	124.04	0.16608	427	45.407	0.03706	427	-187.821	0.31527	427	-192.476	0.0434	427	-191.731	0.06272	427	-229.305	0.32399	427	-224.031	0.2637	427	-97.2014	0.26857	427	-64.9524	0.29658	427	-83.1124
426	187.155	0.32281	426	187.718	0.07928	426	176.612	0.13029	426	198.646	0.30662	426	198.129	0.33452	426	117.741	0.324	426	100.13	0.25056	426	117.972	0.16089	426	43.1134	0.03548	426	-177.387	0.30832	426	-181.951	0.04169	426	-181.734	0.06069	426	-216.621	0.3157	426	-212.735	0.25766	426	-91.9078	0.26115	426	-62.9075	0.28925	426	-80.0426
425	176.534	0.31453	425	177.032	0.07679	425	167.988	0.1269	425	189.24	0.29762	425	188.282	0.3266	425	112.091	0.31561	425	95.829	0.24323	425	112.1	0.15554	425	40.655	0.03398	425	-166.994	0.30117	425	-171.595	0.03999	425	-172.462	0.05871	425	-204.274	0.30706	425	-202.75	0.25139	425	-86.7037	0.25352	425	-58.8362	0.2813	425	-75.4095
424	165.671	0.3058	424	166.429	0.07422	424	159.03	0.12335	424	179.064	0.28816	424	178.043	0.31824	424	107.175	0.30671	424	92.6767	0.23583	424	105.7	0.15043	424	39.4573	0.03248	424	-156.934	0.29357	424	-161.096	0.03833	424	-162.404	0.05671	424	-192.446	0.29801	424	-193.015	0.24479	424	-81.1001	0.24552	424	-55.6508	0.27343	424	-70.8817
423	155.364	0.29712	423	156.863	0.07181	423	150.29	0.11979	423	169.299	0.27878	423	168.513	0.31011	423	101.586	0.29784	423	88.3419	0.22798	423	100.738	0.14516	423	36.9562	0.03103	423	-147.363	0.28607	423	-151.673	0.03677	423	-153.043	0.0548	423	-180.352	0.28908	423	-181.792	0.23822	423	-77.2361	0.23763	423	-53.0865	0.26554	423	-66.5439
422	145.533	0.28792	422	147.356	0.06936	422	141.973	0.11618	422	159.998	0.26914	422	158.999	0.30143	422	95.8036	0.28852	422	83.9565	0.22006	422	96.2912	0.13975	422	34.977	0.02966	422	-138.005	0.27797	422	-142.345	0.03522	422	-143.843	0.05291	422	-168.65	0.27963	422	-170.408	0.23136	422	-72.6767	0.22945	422	-49.0383	0.25718	422	-62.1078
421	136.097	0.2785	421	137.927	0.06687	421	133.449	0.11246	421	150.62	0.25927	421	151.628	0.2923	421	91.5142	0.27897	421	80.0606	0.21221	421	91.7477	0.13445	421	34.0712	0.02832	421	-128.954	0.26972	421	-133.201	0.0337	421	-134.929	0.05106	421	-157.742	0.2699	421	-160.671	0.22435	421	-67.7596	0.22125	421	-45.4378	0.24887	421	-58.6625
420	126.772	0.26883	420	129.444	0.06443	420	125.015	0.10874	420	141.755	0.24949	420	143.757	0.28306	420	85.8664	0.26928	420	75.0708	0.20411	420	87.6601	0.12911	420	32.1266	0.02702	420	-120.347	0.26103	420	-124.252	0.03223	420	-126.573	0.04923	420	-147.453	0.26016	420	-150.229	0.21707	420	-63.7549	0.21288	420	-42.4488	0.24051	420	-55.053
419	117.768	0.25908	419	120.913	0.062	419	117.515	0.105	419	133.043	0.23954	419	135.976	0.27389	419	81.3303	0.25939	419	70.6958	0.19618	419	82.9841	0.1239	419	30.8028	0.02576	419	-112.029	0.25226	419	-115.642	0.03083	419	-118.412	0.04745	419	-137.786	0.25039	419	-140.552	0.20976	419	-59.9275	0.20442	419	-38.7753	0.23219	419	-51.5657
418	109.737	0.24946	418	113.02	0.05966	418	110.009	0.10136	418	124.331	0.22989	418	126.524	0.26477	418	76.4364	0.24964	418	67.2151	0.18818	418	79.6231	0.11862	418	29.5907	0.02459	418	-104.316	0.24361	418	-107.82	0.02954	418	-111.17	0.0458	418	-128.246	0.24083	418	-131.208	0.20261	418	-56.4547	0.19623	418	-35.5381	0.22355	418	-48.8118
417	101.72	0.23966	417	104.881	0.05728	417	102.647	0.0976	417	115.896	0.22001	417	119.225	0.25533	417	72.17	0.2396	417	62.5575	0.18003	417	75.0701	0.11343	417	27.3215	0.02346	417	-96.6983	0.23472	417	-100.238	0.02825	417	-103.517	0.04413	417	-118.771	0.23097	417	-121.51	0.19512	417	-52.8499	0.18787	417	-32.7737	0.21495	417	-45.6399
416	94.1288	0.22973	416	97.2152	0.05487	416	95.5372	0.09381	416	107.999	0.21002	416	111.682	0.24566	416	68.1003	0.22954	416	57.9911	0.17164	416	71.3315	0.1081	416	25.7299	0.02233	416	-89.508	0.22573	416	-92.8193	0.02701	416	-96.4529	0.04249	416	-109.775	0.22098	416	-112.417	0.18758	416	-49.0856	0.17949	416	-30.1123	0.2061	416	-42.364
415	86.5282	0.21946	415	89.9377	0.05248	415	88.8684	0.08991	415	100.088	0.19989	415	103.879	0.23562	415	64.126	0.21918	415	53.9579	0.16369	415	68.1924	0.10292	415	24.07	0.02124	415	-82.5539	0.2165	415	-85.4012	0.02577	415	-89.0316	0.04084	415	-101.415	0.21078	415	-104.304	0.17983	415	-45.9584	0.17097	415	-27.8181	0.19714	415	-39.4567
414	79.4899	0.20941	414	82.9178	0.05017	414	82.8423	0.08609	414	92.4233	0.18996	414	97.0534	0.22586	414	59.2587	0.20913	414	49.9074	0.1558	414	62.7372	0.09794	414	22.5207	0.02023	414	-76.0682	0.2074	414	-78.4029	0.02463	414	-82.3441	0.03928	414	-93.7429	0.20069	414	-96.6004	0.17223	414	-42.3389	0.16269	414	-25.6091	0.1883	414	-36.2373
413	73.1885	0.19939	413	76.1717	0.0479	413	76.7089	0.08229	413	84.9971	0.18016	413	88.0858	0.21592	413	55.9248	0.19899	413	46.1961	0.14766	413	58.8477	0.09288	413	20.9084	0.01925	413	-69.8436	0.19823	413	-71.9017	0.02351	413	-75.2257	0.03782	413	-85.9643	0.19058	413	-88.186	0.16457	413	-39.0569	0.15436	413	-23.7355	0.17931	413	-33.3899
412	67.07	0.18916	412	69.8491	0.04559	412	70.3123	0.07837	412	78.4227	0.17022	412	80.2703	0.20568	412	51.4846	0.18874	412	41.926	0.13992	412	53.8751	0.08803	412	18.677	0.01829	412	-63.9785	0.18887	412	-65.6176	0.02237	412	-68.4974	0.0363	412	-78.3257	0.18038	412	-80.8029	0.15668	412	-35.6178	0.14591	412	-21.8208	0.17045	412	-30.8496
411	61.1565	0.17935	411	63.8875	0.04335	411	64.8833	0.07455	411	71.7083	0.16067	411	73.1358	0.19569	411	47.6455	0.17891	411	37.9316	0.13248	411	50.8927	0.08338	411	16.7586	0.01739	411	-58.5681	0.17979	411	-59.7212	0.02135	411	-62.1836	0.03485	411	-71.5898	0.17052	411	-74.1753	0.14909	411	-32.4433	0.1378	411	-19.9578	0.16195	411	-28.2763
410	55.8312	0.16974	410	58.4646	0.04126	410	59.7452	0.07085	410	65.7223	0.15156	410	66.6131	0.18604	410	43.8009	0.16942	410	34.8695	0.12489	410	45.5252	0.0787	410	15.2702	0.01654	410	-53.4909	0.17087	410	-54.0894	0.02039	410	-56.5564	0.03347	410	-65.1061	0.16098	410	-67.6455	0.14166	410	-29.4206	0.13	410	-17.6913	0.15337	410	-25.9856
409	50.7585	0.16	409	53.2691	0.03911	409	54.7961	0.06711	409	59.5692	0.14247	409	60.23	0.1764	409	39.7182	0.15971	409	31.6156	0.11731	409	40.9261	0.07401	409	13.5276	0.01572	409	-48.4323	0.16176	409	-48.8145	0.01942	409	-50.9158	0.03209	409	-58.6279	0.15135	409	-61.8582	0.13406	409	-26.5345	0.12228	409	-16.0297	0.14455	409	-23.2695
408	45.7849	0.15027	408	48.2253	0.03696	408	49.9485	0.06334	408	53.3603	0.13341	408	54.4911	0.16666	408	36.3298	0.15005	408	28.8146	0.11021	408	36.762	0.06953	408	12.4663	0.01492	408	-43.7535	0.15254	408	-43.8728	0.01847	408	-45.5463	0.03073	408	-52.7024	0.14178	408	-55.922	0.12638	408	-23.8417	0.11451	408	-14.2519	0.13612	408	-20.7019
407	41.3133	0.14104	407	43.4648	0.03492	407	45.314	0.05969	407	48.2271	0.12492	407	48.6119	0.15731	407	32.9674	0.14078	407	25.6413	0.1031	407	34.1671	0.06506	407	10.9603	0.01417	407	-39.4338	0.14372	407	-39.333	0.01758	407	-40.6947	0.02948	407	-47.3612	0.13274	407	-49.9038	0.11895	407	-21.7133	0.10713	407	-12.954	0.12782	407	-18.6717
406	36.9241	0.13187	406	38.6665	0.03285	406	41.2129	0.05607	406	42.8077	0.11653	406	43.8584	0.14804	406	30.0497	0.13159	406	22.9016	0.09634	406	30.1209	0.06082	406	9.70867	0.01342	406	-35.2067	0.13492	406	-35.0707	0.01674	406	-36.1559	0.02817	406	-42.1936	0.12372	406	-44.7184	0.11152	406	-19.2126	0.09988	406	-11.2166	0.11984	406	-16.1746
405	32.9945	0.12315	405	34.4308	0.0309	405	37.1221	0.05259	405	37.6521	0.10862	405	39.3336	0.13925	405	26.8927	0.12288	405	20.9028	0.08964	405	27.3223	0.0566	405	9.28772	0.01273	405	-31.3895	0.12658	405	-31.2557	0.01594	405	-32.0196	0.02701	405	-37.4832	0.11524	405	-39.678	0.10445	405	-17.0366	0.09312	405	-10.0858	0.11187	405	-14.885
404	29.3766	0.1145	404	30.5344	0.02898	404	33.3473	0.04911	404	33.3103	0.1008	404	35.6413	0.13059	404	23.7814	0.11429	404	18.6123	0.08349	404	24.1532	0.05269	404	8.14848	0.01202	404	-27.7411	0.11821	404	-27.5969	0.01517	404	-27.8349	0.02581	404	-33.5442	0.10686	404	-35.1882	0.0973	404	-15.4234	0.08642	404	-9.11347	0.10457	404	-13.5492
403	26.0679	0.10649	403	26.9096	0.02719	403	29.9703	0.04587	403	29.5432	0.09367	403	31.7883	0.12253	403	21.6832	0.10641	403	16.2511	0.07738	403	22.3753	0.04882	403	7.2466	0.01144	403	-24.6901	0.11046	403	-24.3751	0.01446	403	-24.5418	0.02471	403	-29.6065	0.09924	403	-30.6603	0.09072	403	-13.6904	0.08021	403	-8.12231	0.09721	403	-12.0551
402	23.0528	0.09859	402	23.811	0.02544	402	26.6486	0.04263	402	25.8543	0.08667	402	28.5098	0.11452	402	19.2096	0.0986	402	13.7891	0.07176	402	20.3924	0.04523	402	6.21643	0.01083	402	-21.8245	0.10279	402	-21.3658	0.01377	402	-21.1662	0.02363	402	-26.1526	0.09168	402	-26.3261	0.08406	402	-12.3161	0.07408	402	-7.26286	0.0902	402	-11.2696
401	20.3119	0.09116	401	21.0094	0.02381	401	23.587	0.03959	401	23.0343	0.08009	401	25.5117	0.10705	401	17.0046	0.09134	401	12.0001	0.06639	401	17.4684	0.04179	401	5.62988	0.01025	401	-19.2086	0.09556	401	-18.6815	0.01312	401	-18.2538	0.02258	401	-23.2626	0.08463	401	-22.8948	0.07787	401	-10.6099	0.06836	401	-6.09507	0.08353	401	-10.9602
400	17.7598	0.08403	400	18.3636	0.02221	400	20.8287	0.03666	400	20.1711	0.0739	400	21.6862	0.09988	400	14.987	0.08438	400	10.1549	0.06107	400	16.0213	0.03846	400	4.56534	0.00975	400	-16.771	0.0886	400	-16.1549	0.01247	400	-15.4517	0.02161	400	-20.4758	0.07787	400	-19.5294	0.07192	400	-9.60161	0.06291	400	-5.7448	0.07698	400	-9.64587
--	--								--	--		--	--		--	--		--	--	--	--	--	0.15443	--	--	--	--	--								--	--		--	--		--	--		--	--		--	--
--	--								--	--		--	--		--	--		--	--	--	--	--	0.15718	--	--	--	--	--								--	--		--	--		--	--		--	--		--	--
--	--								--	--		--	--		--	--		--	--	--	--	--	0.16027	--	--	--	--	--								--	--		--	--		--	--		--	--		--	--
--	--								--	--		--	--		--	--		--	--	--	--	--	0.16338	--	--	--	--	--								--	--		--	--		--	--		--	--		--	--
--	--								--	--		--	--		--	--		--	--	--	--	--	0.16633	--	--	--	--	--								--	--		--	--		--	--		--	--		--	--
--	--								--	--		--	--		--	--		--	--	--	--	--	0.16945	--	--	--	--	--								--	--		--	--		--	--		--	--		--	--
--	--								--	--		--	--		--	--		--	--	--	--	--	0.17267	--	--	--	--	--								--	--		--	--		--	--		--	--		--	--
--	--								--	--		--	--		--	--		--	--	--	--	--	0.17571	--	--	--	--	--								--	--		--	--		--	--		--	--		--	--
--	--								--	--		--	--		--	--		--	--	--	--	--	0.17889	--	--	--	--	--								--	--		--	--		--	--		--	--		--	--
--	--								--	--		--	--		--	--		--	--	--	--	--	0.18207	--	--	--	--	--								--	--		--	--		--	--		--	--		--	--
--	--								--	--		--	--		--	--		--	--	--	--	--	0.18523	--	--	--	--	--								--	--		--	--		--	--		--	--		--	--
--	--								--	--		--	--		--	--		--	--	--	--	--	0.18853	--	--	--	--	--								--	--		--	--		--	--		--	--		--	--
--	--								--	--		--	--		--	--		--	--	--	--	--	0.19181	--	--	--	--	--								--	--		--	--		--	--		--	--		--	--
--	--								--	--		--	--		--	--		--	--	--	--	--	0.19506	--	--	--	--	--								--	--		--	--		--	--		--	--		--	--
--	--								--	--		--	--		--	--		--	--	--	--	--	0.1984	--	--	--	--	--								--	--		--	--		--	--		--	--		--	--
--	--								--	--		--	--		--	--		--	--	--	--	--	0.20186	--	--	--	--	--								--	--		--	--		--	--		--	--		--	--
--	--								--	--		--	--		--	--		--	--	--	--	--	0.20522	--	--	--	--	--								--	--		--	--		--	--		--	--		--	--
--	--								--	--		--	--		--	--		--	--	--	--	--	0.20875	--	--	--	--	--								--	--		--	--		--	--		--	--		--	--
--	--								--	--		--	--		--	--		--	--	--	--	--	0.21247	--	--	--	--	--								--	--		--	--		--	--		--	--		--	--
--	--								--	--		--	--		--	--		--	--	--	--	--	0.21611	--	--	--	--	--								--	--		--	--		--	--		--	--		--	--
--	--								--	--		--	--		--	--		--	--	--	--	--	0.21987	--	--	--	--	--								--	--		--	--		--	--		--	--		--	--
--	--								--	--		--	--		--	--		--	--	--	--	--	0.2237	--	--	--	--	--								--	--		--	--		--	--		--	--		--	--
--	--								--	--		--	--		--	--		--	--	--	--	--	0.22753	--	--	--	--	--								--	--		--	--		--	--		--	--		--	--
--	--								--	--		--	--		--	--		--	--	--	--	--	0.23139	--	--	--	--	--								--	--		--	--		--	--		--	--		--	--
--	--								--	--		--	--		--	--		--	--	--	--	--	0.23528	--	--	--	--	--								--	--		--	--		--	--		--	--		--	--
--	--								--	--		--	--		--	--		--	--	--	--	--	0.23897	--	--	--	--	--								--	--		--	--		--	--		--	--		--	--
--	--								--	--		--	--		--	--		--	--	--	--	--	0.24252	--	--	--	--	--								--	--		--	--		--	--		--	--		--	--
--	--								--	--		--	--		--	--		--	--	--	--	--	0.24616	--	--	--	--	--								--	--		--	--		--	--		--	--		--	--
--	--								--	--		--	--		--	--		--	--	--	--	--	0.2498	--	--	--	--	--								--	--		--	--		--	--		--	--		--	--
--	--								--	--		--	--		--	--		--	--	--	--	--	0.25352	--	--	--	--	--								--	--		--	--		--	--		--	--		--	--
--	--								--	--		--	--		--	--		--	--	--	--	--	0.25738	--	--	--	--	--								--	--		--	--		--	--		--	--		--	--
--	--								--	--		--	--		--	--		--	--	--	--	--	0.26134	--	--	--	--	--								--	--		--	--		--	--		--	--		--	--
--	--								--	--		--	--		--	--		--	--	--	--	--	0.26511	--	--	--	--	--								--	--		--	--		--	--		--	--		--	--
--	--								--	--		--	--		--	--		--	--	--	--	--	0.26907	--	--	--	--	--								--	--		--	--		--	--		--	--		--	--
--	--								--	--		--	--		--	--		--	--	--	--	--	0.27312	--	--	--	--	--								--	--		--	--		--	--		--	--		--	--
--	--								--	--		--	--		--	--		--	--	--	--	--	0.27699	--	--	--	--	--								--	--		--	--		--	--		--	--		--	--
--	--								--	--		--	--		--	--		--	--	--	--	--	0.28075	--	--	--	--	--								--	--		--	--		--	--		--	--		--	--
--	--								--	--		--	--		--	--		--	--	--	--	--	0.28467	--	--	--	--	--								--	--		--	--		--	--		--	--		--	--
--	--								--	--		--	--		--	--		--	--	--	--	--	0.28846	--	--	--	--	--								--	--		--	--		--	--		--	--		--	--
--	--								--	--		--	--		--	--		--	--	--	--	--	0.29217	--	--	--	--	--								--	--		--	--		--	--		--	--		--	--
--	--								--	--		--	--		--	--		--	--	--	--	--	0.29603	--	--	--	--	--								--	--		--	--		--	--		--	--		--	--
--	--								--	--		--	--		--	--		--	--	--	--	--	0.29997	--	--	--	--	--								--	--		--	--		--	--		--	--		--	--
--	--								--	--		--	--		--	--		--	--	--	--	--	0.30382	--	--	--	--	--								--	--		--	--		--	--		--	--		--	--
--	--								--	--		--	--		--	--		--	--	--	--	--	0.30767	--	--	--	--	--								--	--		--	--		--	--		--	--		--	--
--	--								--	--		--	--		--	--		--	--	--	--	--	0.31156	--	--	--	--	--								--	--		--	--		--	--		--	--		--	--
--	--								--	--		--	--		--	--		--	--	--	--	--	0.31537	--	--	--	--	--								--	--		--	--		--	--		--	--		--	--
--	--								--	--		--	--		--	--		--	--	--	--	--	0.31909	--	--	--	--	--								--	--		--	--		--	--		--	--		--	--
--	--								--	--		--	--		--	--		--	--	--	--	--	0.32292	--	--	--	--	--								--	--		--	--		--	--		--	--		--	--
--	--								--	--		--	--		--	--		--	--	--	--	--	0.32659	--	--	--	--	--								--	--		--	--		--	--		--	--		--	--
--	--								--	--		--	--		--	--		--	--	--	--	--	0.33027	--	--	--	--	--								--	--		--	--		--	--		--	--		--	--
--	--								--	--		--	--		--	--		--	--	--	--	--	0.33393	--	--	--	--	--								--	--		--	--		--	--		--	--		--	--
--	--								--	--		--	--		--	--		--	--	--	--	--	0.33778	--	--	--	--	--								--	--		--	--		--	--		--	--		--	--
--	--								--	--		--	--		--	--		--	--	--	--	--	0.34147	--	--	--	--	--								--	--		--	--		--	--		--	--		--	--
--	--								--	--		--	--		--	--		--	--	--	--	--	0.34518	--	--	--	--	--								--	--		--	--		--	--		--	--		--	--
--	--								--	--		--	--		--	--		--	--	--	--	--	0.34886	--	--	--	--	--								--	--		--	--		--	--		--	--		--	--
--	--								--	--		--	--		--	--		--	--	--	--	--	0.35227	--	--	--	--	--								--	--		--	--		--	--		--	--		--	--
--	--								--	--		--	--		--	--		--	--	--	--	--	0.35575	--	--	--	--	--								--	--		--	--		--	--		--	--		--	--
--	--								--	--		--	--		--	--		--	--	--	--	--	0.35926	--	--	--	--	--								--	--		--	--		--	--		--	--		--	--
--	--								--	--		--	--		--	--		--	--	--	--	--	0.3625	--	--	--	--	--								--	--		--	--		--	--		--	--		--	--
--	--								--	--		--	--		--	--		--	--	--	--	--	0.36549	--	--	--	--	--								--	--		--	--		--	--		--	--		--	--
--	--								--	--		--	--		--	--		--	--	--	--	--	0.36872	--	--	--	--	--								--	--		--	--		--	--		--	--		--	--
--	--								--	--		--	--		--	--		--	--	--	--	--	0.37172	--	--	--	--	--								--	--		--	--		--	--		--	--		--	--
--	--								--	--		--	--		--	--		--	--	--	--	--	0.37461	--	--	--	--	--								--	--		--	--		--	--		--	--		--	--
--	--								--	--		--	--		--	--		--	--	--	--	--	0.37768	--	--	--	--	--								--	--		--	--		--	--		--	--		--	--
--	--								--	--		--	--		--	--		--	--	--	--	--	0.38064	--	--	--	--	--								--	--		--	--		--	--		--	--		--	--
--	--								--	--		--	--		--	--		--	--	--	--	--	0.38348	--	--	--	--	--								--	--		--	--		--	--		--	--		--	--
--	--								--	--		--	--		--	--		--	--	--	--	--	0.38616	--	--	--	--	--								--	--		--	--		--	--		--	--		--	--
--	--								--	--		--	--		--	--		--	--	--	--	--	0.38897	--	--	--	--	--								--	--		--	--		--	--		--	--		--	--
--	--								--	--		--	--		--	--		--	--	--	--	--	0.39152	--	--	--	--	--								--	--		--	--		--	--		--	--		--	--
--	--								--	--		--	--		--	--		--	--	--	--	--	0.394	--	--	--	--	--								--	--		--	--		--	--		--	--		--	--
--	--								--	--		--	--		--	--		--	--	--	--	--	0.39643	--	--	--	--	--								--	--		--	--		--	--		--	--		--	--
--	--								--	--		--	--		--	--		--	--	--	--	--	0.39866	--	--	--	--	--								--	--		--	--		--	--		--	--		--	--
--	--								--	--		--	--		--	--		--	--	--	--	--	0.40081	--	--	--	--	--								--	--		--	--		--	--		--	--		--	--
--	--								--	--		--	--		--	--		--	--	--	--	--	0.40287	--	--	--	--	--								--	--		--	--		--	--		--	--		--	--
--	--								--	--		--	--		--	--		--	--	--	--	--	0.40481	--	--	--	--	--								--	--		--	--		--	--		--	--		--	--
--	--								--	--		--	--		--	--		--	--	--	--	--	0.40667	--	--	--	--	--								--	--		--	--		--	--		--	--		--	--
--	--								--	--		--	--		--	--		--	--	--	--	--	0.40843	--	--	--	--	--								--	--		--	--		--	--		--	--		--	--
--	--								--	--		--	--		--	--		--	--	--	--	--	0.41001	--	--	--	--	--								--	--		--	--		--	--		--	--		--	--
--	--								--	--		--	--		--	--		--	--	--	--	--	0.41131	--	--	--	--	--								--	--		--	--		--	--		--	--		--	--
--	--								--	--		--	--		--	--		--	--	--	--	--	0.41284	--	--	--	--	--								--	--		--	--		--	--		--	--		--	--
--	--								--	--		--	--		--	--		--	--	--	--	--	0.4142	--	--	--	--	--								--	--		--	--		--	--		--	--		--	--
--	--								--	--		--	--		--	--		--	--	--	--	--	0.4153	--	--	--	--	--								--	--		--	--		--	--		--	--		--	--
--	--								--	--		--	--		--	--		--	--	--	--	--	0.41627	--	--	--	--	--								--	--		--	--		--	--		--	--		--	--
--	--								--	--		--	--		--	--		--	--	--	--	--	0.41725	--	--	--	--	--								--	--		--	--		--	--		--	--		--	--
--	--								--	--		--	--		--	--		--	--	--	--	--	0.41793	--	--	--	--	--								--	--		--	--		--	--		--	--		--	--
--	--								--	--		--	--		--	--		--	--	--	--	--	0.41839	--	--	--	--	--								--	--		--	--		--	--		--	--		--	--
--	--								--	--		--	--		--	--		--	--	--	--	--	0.41897	--	--	--	--	--								--	--		--	--		--	--		--	--		--	--
--	--								--	--		--	--		--	--		--	--	--	--	--	0.4193	--	--	--	--	--								--	--		--	--		--	--		--	--		--	--
--	--								--	--		--	--		--	--		--	--	--	--	--	0.4193	--	--	--	--	--								--	--		--	--		--	--		--	--		--	--
--	--								--	--		--	--		--	--		--	--	--	--	--	0.41931	--	--	--	--	--								--	--		--	--		--	--		--	--		--	--
--	--								--	--		--	--		--	--		--	--	--	--	--	0.41924	--	--	--	--	--								--	--		--	--		--	--		--	--		--	--
--	--								--	--		--	--		--	--		--	--	--	--	--	0.41868	--	--	--	--	--								--	--		--	--		--	--		--	--		--	--
--	--								--	--		--	--		--	--		--	--	--	--	--	0.41824	--	--	--	--	--								--	--		--	--		--	--		--	--		--	--
--	--								--	--		--	--		--	--		--	--	--	--	--	0.41785	--	--	--	--	--								--	--		--	--		--	--		--	--		--	--
--	--								--	--		--	--		--	--		--	--	--	--	--	0.41715	--	--	--	--	--								--	--		--	--		--	--		--	--		--	--
--	--								--	--		--	--		--	--		--	--	--	--	--	0.41624	--	--	--	--	--								--	--		--	--		--	--		--	--		--	--
--	--								--	--		--	--		--	--		--	--	--	--	--	0.4154	--	--	--	--	--								--	--		--	--		--	--		--	--		--	--
--	--								--	--		--	--		--	--		--	--	--	--	--	0.41442	--	--	--	--	--								--	--		--	--		--	--		--	--		--	--
--	--								--	--		--	--		--	--		--	--	--	--	--	0.41306	--	--	--	--	--								--	--		--	--		--	--		--	--		--	--
--	--								--	--		--	--		--	--		--	--	--	--	--	0.41179	--	--	--	--	--								--	--		--	--		--	--		--	--		--	--
--	--								--	--		--	--		--	--		--	--	--	--	--	0.41054	--	--	--	--	--								--	--		--	--		--	--		--	--		--	--
--	--								--	--		--	--		--	--		--	--	--	--	--	0.4089	--	--	--	--	--								--	--		--	--		--	--		--	--		--	--
--	--								--	--		--	--		--	--		--	--	--	--	--	0.4072	--	--	--	--	--								--	--		--	--		--	--		--	--		--	--
--	--								--	--		--	--		--	--		--	--	--	--	--	0.4056	--	--	--	--	--								--	--		--	--		--	--		--	--		--	--
--	--								--	--		--	--		--	--		--	--	--	--	--	0.40389	--	--	--	--	--								--	--		--	--		--	--		--	--		--	--
--	--								--	--		--	--		--	--		--	--	--	--	--	0.4017	--	--	--	--	--								--	--		--	--		--	--		--	--		--	--
--	--								--	--		--	--		--	--		--	--	--	--	--	0.39972	--	--	--	--	--								--	--		--	--		--	--		--	--		--	--
--	--								--	--		--	--		--	--		--	--	--	--	--	0.39757	--	--	--	--	--								--	--		--	--		--	--		--	--		--	--
--	--								--	--		--	--		--	--		--	--	--	--	--	0.39492	--	--	--	--	--								--	--		--	--		--	--		--	--		--	--
--	--								--	--		--	--		--	--		--	--	--	--	--	0.39226	--	--	--	--	--								--	--		--	--		--	--		--	--		--	--
--	--								--	--		--	--		--	--		--	--	--	--	--	0.38966	--	--	--	--	--								--	--		--	--		--	--		--	--		--	--
--	--								--	--		--	--		--	--		--	--	--	--	--	0.38643	--	--	--	--	--								--	--		--	--		--	--		--	--		--	--
--	--								--	--		--	--		--	--		--	--	--	--	--	0.38345	--	--	--	--	--								--	--		--	--		--	--		--	--		--	--
--	--								--	--		--	--		--	--		--	--	--	--	--	0.38075	--	--	--	--	--								--	--		--	--		--	--		--	--		--	--
--	--								--	--		--	--		--	--		--	--	--	--	--	0.37757	--	--	--	--	--								--	--		--	--		--	--		--	--		--	--
--	--								--	--		--	--		--	--		--	--	--	--	--	0.37452	--	--	--	--	--								--	--		--	--		--	--		--	--		--	--
--	--								--	--		--	--		--	--		--	--	--	--	--	0.37149	--	--	--	--	--								--	--		--	--		--	--		--	--		--	--
--	--								--	--		--	--		--	--		--	--	--	--	--	0.36825	--	--	--	--	--								--	--		--	--		--	--		--	--		--	--
--	--								--	--		--	--		--	--		--	--	--	--	--	0.36469	--	--	--	--	--								--	--		--	--		--	--		--	--		--	--
--	--								--	--		--	--		--	--		--	--	--	--	--	0.36122	--	--	--	--	--								--	--		--	--		--	--		--	--		--	--
--	--								--	--		--	--		--	--		--	--	--	--	--	0.35763	--	--	--	--	--								--	--		--	--		--	--		--	--		--	--
--	--								--	--		--	--		--	--		--	--	--	--	--	0.35374	--	--	--	--	--								--	--		--	--		--	--		--	--		--	--
--	--								--	--		--	--		--	--		--	--	--	--	--	0.34999	--	--	--	--	--								--	--		--	--		--	--		--	--		--	--
--	--								--	--		--	--		--	--		--	--	--	--	--	0.3461	--	--	--	--	--								--	--		--	--		--	--		--	--		--	--
--	--								--	--		--	--		--	--		--	--	--	--	--	0.34216	--	--	--	--	--								--	--		--	--		--	--		--	--		--	--
--	--								--	--		--	--		--	--		--	--	--	--	--	0.33821	--	--	--	--	--								--	--		--	--		--	--		--	--		--	--
--	--								--	--		--	--		--	--		--	--	--	--	--	0.33435	--	--	--	--	--								--	--		--	--		--	--		--	--		--	--
--	--								--	--		--	--		--	--		--	--	--	--	--	0.33039	--	--	--	--	--								--	--		--	--		--	--		--	--		--	--
--	--								--	--		--	--		--	--		--	--	--	--	--	0.32649	--	--	--	--	--								--	--		--	--		--	--		--	--		--	--
--	--								--	--		--	--		--	--		--	--	--	--	--	0.32237	--	--	--	--	--								--	--		--	--		--	--		--	--		--	--
--	--								--	--		--	--		--	--		--	--	--	--	--	0.31824	--	--	--	--	--								--	--		--	--		--	--		--	--		--	--
--	--								--	--		--	--		--	--		--	--	--	--	--	0.31433	--	--	--	--	--								--	--		--	--		--	--		--	--		--	--
--	--								--	--		--	--		--	--		--	--	--	--	--	0.31043	--	--	--	--	--								--	--		--	--		--	--		--	--		--	--
--	--								--	--		--	--		--	--		--	--	--	--	--	0.30638	--	--	--	--	--								--	--		--	--		--	--		--	--		--	--
--	--								--	--		--	--		--	--		--	--	--	--	--	0.30249	--	--	--	--	--								--	--		--	--		--	--		--	--		--	--
--	--								--	--		--	--		--	--		--	--	--	--	--	0.29846	--	--	--	--	--								--	--		--	--		--	--		--	--		--	--
--	--								--	--		--	--		--	--		--	--	--	--	--	0.29412	--	--	--	--	--								--	--		--	--		--	--		--	--		--	--
--	--								--	--		--	--		--	--		--	--	--	--	--	0.28983	--	--	--	--	--								--	--		--	--		--	--		--	--		--	--
--	--								--	--		--	--		--	--		--	--	--	--	--	0.28545	--	--	--	--	--								--	--		--	--		--	--		--	--		--	--
--	--								--	--		--	--		--	--		--	--	--	--	--	0.2809	--	--	--	--	--								--	--		--	--		--	--		--	--		--	--
--	--								--	--		--	--		--	--		--	--	--	--	--	0.27645	--	--	--	--	--								--	--		--	--		--	--		--	--		--	--
--	--								--	--		--	--		--	--		--	--	--	--	--	0.2723	--	--	--	--	--								--	--		--	--		--	--		--	--		--	--
--	--								--	--		--	--		--	--		--	--	--	--	--	0.26789	--	--	--	--	--								--	--		--	--		--	--		--	--		--	--
--	--								--	--		--	--		--	--		--	--	--	--	--	0.26335	--	--	--	--	--								--	--		--	--		--	--		--	--		--	--
--	--								--	--		--	--		--	--		--	--	--	--	--	0.25906	--	--	--	--	--								--	--		--	--		--	--		--	--		--	--
--	--								--	--		--	--		--	--		--	--	--	--	--	0.25462	--	--	--	--	--								--	--		--	--		--	--		--	--		--	--
--	--								--	--		--	--		--	--		--	--	--	--	--	0.25011	--	--	--	--	--								--	--		--	--		--	--		--	--		--	--
--	--								--	--		--	--		--	--		--	--	--	--	--	0.2456	--	--	--	--	--								--	--		--	--		--	--		--	--		--	--
--	--								--	--		--	--		--	--		--	--	--	--	--	0.24091	--	--	--	--	--								--	--		--	--		--	--		--	--		--	--
--	--								--	--		--	--		--	--		--	--	--	--	--	0.23619	--	--	--	--	--								--	--		--	--		--	--		--	--		--	--
--	--								--	--		--	--		--	--		--	--	--	--	--	0.23139	--	--	--	--	--								--	--		--	--		--	--		--	--		--	--
--	--								--	--		--	--		--	--		--	--	--	--	--	0.22652	--	--	--	--	--								--	--		--	--		--	--		--	--		--	--
--	--								--	--		--	--		--	--		--	--	--	--	--	0.22159	--	--	--	--	--								--	--		--	--		--	--		--	--		--	--
--	--								--	--		--	--		--	--		--	--	--	--	--	0.21663	--	--	--	--	--								--	--		--	--		--	--		--	--		--	--
--	--								--	--		--	--		--	--		--	--	--	--	--	0.2118	--	--	--	--	--								--	--		--	--		--	--		--	--		--	--
--	--								--	--		--	--		--	--		--	--	--	--	--	0.20676	--	--	--	--	--								--	--		--	--		--	--		--	--		--	--
--	--								--	--		--	--		--	--		--	--	--	--	--	0.20177	--	--	--	--	--								--	--		--	--		--	--		--	--		--	--
--	--								--	--		--	--		--	--		--	--	--	--	--	0.19684	--	--	--	--	--								--	--		--	--		--	--		--	--		--	--
--	--								--	--		--	--		--	--		--	--	--	--	--	0.19173	--	--	--	--	--								--	--		--	--		--	--		--	--		--	--
--	--								--	--		--	--		--	--		--	--	--	--	--	0.18666	--	--	--	--	--								--	--		--	--		--	--		--	--		--	--
--	--								--	--		--	--		--	--		--	--	--	--	--	0.18141	--	--	--	--	--								--	--		--	--		--	--		--	--		--	--
--	--								--	--		--	--		--	--		--	--	--	--	--	0.17627	--	--	--	--	--								--	--		--	--		--	--		--	--		--	--
--	--								--	--		--	--		--	--		--	--	--	--	--	0.17101	--	--	--	--	--								--	--		--	--		--	--		--	--		--	--
--	--								--	--		--	--		--	--		--	--	--	--	--	0.16608	--	--	--	--	--								--	--		--	--		--	--		--	--		--	--
--	--								--	--		--	--		--	--		--	--	--	--	--	0.16089	--	--	--	--	--								--	--		--	--		--	--		--	--		--	--
--	--								--	--		--	--		--	--		--	--	--	--	--	0.15554	--	--	--	--	--								--	--		--	--		--	--		--	--		--	--
--	--								--	--		--	--		--	--		--	--	--	--	--	0.15043	--	--	--	--	--								--	--		--	--		--	--		--	--		--	--
--	--								--	--		--	--		--	--		--	--	--	--	--	0.14516	--	--	--	--	--								--	--		--	--		--	--		--	--		--	--
--	--								--	--		--	--		--	--		--	--	--	--	--	0.13975	--	--	--	--	--								--	--		--	--		--	--		--	--		--	--
--	--								--	--		--	--		--	--		--	--	--	--	--	0.13445	--	--	--	--	--								--	--		--	--		--	--		--	--		--	--
--	--								--	--		--	--		--	--		--	--	--	--	--	0.12911	--	--	--	--	--								--	--		--	--		--	--		--	--		--	--
--	--								--	--		--	--		--	--		--	--	--	--	--	0.1239	--	--	--	--	--								--	--		--	--		--	--		--	--		--	--
--	--								--	--		--	--		--	--		--	--	--	--	--	0.11862	--	--	--	--	--								--	--		--	--		--	--		--	--		--	--
--	--								--	--		--	--		--	--		--	--	--	--	--	0.11343	--	--	--	--	--								--	--		--	--		--	--		--	--		--	--
--	--								--	--		--	--		--	--		--	--	--	--	--	0.1081	--	--	--	--	--								--	--		--	--		--	--		--	--		--	--
--	--								--	--		--	--		--	--		--	--	--	--	--	0.10292	--	--	--	--	--								--	--		--	--		--	--		--	--		--	--
--	--								--	--		--	--		--	--		--	--	--	--	--	0.09794	--	--	--	--	--								--	--		--	--		--	--		--	--		--	--
--	--								--	--		--	--		--	--		--	--	--	--	--	0.09288	--	--	--	--	--								--	--		--	--		--	--		--	--		--	--
--	--								--	--		--	--		--	--		--	--	--	--	--	0.08803	--	--	--	--	--								--	--		--	--		--	--		--	--		--	--
--	--								--	--		--	--		--	--		--	--	--	--	--	0.08338	--	--	--	--	--								--	--		--	--		--	--		--	--		--	--
--	--								--	--		--	--		--	--		--	--	--	--	--	0.0787	--	--	--	--	--								--	--		--	--		--	--		--	--		--	--
--	--								--	--		--	--		--	--		--	--	--	--	--	0.07401	--	--	--	--	--								--	--		--	--		--	--		--	--		--	--
--	--								--	--		--	--		--	--		--	--	--	--	--	0.06953	--	--	--	--	--								--	--		--	--		--	--		--	--		--	--
--	--								--	--		--	--		--	--		--	--	--	--	--	0.06506	--	--	--	--	--								--	--		--	--		--	--		--	--		--	--
--	--								--	--		--	--		--	--		--	--	--	--	--	0.06082	--	--	--	--	--								--	--		--	--		--	--		--	--		--	--
--	--								--	--		--	--		--	--		--	--	--	--	--	0.0566	--	--	--	--	--								--	--		--	--		--	--		--	--		--	--
--	--								--	--		--	--		--	--		--	--	--	--	--	0.05269	--	--	--	--	--								--	--		--	--		--	--		--	--		--	--
--	--								--	--		--	--		--	--		--	--	--	--	--	0.04882	--	--	--	--	--								--	--		--	--		--	--		--	--		--	--
--	--								--	--		--	--		--	--		--	--	--	--	--	0.04523	--	--	--	--	--								--	--		--	--		--	--		--	--		--	--
--	--								--	--		--	--		--	--		--	--	--	--	--	0.04179	--	--	--	--	--								--	--		--	--		--	--		--	--		--	--
--	--								--	--		--	--		--	--		--	--	--	--	--	0.03846	--	--	--	--	--								--	--		--	--		--	--		--	--		--	--
--	--								--	--		--	--		--	--		--	--	--	--	--	--	--	--	--	--	--								--	--		--	--		--	--		--	--		--	--
--	--								--	--		--	--		--	--		--	--	--	--	--	--	--	--	--	--	--								--	--		--	--		--	--		--	--		--	--
--	--								--	--		--	--		--	--		--	--	--	--	--	--	--	--	--	--	--								--	--		--	--		--	--		--	--		--	--
--	--								--	--		--	--		--	--		--	--	--	--	--	--	--	--	--	--	--								--	--		--	--		--	--		--	--		--	--
--	--								--	--		--	--		--	--		--	--	--	--	--	--	--	--	--	--	--								--	--		--	--		--	--		--	--		--	--
--	--								--	--		--	--		--	--		--	--	--	--	--	--	--	--	--	--	--								--	--		--	--		--	--		--	--		--	--
[truncated: 4 more columns]
