# Supplementary material for: Dynamically stable and amplified circularly polarized excimer emission regulated by solvation of chiral co-assembly process
Source: Nat Commun. 2022 Aug 20;13:4905. doi: 10.1038/s41467-022-32714-1 (PMC9392786; doi:10.1038/s41467-022-32714-1)
Supplement: Supplementary file 2 — Source Data [file 41467_2022_32714_MOESM2_ESM.zip › source data/Figure 3d.xlsx]

## Sheet: Sheet1
gem	R	S
0	0.43	-0.47
12	0.39	-0.39
60	0.3	-0.33
90	0.22	-0.26
110	0.11	-0.19
120	0.077	-0.086
134	0.048	-0.038
158	0.041	-0.032
187	0.014	-0.011
