# Supplementary material for: Dynamically stable and amplified circularly polarized excimer emission regulated by solvation of chiral co-assembly process
Source: Nat Commun. 2022 Aug 20;13:4905. doi: 10.1038/s41467-022-32714-1 (PMC9392786; doi:10.1038/s41467-022-32714-1)
Supplement: Supplementary file 2 — Source Data [file 41467_2022_32714_MOESM2_ESM.zip › source data/Figure 4o.xlsx]

## Sheet: Sheet1
12	65.8
36	79.2
60	98.3
90	124.2
110	124.4
