# Supplementary material for: Dynamically stable and amplified circularly polarized excimer emission regulated by solvation of chiral co-assembly process
Source: Nat Commun. 2022 Aug 20;13:4905. doi: 10.1038/s41467-022-32714-1 (PMC9392786; doi:10.1038/s41467-022-32714-1)
Supplement: Supplementary file 2 — Source Data [file 41467_2022_32714_MOESM2_ESM.zip › source data/Figure 5a.xlsx]

## Sheet: Sheet1
THF		THF-10d		DCM		DCM-18h		DCM-45h
700	0.50573	700	0.49407	700	0.34584	700	0.25631	700	-0.01282
699	0.50621	699	0.49513	699	0.34645	699	0.25647	699	-0.01266
698	0.50528	698	0.49397	698	0.34833	698	0.25765	698	-0.01259
697	0.50617	697	0.49484	697	0.34966	697	0.25782	697	-0.0126
696	0.50655	696	0.49842	696	0.35187	696	0.2578	696	-0.01282
695	0.50621	695	0.50151	695	0.35293	695	0.25796	695	-0.01293
694	0.50782	694	0.50517	694	0.35558	694	0.258	694	-0.0126
693	0.509	693	0.50719	693	0.35593	693	0.25975	693	-0.01221
692	0.51044	692	0.50927	692	0.35731	692	0.26131	692	-0.01175
691	0.51216	691	0.5106	691	0.35817	691	0.26241	691	-0.01122
690	0.51373	690	0.51241	690	0.35938	690	0.26362	690	-0.01132
689	0.51446	689	0.51575	689	0.36148	689	0.26467	689	-0.01082
688	0.5167	688	0.5184	688	0.36193	688	0.26573	688	-0.0105
687	0.51797	687	0.52197	687	0.3621	687	0.26628	687	-0.01123
686	0.51917	686	0.52614	686	0.36192	686	0.26718	686	-0.01158
685	0.52096	685	0.5292	685	0.36254	685	0.26773	685	-0.01135
684	0.52227	684	0.52946	684	0.3631	684	0.26787	684	-0.01172
683	0.52342	683	0.53095	683	0.36494	683	0.26833	683	-0.01116
682	0.52458	682	0.53037	682	0.3654	682	0.26852	682	-0.01187
681	0.52617	681	0.53232	681	0.36535	681	0.26928	681	-0.0117
680	0.52839	680	0.53204	680	0.36635	680	0.27094	680	-0.01181
679	0.52941	679	0.53133	679	0.36666	679	0.27269	679	-0.01172
678	0.53133	678	0.53142	678	0.36821	678	0.27318	678	-0.01166
677	0.53147	677	0.53367	677	0.3689	677	0.27434	677	-0.01173
676	0.53285	676	0.53588	676	0.36892	676	0.27443	676	-0.01129
675	0.53402	675	0.53716	675	0.36946	675	0.27537	675	-0.01065
674	0.53435	674	0.54061	674	0.37103	674	0.27681	674	-0.01066
673	0.53478	673	0.54079	673	0.37176	673	0.2775	673	-0.01072
672	0.53581	672	0.54253	672	0.37274	672	0.2782	672	-0.01091
671	0.53674	671	0.54359	671	0.37438	671	0.27828	671	-0.01072
670	0.53895	670	0.54633	670	0.37534	670	0.27881	670	-0.01019
669	0.53945	669	0.54777	669	0.37688	669	0.27961	669	-0.01013
668	0.54006	668	0.54875	668	0.3778	668	0.28154	668	-0.00966
667	0.54153	667	0.54959	667	0.37898	667	0.28238	667	-0.00961
666	0.54322	666	0.54945	666	0.38023	666	0.28315	666	-0.00938
665	0.54426	665	0.55113	665	0.38147	665	0.28399	665	-0.00949
664	0.54517	664	0.55267	664	0.3821	664	0.28485	664	-0.0095
663	0.54628	663	0.55541	663	0.38241	663	0.28558	663	-0.00965
662	0.54761	662	0.55655	662	0.38258	662	0.28653	662	-0.0098
661	0.54816	661	0.5585	661	0.3831	661	0.28679	661	-0.00944
660	0.54928	660	0.56001	660	0.3842	660	0.28755	660	-0.00905
659	0.5499	659	0.56126	659	0.38502	659	0.28774	659	-0.00859
658	0.55136	658	0.56244	658	0.385	658	0.28804	658	-0.00871
657	0.55223	657	0.5645	657	0.38536	657	0.28878	657	-0.00866
656	0.55338	656	0.56439	656	0.38605	656	0.28986	656	-0.00876
655	0.55388	655	0.56444	655	0.38707	655	0.29083	655	-0.00887
654	0.55441	654	0.56586	654	0.38756	654	0.29194	654	-0.00912
653	0.55532	653	0.56656	653	0.38858	653	0.29201	653	-0.00884
652	0.55569	652	0.56712	652	0.38902	652	0.29231	652	-0.00833
651	0.55581	651	0.56867	651	0.38955	651	0.29323	651	-0.00827
650	0.55634	650	0.56916	650	0.39015	650	0.29402	650	-0.0083
649	0.55733	649	0.56998	649	0.39035	649	0.29354	649	-0.00848
648	0.55888	648	0.5705	648	0.39153	648	0.29424	648	-0.00837
647	0.55986	647	0.5718	647	0.39139	647	0.29481	647	-0.00788
646	0.56024	646	0.57244	646	0.39169	646	0.2954	646	-0.00801
645	0.561	645	0.57318	645	0.39209	645	0.29563	645	-0.0083
644	0.56224	644	0.57373	644	0.39242	644	0.2971	644	-0.00804
643	0.56316	643	0.57454	643	0.39304	643	0.29751	643	-0.00764
642	0.56346	642	0.57553	642	0.39409	642	0.29812	642	-0.00724
641	0.56427	641	0.57622	641	0.39465	641	0.29934	641	-0.00731
640	0.56539	640	0.57785	640	0.39409	640	0.29946	640	-0.00746
639	0.56659	639	0.57756	639	0.39485	639	0.29982	639	-0.00742
638	0.56737	638	0.57842	638	0.39563	638	0.30048	638	-0.00725
637	0.56824	637	0.57885	637	0.39625	637	0.30121	637	-0.007
636	0.56924	636	0.58019	636	0.39714	636	0.3015	636	-0.00731
635	0.57003	635	0.58017	635	0.39731	635	0.3021	635	-0.00755
634	0.57046	634	0.58143	634	0.3972	634	0.30242	634	-0.00769
633	0.57084	633	0.58221	633	0.39768	633	0.30302	633	-0.00756
632	0.57156	632	0.58339	632	0.39866	632	0.30309	632	-0.00729
631	0.57217	631	0.58469	631	0.39895	631	0.30341	631	-0.0075
630	0.57249	630	0.586	630	0.39865	630	0.30332	630	-0.00745
629	0.57288	629	0.587	629	0.39865	629	0.3037	629	-0.00747
628	0.57371	628	0.58753	628	0.3988	628	0.30416	628	-0.00726
627	0.57439	627	0.58837	627	0.39932	627	0.30367	627	-0.00714
626	0.57495	626	0.58879	626	0.39979	626	0.30348	626	-0.00685
625	0.57565	625	0.58915	625	0.39986	625	0.30336	625	-0.00646
624	0.57611	624	0.58961	624	0.3999	624	0.30389	624	-0.00628
623	0.57676	623	0.5896	623	0.40035	623	0.30436	623	-0.00622
622	0.57718	622	0.59041	622	0.40036	622	0.30506	622	-0.00635
621	0.57748	621	0.59113	621	0.40062	621	0.30523	621	-0.00601
620	0.57814	620	0.59265	620	0.40089	620	0.30541	620	-0.00586
619	0.57822	619	0.59355	619	0.40148	619	0.30615	619	-0.00592
618	0.57908	618	0.59455	618	0.40145	618	0.30709	618	-0.00655
617	0.57987	617	0.59466	617	0.40187	617	0.30799	617	-0.00641
616	0.58102	616	0.59534	616	0.4023	616	0.30832	616	-0.00625
615	0.58172	615	0.59724	615	0.40271	615	0.30839	615	-0.00618
614	0.58252	614	0.59814	614	0.40287	614	0.30846	614	-0.00604
613	0.58332	613	0.59927	613	0.40287	613	0.3087	613	-0.00586
612	0.58383	612	0.59944	612	0.4031	612	0.30902	612	-0.00547
611	0.58435	611	0.59944	611	0.40287	611	0.30946	611	-0.00519
610	0.58491	610	0.59968	610	0.40319	610	0.30939	610	-0.00478
609	0.58568	609	0.60054	609	0.40355	609	0.30944	609	-0.00468
608	0.58646	608	0.60101	608	0.4034	608	0.30967	608	-0.00485
607	0.58684	607	0.60128	607	0.40353	607	0.30983	607	-0.00489
606	0.58743	606	0.60155	606	0.40399	606	0.31012	606	-0.0051
605	0.58829	605	0.60137	605	0.40471	605	0.3103	605	-0.00529
604	0.58901	604	0.60149	604	0.40507	604	0.31078	604	-0.00524
603	0.58951	603	0.60196	603	0.40566	603	0.31057	603	-0.00528
602	0.59023	602	0.60323	602	0.40606	602	0.31087	602	-0.00485
601	0.59063	601	0.60332	601	0.40603	601	0.3109	601	-0.00484
600	0.59121	600	0.60372	600	0.40653	600	0.31107	600	-0.00471
599	0.59178	599	0.60417	599	0.40686	599	0.31116	599	-0.00442
598	0.59219	598	0.60469	598	0.4069	598	0.31158	598	-0.00468
597	0.59289	597	0.6051	597	0.40708	597	0.31194	597	-0.00477
596	0.59336	596	0.60602	596	0.4071	596	0.31165	596	-0.00479
595	0.59391	595	0.60631	595	0.40723	595	0.3117	595	-0.00498
594	0.59423	594	0.60656	594	0.40742	594	0.31187	594	-0.00503
593	0.59452	593	0.60703	593	0.40772	593	0.31203	593	-0.00501
592	0.59516	592	0.60733	592	0.4078	592	0.31232	592	-0.00494
591	0.59542	591	0.60799	591	0.40803	591	0.31234	591	-0.00467
590	0.59569	590	0.60788	590	0.40808	590	0.31231	590	-0.00444
589	0.59603	589	0.60843	589	0.40833	589	0.31214	589	-0.00442
588	0.59635	588	0.6087	588	0.40854	588	0.31232	588	-0.00412
587	0.59688	587	0.60975	587	0.40833	587	0.31255	587	-0.00393
586	0.59753	586	0.6105	586	0.40824	586	0.31266	586	-0.00367
585	0.59794	585	0.61065	585	0.40832	585	0.31274	585	-0.00358
584	0.5982	584	0.61134	584	0.40845	584	0.31268	584	-0.00335
583	0.59871	583	0.61177	583	0.40856	583	0.31274	583	-0.0031
582	0.59956	582	0.61257	582	0.40859	582	0.31293	582	-0.00309
581	0.60026	581	0.61291	581	0.4088	581	0.31292	581	-0.00324
580	0.60051	580	0.61327	580	0.4089	580	0.31297	580	-0.00325
579	0.60086	579	0.61355	579	0.40929	579	0.31266	579	-0.00342
578	0.60123	578	0.61372	578	0.40944	578	0.31283	578	-0.00336
577	0.60171	577	0.61406	577	0.40947	577	0.31281	577	-0.00336
576	0.60209	576	0.61423	576	0.40958	576	0.31324	576	-0.00334
575	0.60238	575	0.61477	575	0.40982	575	0.31319	575	-0.00302
574	0.60271	574	0.61498	574	0.40991	574	0.31319	574	-0.00304
573	0.60325	573	0.61545	573	0.40982	573	0.31319	573	-0.00282
572	0.60374	572	0.61582	572	0.40997	572	0.313	572	-0.00264
571	0.60406	571	0.61613	571	0.40994	571	0.31301	571	-0.0026
570	0.60472	570	0.61651	570	0.41012	570	0.31264	570	-0.00268
569	0.60501	569	0.61699	569	0.41018	569	0.31231	569	-0.00274
568	0.60564	568	0.61753	568	0.41011	568	0.31178	568	-0.00281
567	0.60618	567	0.61785	567	0.41015	567	0.31164	567	-0.00273
566	0.60653	566	0.61831	566	0.4101	566	0.31146	566	-0.00263
565	0.60689	565	0.6186	565	0.4103	565	0.31136	565	-0.00249
564	0.60718	564	0.61893	564	0.41047	564	0.31141	564	-0.00241
563	0.6073	563	0.61924	563	0.41059	563	0.31126	563	-0.00217
562	0.60793	562	0.61947	562	0.41064	562	0.31114	562	-0.00215
561	0.60808	561	0.6197	561	0.41084	561	0.31112	561	-0.00216
560	0.60842	560	0.62028	560	0.41114	560	0.31117	560	-0.00219
559	0.60894	559	0.62029	559	0.41112	559	0.31091	559	-0.00218
558	0.60926	558	0.62073	558	0.41129	558	0.31071	558	-0.00211
557	0.60972	557	0.6209	557	0.41121	557	0.31048	557	-0.00215
556	0.61022	556	0.62138	556	0.41134	556	0.31026	556	-0.00217
555	0.61055	555	0.62169	555	0.41136	555	0.30996	555	-0.00195
554	0.61076	554	0.62188	554	0.4113	554	0.30981	554	-0.0018
553	0.61109	553	0.62218	553	0.41137	553	0.30951	553	-0.00173
552	0.61124	552	0.62238	552	0.41147	552	0.30954	552	-0.00172
551	0.61161	551	0.62254	551	0.41166	551	0.30939	551	-0.00156
550	0.61193	550	0.62292	550	0.41196	550	0.3093	550	-0.00147
549	0.61217	549	0.62304	549	0.41228	549	0.30898	549	-0.0015
548	0.61255	548	0.62327	548	0.41229	548	0.30873	548	-0.00144
547	0.61302	547	0.62335	547	0.41233	547	0.30858	547	-0.00137
546	0.61349	546	0.62333	546	0.41261	546	0.30828	546	-0.00131
545	0.61391	545	0.62353	545	0.41276	545	0.30807	545	-0.0013
544	0.61417	544	0.62378	544	0.4127	544	0.30755	544	-0.00119
543	0.61443	543	0.62409	543	0.41291	543	0.30715	543	-0.00116
542	0.61472	542	0.62403	542	0.41295	542	0.30645	542	-0.0011
541	0.61491	541	0.6244	541	0.41307	541	0.30609	541	-0.00104
540	0.61496	540	0.62442	540	0.41305	540	0.30571	540	-0.00087671
539	0.61528	539	0.62434	539	0.41308	539	0.30528	539	-0.000784937
538	0.61589	538	0.62471	538	0.41317	538	0.30494	538	-0.000801879
537	0.61639	537	0.62485	537	0.41323	537	0.30437	537	-0.000728172
536	0.61679	536	0.62482	536	0.41332	536	0.30407	536	-0.000683465
535	0.61709	535	0.625	535	0.41351	535	0.3035	535	-0.00055545
534	0.61742	534	0.62522	534	0.4136	534	0.30293	534	-0.000424033
533	0.61765	533	0.62541	533	0.41348	533	0.30263	533	-0.000371466
532	0.61768	532	0.62563	532	0.41357	532	0.3022	532	-9.20515e-05
531	0.61785	531	0.62594	531	0.41383	531	0.30176	531	5.78335e-05
530	0.61799	530	0.62591	530	0.414	530	0.30129	530	0.000219651
529	0.61818	529	0.626	529	0.41406	529	0.30063	529	0.000388572
528	0.61845	528	0.62607	528	0.41407	528	0.30003	528	0.000591938
527	0.61842	527	0.62621	527	0.41384	527	0.29932	527	0.000656607
526	0.61863	526	0.62593	526	0.41384	526	0.29906	526	0.000623925
525	0.61887	525	0.62592	525	0.41394	525	0.29854	525	0.000744843
524	0.61892	524	0.62598	524	0.4139	524	0.29789	524	0.000868168
523	0.61891	523	0.62603	523	0.41404	523	0.29717	523	0.000948463
522	0.61888	522	0.62601	522	0.41407	522	0.29643	522	0.001
521	0.61925	521	0.62599	521	0.41419	521	0.2958	521	0.000921083
520	0.6195	520	0.62586	520	0.41416	520	0.2951	520	0.00107
519	0.61942	519	0.6258	519	0.41435	519	0.29442	519	0.00118
518	0.61945	518	0.62573	518	0.41441	518	0.29362	518	0.00118
517	0.61943	517	0.6255	517	0.41441	517	0.29276	517	0.00131
516	0.61957	516	0.62511	516	0.41448	516	0.29194	516	0.00134
515	0.61968	515	0.62479	515	0.41439	515	0.2911	515	0.00139
514	0.6196	514	0.62449	514	0.41433	514	0.29025	514	0.00154
513	0.61953	513	0.6244	513	0.41399	513	0.28922	513	0.00165
512	0.61936	512	0.62425	512	0.4139	512	0.28825	512	0.00174
511	0.61937	511	0.6236	511	0.41381	511	0.28733	511	0.00183
510	0.61938	510	0.62339	510	0.41368	510	0.28624	510	0.00197
509	0.61908	509	0.62309	509	0.41366	509	0.28522	509	0.0022
508	0.61877	508	0.62314	508	0.41363	508	0.28419	508	0.00227
507	0.61873	507	0.62268	507	0.41372	507	0.28318	507	0.00242
506	0.6185	506	0.6224	506	0.41375	506	0.28215	506	0.00264
505	0.6184	505	0.62196	505	0.41381	505	0.28114	505	0.00283
504	0.61819	504	0.62147	504	0.4137	504	0.28007	504	0.00309
503	0.61791	503	0.62112	503	0.41357	503	0.27909	503	0.00319
502	0.61766	502	0.62078	502	0.41338	502	0.27811	502	0.00331
501	0.61745	501	0.62027	501	0.41326	501	0.27705	501	0.0034
500	0.6171	500	0.61936	500	0.41295	500	0.27567	500	0.00346
499	0.61682	499	0.61871	499	0.41276	499	0.27424	499	0.00343
498	0.61646	498	0.6181	498	0.41244	498	0.27279	498	0.00349
497	0.61622	497	0.61733	497	0.41235	497	0.2714	497	0.0036
496	0.61581	496	0.61648	496	0.41205	496	0.26998	496	0.00373
495	0.61543	495	0.61567	495	0.41207	495	0.26857	495	0.00381
494	0.61503	494	0.61476	494	0.41184	494	0.26722	494	0.00386
493	0.61448	493	0.61395	493	0.41147	493	0.26542	493	0.00414
492	0.61394	492	0.61311	492	0.41115	492	0.26393	492	0.00433
491	0.61327	491	0.61252	491	0.41069	491	0.26253	491	0.00441
490	0.6124	490	0.61153	490	0.41033	490	0.26111	490	0.00453
489	0.61165	489	0.61056	489	0.40982	489	0.25942	489	0.00467
488	0.61084	488	0.60996	488	0.40955	488	0.25786	488	0.0048
487	0.61018	487	0.60907	487	0.40903	487	0.25614	487	0.00495
486	0.60936	486	0.60837	486	0.40858	486	0.25444	486	0.00505
485	0.60857	485	0.60748	485	0.40809	485	0.25282	485	0.0051
484	0.60789	484	0.60643	484	0.40744	484	0.25112	484	0.00523
483	0.60715	483	0.60524	483	0.40716	483	0.24927	483	0.00536
482	0.60637	482	0.60386	482	0.40659	482	0.24738	482	0.00554
481	0.6055	481	0.60272	481	0.40595	481	0.24529	481	0.00563
480	0.60458	480	0.60117	480	0.40533	480	0.24339	480	0.00579
479	0.60355	479	0.59966	479	0.40457	479	0.24128	479	0.0059
478	0.6024	478	0.59847	478	0.40398	478	0.23922	478	0.00603
477	0.6012	477	0.59677	477	0.40334	477	0.23723	477	0.00618
476	0.60016	476	0.59519	476	0.40286	476	0.23512	476	0.00634
475	0.59902	475	0.59393	475	0.40203	475	0.23316	475	0.00654
474	0.59795	474	0.59217	474	0.40118	474	0.231	474	0.00674
473	0.59697	473	0.59042	473	0.40051	473	0.22872	473	0.00694
472	0.59564	472	0.58878	472	0.3996	472	0.22656	472	0.00709
471	0.59431	471	0.58691	471	0.39849	471	0.224	471	0.00727
470	0.59295	470	0.58479	470	0.39747	470	0.22163	470	0.0075
469	0.59151	469	0.58281	469	0.39646	469	0.21925	469	0.00757
468	0.58997	468	0.58081	468	0.3954	468	0.21698	468	0.00764
467	0.5884	467	0.57893	467	0.39412	467	0.21464	467	0.00777
466	0.58674	466	0.57664	466	0.39288	466	0.21239	466	0.00786
465	0.58537	465	0.5744	465	0.39155	465	0.21004	465	0.00804
464	0.58358	464	0.57229	464	0.39013	464	0.20791	464	0.00813
463	0.58172	463	0.57012	463	0.3889	463	0.2056	463	0.00825
462	0.57987	462	0.56778	462	0.38756	462	0.20342	462	0.00842
461	0.57782	461	0.5656	461	0.38592	461	0.20103	461	0.00858
460	0.57543	460	0.56313	460	0.38429	460	0.19853	460	0.00867
459	0.57324	459	0.56027	459	0.38256	459	0.19594	459	0.00882
458	0.57085	458	0.55774	458	0.38088	458	0.19373	458	0.00894
457	0.56881	457	0.55504	457	0.37912	457	0.19118	457	0.00917
456	0.56626	456	0.55233	456	0.37746	456	0.18876	456	0.00928
455	0.56383	455	0.54942	455	0.37567	455	0.1861	455	0.00939
454	0.56166	454	0.54679	454	0.37345	454	0.18346	454	0.00963
453	0.5591	453	0.54305	453	0.37115	453	0.18079	453	0.00974
452	0.55622	452	0.5396	452	0.36902	452	0.17824	452	0.00981
451	0.55274	451	0.53636	451	0.36672	451	0.17577	451	0.00991
450	0.54952	450	0.53325	450	0.36422	450	0.17316	450	0.00993
449	0.54631	449	0.52984	449	0.36192	449	0.17081	449	0.01013
448	0.54273	448	0.52613	448	0.35926	448	0.16856	448	0.0102
447	0.53896	447	0.52216	447	0.35634	447	0.16601	447	0.01037
446	0.53554	446	0.51792	446	0.3535	446	0.1638	446	0.01054
445	0.5318	445	0.51416	445	0.3507	445	0.16141	445	0.01073
444	0.52815	444	0.51031	444	0.34767	444	0.15933	444	0.01081
443	0.52407	443	0.50565	443	0.34434	443	0.15675	443	0.01098
442	0.51998	442	0.50091	442	0.34087	442	0.15421	442	0.01106
441	0.51587	441	0.49568	441	0.3373	441	0.15184	441	0.01117
440	0.5114	440	0.49113	440	0.33403	440	0.14945	440	0.01138
439	0.50665	439	0.48639	439	0.33056	439	0.14709	439	0.01155
438	0.50183	438	0.48159	438	0.32733	438	0.14472	438	0.01169
437	0.4975	437	0.47627	437	0.32362	437	0.14242	437	0.01181
436	0.49234	436	0.47091	436	0.31995	436	0.14011	436	0.01187
435	0.48701	435	0.46584	435	0.31642	435	0.13787	435	0.01206
434	0.48198	434	0.46048	434	0.31261	434	0.13583	434	0.01215
433	0.47645	433	0.45526	433	0.309	433	0.1338	433	0.01208
432	0.47055	432	0.44942	432	0.30503	432	0.13161	432	0.01206
431	0.46416	431	0.44353	431	0.30067	431	0.12941	431	0.01202
430	0.45758	430	0.43682	430	0.29616	430	0.12755	430	0.01212
429	0.45094	429	0.42991	429	0.29158	429	0.12542	429	0.01202
428	0.44437	428	0.42311	428	0.28705	428	0.12316	428	0.01206
427	0.43763	427	0.41595	427	0.28225	427	0.12116	427	0.01204
426	0.43054	426	0.40836	426	0.27774	426	0.11911	426	0.01206
425	0.42326	425	0.40054	425	0.27348	425	0.1169	425	0.01212
424	0.41575	424	0.39332	424	0.2684	424	0.11493	424	0.0122
423	0.40819	423	0.38577	423	0.2627	423	0.11328	423	0.01216
422	0.39951	422	0.37725	422	0.25724	422	0.11116	422	0.01227
421	0.39021	421	0.36885	421	0.25204	421	0.10902	421	0.01238
420	0.38091	420	0.36041	420	0.24645	420	0.10709	420	0.01242
419	0.37208	419	0.3526	419	0.2408	419	0.10518	419	0.01253
418	0.36306	418	0.34466	418	0.23429	418	0.10295	418	0.01259
417	0.35314	417	0.33525	417	0.22788	417	0.10088	417	0.01258
416	0.34246	416	0.32513	416	0.22143	416	0.09843	416	0.01254
415	0.33206	415	0.31521	415	0.21541	415	0.09623	415	0.01241
414	0.32194	414	0.30494	414	0.20916	414	0.09375	414	0.01242
413	0.3109	413	0.29536	413	0.20239	413	0.09152	413	0.01233
412	0.29888	412	0.28442	412	0.19532	412	0.08913	412	0.01202
411	0.28783	411	0.27335	411	0.18924	411	0.08662	411	0.01175
410	0.27615	410	0.26225	410	0.18285	410	0.08437	410	0.0117
409	0.2655	409	0.24995	409	0.17592	409	0.08196	409	0.01157
408	0.2542	408	0.23964	408	0.16835	408	0.08004	408	0.01128
407	0.2416	407	0.2281	407	0.16086	407	0.07746	407	0.01093
406	0.22958	406	0.2165	406	0.15299	406	0.07535	406	0.01066
405	0.21776	405	0.20464	405	0.14599	405	0.07276	405	0.01067
404	0.20502	404	0.19439	404	0.13833	404	0.07055	404	0.01032
403	0.19312	403	0.18403	403	0.13059	403	0.06825	403	0.01019
402	0.18125	402	0.17363	402	0.12312	402	0.0659	402	0.00958
401	0.1693	401	0.16314	401	0.11657	401	0.06298	401	0.00875
400	0.15727	400	0.15168	400	0.10904	400	0.06012	400	0.00832
								399	0.00733
								398	0.00643
								397	0.00561
								396	0.00423
								395	0.00288
								394	0.0017
								393	-8.06533e-05
								392	-0.00208
								391	-0.00368
								390	-0.00543
								389	-0.00733
								388	-0.00899
								387	-0.01101
								386	-0.01292
								385	-0.01553
								384	-0.01659
								383	-0.01772
								382	-0.01889
								381	-0.01903
								380	-0.01995
