# Supplementary material for: Dynamically stable and amplified circularly polarized excimer emission regulated by solvation of chiral co-assembly process
Source: Nat Commun. 2022 Aug 20;13:4905. doi: 10.1038/s41467-022-32714-1 (PMC9392786; doi:10.1038/s41467-022-32714-1)
Supplement: Supplementary file 2 — Source Data [file 41467_2022_32714_MOESM2_ESM.zip › source data/Figure 5b.xlsx]

## Sheet: Sheet1
PyBO		PyBO-16h		PyBO-190h		R		R-60h		R-190h
3	42258	3	43268	3	111562	3	42456	3	39207	3	99232
3.01976	41318	3.01976	42254	3.01976	102469	3.01976	41357	3.01976	38568	3.01976	92008
3.03951	40585	3.03951	41371	3.03951	94915	3.03951	40679	3.03951	37178	3.03951	83531
3.05927	39556	3.05927	40085	3.05927	86880	3.05927	39475	3.05927	36346	3.05927	75388
3.07903	38532	3.07903	38985	3.07903	78340	3.07903	38959	3.07903	35673	3.07903	67688
3.09878	37754	3.09878	37997	3.09878	69895	3.09878	37077	3.09878	35188	3.09878	60382
3.11854	36986	3.11854	37266	3.11854	62824	3.11854	36910	3.11854	33981	3.11854	52892
3.1383	35917	3.1383	36321	3.1383	54583	3.1383	35492	3.1383	33464	3.1383	44795
3.15806	35060	3.15806	35483	3.15806	46550	3.15806	35264	3.15806	32586	3.15806	37470
3.17781	34284	3.17781	34576	3.17781	39057	3.17781	33824	3.17781	31940	3.17781	29521
3.19757	33371	3.19757	33298	3.19757	31491	3.19757	33230	3.19757	30966	3.19757	22604
3.21733	32333	3.21733	32883	3.21733	24788	3.21733	32489	3.21733	30616	3.21733	16309
3.23708	31664	3.23708	31801	3.23708	20034	3.23708	31728	3.23708	29724	3.23708	11500
3.25684	31301	3.25684	30368	3.25684	17458	3.25684	30701	3.25684	29158	3.25684	9529
3.2766	29990	3.2766	30137	3.2766	16663	3.2766	29769	3.2766	28116	3.2766	8903
3.29636	29554	3.29636	29091	3.29636	16223	3.29636	29070	3.29636	27348	3.29636	8847
3.31611	28592	3.31611	28174	3.31611	16243	3.31611	28025	3.31611	26782	3.31611	8755
3.33587	27569	3.33587	27804	3.33587	15576	3.33587	27504	3.33587	26433	3.33587	8593
3.35563	26807	3.35563	27000	3.35563	15177	3.35563	26365	3.35563	25466	3.35563	8575
3.37538	25926	3.37538	25826	3.37538	14892	3.37538	26017	3.37538	24867	3.37538	8299
3.39514	25601	3.39514	25125	3.39514	14433	3.39514	25056	3.39514	24423	3.39514	8336
3.4149	24647	3.4149	24461	3.4149	14184	3.4149	24586	3.4149	23658	3.4149	8075
3.43465	24141	3.43465	23767	3.43465	13947	3.43465	23877	3.43465	23182	3.43465	8093
3.45441	23395	3.45441	23163	3.45441	13617	3.45441	22812	3.45441	22564	3.45441	8159
3.47417	22614	3.47417	22306	3.47417	13479	3.47417	22202	3.47417	21767	3.47417	8129
3.49392	21643	3.49392	21794	3.49392	13099	3.49392	21739	3.49392	21308	3.49392	8090
3.51368	21319	3.51368	21072	3.51368	12649	3.51368	20769	3.51368	21033	3.51368	7931
3.53344	20487	3.53344	20334	3.53344	12295	3.53344	20218	3.53344	19954	3.53344	7837
3.5532	20059	3.5532	19810	3.5532	11883	3.5532	19851	3.5532	19348	3.5532	7875
3.57295	19085	3.57295	19376	3.57295	11870	3.57295	18993	3.57295	18915	3.57295	7772
3.59271	18748	3.59271	18826	3.59271	11813	3.59271	18640	3.59271	18303	3.59271	7826
3.61247	18324	3.61247	17766	3.61247	11217	3.61247	18051	3.61247	17668	3.61247	7464
3.63222	17600	3.63222	17440	3.63222	11083	3.63222	17347	3.63222	17243	3.63222	7206
3.65198	16941	3.65198	16978	3.65198	10399	3.65198	16689	3.65198	16597	3.65198	7020
3.67174	16301	3.67174	16455	3.67174	10090	3.67174	16063	3.67174	16274	3.67174	6905
3.6915	15696	3.6915	15955	3.6915	9750	3.6915	15613	3.6915	15629	3.6915	6509
3.71125	15303	3.71125	15402	3.71125	9233	3.71125	15136	3.71125	15041	3.71125	6330
3.73101	14950	3.73101	14948	3.73101	8679	3.73101	14802	3.73101	14874	3.73101	6100
3.75077	14237	3.75077	14568	3.75077	8315	3.75077	14304	3.75077	14173	3.75077	5783
3.77052	14137	3.77052	14114	3.77052	8093	3.77052	13838	3.77052	13703	3.77052	5560
3.79028	13533	3.79028	13623	3.79028	7768	3.79028	13284	3.79028	13221	3.79028	5346
3.81004	13229	3.81004	13094	3.81004	7378	3.81004	13174	3.81004	12648	3.81004	4984
3.82979	12572	3.82979	12783	3.82979	6988	3.82979	12628	3.82979	12431	3.82979	4899
3.84955	12412	3.84955	12704	3.84955	6618	3.84955	12206	3.84955	12002	3.84955	4711
3.86931	12173	3.86931	12255	3.86931	6320	3.86931	11859	3.86931	11850	3.86931	4460
3.88907	11719	3.88907	11838	3.88907	6017	3.88907	11601	3.88907	11427	3.88907	4240
3.90882	11383	3.90882	11626	3.90882	5728	3.90882	11377	3.90882	11449	3.90882	4014
3.92858	11154	3.92858	11421	3.92858	5423	3.92858	11178	3.92858	10856	3.92858	3861
3.94834	10771	3.94834	11210	3.94834	5094	3.94834	10845	3.94834	10615	3.94834	3565
3.96809	10637	3.96809	11095	3.96809	4798	3.96809	10612	3.96809	10673	3.96809	3549
3.98785	10244	3.98785	10682	3.98785	4667	3.98785	10380	3.98785	10335	3.98785	3179
4.00761	10247	4.00761	10433	4.00761	4388	4.00761	10131	4.00761	10030	4.00761	2974
4.02736	10050	4.02736	10369	4.02736	4115	4.02736	10078	4.02736	9999	4.02736	2764
4.04712	9967	4.04712	10250	4.04712	3859	4.04712	9814	4.04712	9721	4.04712	2609
4.06688	9528	4.06688	9983	4.06688	3582	4.06688	9741	4.06688	9703	4.06688	2532
4.08664	9734	4.08664	9808	4.08664	3550	4.08664	9638	4.08664	9499	4.08664	2311
4.10639	9569	4.10639	10037	4.10639	3245	4.10639	9441	4.10639	9579	4.10639	2148
4.12615	9388	4.12615	9825	4.12615	3075	4.12615	9591	4.12615	9439	4.12615	2054
4.14591	9418	4.14591	9581	4.14591	2943	4.14591	9401	4.14591	9366	4.14591	1768
4.16566	9359	4.16566	9682	4.16566	2833	4.16566	9201	4.16566	9241	4.16566	1724
4.18542	9253	4.18542	9477	4.18542	2630	4.18542	9313	4.18542	8954	4.18542	1617
4.20518	9290	4.20518	9402	4.20518	2513	4.20518	9265	4.20518	9052	4.20518	1552
4.22493	9173	4.22493	9471	4.22493	2455	4.22493	9150	4.22493	9112	4.22493	1500
4.24469	9208	4.24469	9530	4.24469	2428	4.24469	9052	4.24469	8881	4.24469	1493
4.26445	8813	4.26445	9337	4.26445	2534	4.26445	9118	4.26445	8860	4.26445	1516
4.28421	8791	4.28421	9328	4.28421	2515	4.28421	8942	4.28421	8574	4.28421	1466
4.30396	8845	4.30396	9075	4.30396	2473	4.30396	8759	4.30396	8573	4.30396	1381
4.32372	8734	4.32372	9092	4.32372	2390	4.32372	8758	4.32372	8639	4.32372	1461
4.34348	8677	4.34348	8837	4.34348	2422	4.34348	8748	4.34348	8515	4.34348	1445
4.36323	8478	4.36323	8950	4.36323	2327	4.36323	8931	4.36323	8531	4.36323	1531
4.38299	8701	4.38299	8756	4.38299	2382	4.38299	8540	4.38299	8437	4.38299	1384
4.40275	8522	4.40275	8843	4.40275	2356	4.40275	8647	4.40275	8295	4.40275	1450
4.4225	8545	4.4225	8791	4.4225	2375	4.4225	8438	4.4225	8330	4.4225	1416
4.44226	8464	4.44226	8618	4.44226	2309	4.44226	8405	4.44226	8297	4.44226	1381
4.46202	8201	4.46202	8606	4.46202	2238	4.46202	8215	4.46202	8164	4.46202	1416
4.48177	8077	4.48177	8301	4.48177	2222	4.48177	7943	4.48177	7869	4.48177	1486
4.50153	7806	4.50153	8167	4.50153	2363	4.50153	7778	4.50153	7476	4.50153	1426
4.52129	7596	4.52129	7693	4.52129	2291	4.52129	7357	4.52129	7221	4.52129	1393
4.54105	7462	4.54105	7394	4.54105	2347	4.54105	7328	4.54105	7028	4.54105	1360
4.5608	7229	4.5608	7271	4.5608	2277	4.5608	7070	4.5608	6982	4.5608	1342
4.58056	6762	4.58056	7158	4.58056	2305	4.58056	6867	4.58056	6672	4.58056	1332
4.60032	6617	4.60032	6897	4.60032	2192	4.60032	6519	4.60032	6417	4.60032	1394
4.62007	6358	4.62007	6570	4.62007	2165	4.62007	6544	4.62007	6132	4.62007	1357
4.63983	6068	4.63983	6452	4.63983	2233	4.63983	6063	4.63983	6004	4.63983	1381
4.65959	5944	4.65959	6110	4.65959	2102	4.65959	5894	4.65959	5778	4.65959	1348
4.67934	5812	4.67934	5779	4.67934	2164	4.67934	5658	4.67934	5659	4.67934	1360
4.6991	5478	4.6991	5697	4.6991	2245	4.6991	5503	4.6991	5360	4.6991	1319
4.71886	5304	4.71886	5593	4.71886	2207	4.71886	5190	4.71886	5239	4.71886	1349
4.73862	5222	4.73862	5383	4.73862	2126	4.73862	4993	4.73862	4995	4.73862	1293
4.75837	5122	4.75837	4975	4.75837	2124	4.75837	4850	4.75837	4894	4.75837	1303
4.77813	4868	4.77813	4838	4.77813	2151	4.77813	4695	4.77813	4815	4.77813	1320
4.79789	4658	4.79789	4796	4.79789	2140	4.79789	4565	4.79789	4660	4.79789	1297
4.81764	4615	4.81764	4613	4.81764	2186	4.81764	4416	4.81764	4454	4.81764	1241
4.8374	4542	4.8374	4584	4.8374	2139	4.8374	4180	4.8374	4514	4.8374	1316
4.85716	4462	4.85716	4419	4.85716	2149	4.85716	4184	4.85716	4553	4.85716	1362
4.87692	4521	4.87692	4490	4.87692	2073	4.87692	4082	4.87692	4696	4.87692	1265
4.89667	4397	4.89667	4465	4.89667	2053	4.89667	4198	4.89667	4764	4.89667	1297
4.91643	4401	4.91643	4422	4.91643	2085	4.91643	4203	4.91643	4887	4.91643	1359
4.93619	4237	4.93619	4457	4.93619	2016	4.93619	4115	4.93619	5087	4.93619	1310
4.95594	4280	4.95594	4437	4.95594	2130	4.95594	4226	4.95594	5274	4.95594	1332
4.9757	4265	4.9757	4346	4.9757	2059	4.9757	4116	4.9757	5375	4.9757	1246
4.99546	4097	4.99546	4413	4.99546	2033	4.99546	4125	4.99546	5432	4.99546	1282
5.01521	4213	5.01521	4346	5.01521	2051	5.01521	4140	5.01521	5597	5.01521	1286
5.03497	4226	5.03497	4234	5.03497	2105	5.03497	4088	5.03497	5563	5.03497	1196
5.05473	4256	5.05473	4395	5.05473	1964	5.05473	4048	5.05473	5423	5.05473	1328
5.07449	4117	5.07449	4124	5.07449	1912	5.07449	3992	5.07449	5102	5.07449	1287
5.09424	4249	5.09424	4276	5.09424	2027	5.09424	3976	5.09424	4986	5.09424	1278
5.114	4076	5.114	4247	5.114	2032	5.114	4042	5.114	4789	5.114	1293
5.13376	4066	5.13376	4171	5.13376	1970	5.13376	4076	5.13376	4589	5.13376	1270
5.15351	4116	5.15351	4166	5.15351	1965	5.15351	3998	5.15351	4370	5.15351	1260
5.17327	4177	5.17327	4026	5.17327	2006	5.17327	3975	5.17327	4228	5.17327	1245
5.19303	4008	5.19303	4188	5.19303	2029	5.19303	3933	5.19303	3903	5.19303	1255
5.21278	4068	5.21278	4146	5.21278	2019	5.21278	3954	5.21278	3980	5.21278	1304
5.23254	4074	5.23254	4138	5.23254	1983	5.23254	3859	5.23254	3904	5.23254	1254
5.2523	3954	5.2523	4229	5.2523	1938	5.2523	3952	5.2523	4068	5.2523	1181
5.27205	4001	5.27205	4124	5.27205	1988	5.27205	3928	5.27205	3794	5.27205	1253
5.29181	4077	5.29181	3988	5.29181	1903	5.29181	3792	5.29181	3896	5.29181	1332
5.31157	4079	5.31157	3960	5.31157	1922	5.31157	3846	5.31157	3866	5.31157	1283
5.33133	3913	5.33133	4104	5.33133	1938	5.33133	3849	5.33133	3913	5.33133	1282
5.35108	3968	5.35108	4160	5.35108	1994	5.35108	3811	5.35108	3833	5.35108	1210
5.37084	4048	5.37084	4123	5.37084	1939	5.37084	3919	5.37084	3949	5.37084	1237
5.3906	3972	5.3906	4068	5.3906	1873	5.3906	3845	5.3906	3774	5.3906	1207
5.41035	4063	5.41035	4009	5.41035	1906	5.41035	3839	5.41035	3854	5.41035	1214
5.43011	3936	5.43011	4186	5.43011	1909	5.43011	3767	5.43011	3894	5.43011	1177
5.44987	4072	5.44987	4166	5.44987	1964	5.44987	3839	5.44987	3920	5.44987	1213
5.46962	4054	5.46962	4385	5.46962	1944	5.46962	3937	5.46962	3767	5.46962	1158
5.48938	4064	5.48938	4567	5.48938	1886	5.48938	3823	5.48938	4072	5.48938	1206
5.50914	3921	5.50914	4689	5.50914	1898	5.50914	3865	5.50914	3884	5.50914	1211
5.5289	4011	5.5289	4452	5.5289	1861	5.5289	3805	5.5289	3994	5.5289	1200
5.54865	3958	5.54865	4151	5.54865	1859	5.54865	3901	5.54865	3987	5.54865	1281
5.56841	3974	5.56841	4010	5.56841	1943	5.56841	3974	5.56841	4054	5.56841	1155
5.58817	3936	5.58817	3842	5.58817	1950	5.58817	4132	5.58817	4092	5.58817	1190
5.60792	3950	5.60792	3889	5.60792	1985	5.60792	4361	5.60792	3997	5.60792	1165
5.62768	4101	5.62768	3832	5.62768	1933	5.62768	4798	5.62768	3838	5.62768	1217
5.64744	4089	5.64744	3788	5.64744	1944	5.64744	4373	5.64744	3771	5.64744	1196
5.6672	4001	5.6672	3856	5.6672	1881	5.6672	3955	5.6672	3677	5.6672	1217
5.68695	4003	5.68695	3796	5.68695	1897	5.68695	3733	5.68695	3606	5.68695	1198
5.70671	3883	5.70671	3666	5.70671	1829	5.70671	3662	5.70671	3730	5.70671	1223
5.72647	3934	5.72647	3749	5.72647	1872	5.72647	3638	5.72647	3663	5.72647	1155
5.74622	3830	5.74622	3740	5.74622	1873	5.74622	3584	5.74622	3494	5.74622	1199
5.76598	3845	5.76598	3800	5.76598	1746	5.76598	3602	5.76598	3587	5.76598	1122
5.78574	3823	5.78574	3795	5.78574	1768	5.78574	3462	5.78574	3545	5.78574	1168
5.80549	3789	5.80549	3690	5.80549	1775	5.80549	3583	5.80549	3501	5.80549	1160
5.82525	3793	5.82525	3768	5.82525	1817	5.82525	3594	5.82525	3551	5.82525	1149
5.84501	3807	5.84501	3614	5.84501	1787	5.84501	3517	5.84501	3527	5.84501	1150
5.86477	3693	5.86477	3720	5.86477	1873	5.86477	3471	5.86477	3458	5.86477	1243
5.88452	3752	5.88452	3627	5.88452	1773	5.88452	3593	5.88452	3553	5.88452	1188
5.90428	3774	5.90428	3607	5.90428	1767	5.90428	3544	5.90428	3452	5.90428	1260
5.92404	3803	5.92404	3547	5.92404	1801	5.92404	3500	5.92404	3481	5.92404	1183
5.94379	3701	5.94379	3659	5.94379	1794	5.94379	3541	5.94379	3397	5.94379	1207
5.96355	3664	5.96355	3662	5.96355	1724	5.96355	3454	5.96355	3401	5.96355	1177
5.98331	3643	5.98331	3561	5.98331	1763	5.98331	3537	5.98331	3482	5.98331	1202
6.00306	3749	6.00306	3500	6.00306	1765	6.00306	3459	6.00306	3439	6.00306	1154
6.02282	3559	6.02282	3489	6.02282	1768	6.02282	3476	6.02282	3410	6.02282	1163
6.04258	3662	6.04258	3612	6.04258	1745	6.04258	3474	6.04258	3469	6.04258	1141
6.06234	3650	6.06234	3639	6.06234	1705	6.06234	3490	6.06234	3388	6.06234	1176
6.08209	3631	6.08209	3499	6.08209	1732	6.08209	3406	6.08209	3279	6.08209	1171
6.10185	3678	6.10185	3573	6.10185	1743	6.10185	3469	6.10185	3405	6.10185	1143
6.12161	3684	6.12161	3558	6.12161	1700	6.12161	3467	6.12161	3322	6.12161	1136
6.14136	3631	6.14136	3430	6.14136	1705	6.14136	3496	6.14136	3386	6.14136	1176
6.16112	3604	6.16112	3450	6.16112	1710	6.16112	3336	6.16112	3242	6.16112	1126
6.18088	3632	6.18088	3542	6.18088	1725	6.18088	3378	6.18088	3239	6.18088	1071
6.20063	3517	6.20063	3507	6.20063	1654	6.20063	3431	6.20063	3344	6.20063	1168
6.22039	3551	6.22039	3474	6.22039	1755	6.22039	3369	6.22039	3276	6.22039	1085
6.24015	3560	6.24015	3456	6.24015	1743	6.24015	3413	6.24015	3245	6.24015	1152
6.2599	3578	6.2599	3415	6.2599	1637	6.2599	3493	6.2599	3435	6.2599	1132
6.27966	3564	6.27966	3466	6.27966	1712	6.27966	3358	6.27966	3312	6.27966	1178
6.29942	3755	6.29942	3343	6.29942	1675	6.29942	3512	6.29942	3281	6.29942	1162
6.31918	3676	6.31918	3496	6.31918	1670	6.31918	3368	6.31918	3220	6.31918	1123
6.33893	3603	6.33893	3443	6.33893	1674	6.33893	3340	6.33893	3278	6.33893	1105
6.35869	3583	6.35869	3395	6.35869	1727	6.35869	3329	6.35869	3213	6.35869	1183
6.37845	3593	6.37845	3328	6.37845	1572	6.37845	3395	6.37845	3320	6.37845	1083
6.3982	3548	6.3982	3450	6.3982	1728	6.3982	3364	6.3982	3238	6.3982	1152
6.41796	3504	6.41796	3469	6.41796	1621	6.41796	3283	6.41796	3221	6.41796	1123
6.43772	3538	6.43772	3557	6.43772	1682	6.43772	3347	6.43772	3300	6.43772	1139
6.45747	3434	6.45747	3527	6.45747	1553	6.45747	3329	6.45747	3175	6.45747	1085
6.47723	3429	6.47723	3363	6.47723	1660	6.47723	3325	6.47723	3265	6.47723	1134
6.49699	3553	6.49699	3445	6.49699	1602	6.49699	3474	6.49699	3224	6.49699	1140
6.51675	3572	6.51675	3299	6.51675	1660	6.51675	3464	6.51675	3156	6.51675	1127
6.5365	3469	6.5365	3296	6.5365	1609	6.5365	3494	6.5365	3283	6.5365	1070
6.55626	3512	6.55626	3283	6.55626	1527	6.55626	3417	6.55626	3151	6.55626	1126
6.57602	3484	6.57602	3308	6.57602	1703	6.57602	3308	6.57602	3233	6.57602	1100
6.59577	3491	6.59577	3311	6.59577	1658	6.59577	3251	6.59577	3107	6.59577	1125
6.61553	3376	6.61553	3211	6.61553	1596	6.61553	3240	6.61553	3126	6.61553	1113
6.63529	3538	6.63529	3289	6.63529	1576	6.63529	3325	6.63529	3130	6.63529	1132
6.65505	3496	6.65505	3290	6.65505	1604	6.65505	3270	6.65505	3089	6.65505	1040
6.6748	3359	6.6748	3156	6.6748	1623	6.6748	3202	6.6748	3168	6.6748	1058
6.69456	3398	6.69456	3192	6.69456	1591	6.69456	3309	6.69456	3093	6.69456	1031
6.71432	3369	6.71432	3338	6.71432	1631	6.71432	3302	6.71432	3225	6.71432	1078
6.73407	3394	6.73407	3213	6.73407	1646	6.73407	3217	6.73407	3103	6.73407	1044
6.75383	3367	6.75383	3275	6.75383	1537	6.75383	3097	6.75383	3056	6.75383	1085
6.77359	3387	6.77359	3222	6.77359	1615	6.77359	3228	6.77359	3124	6.77359	1121
6.79334	3467	6.79334	3142	6.79334	1576	6.79334	3219	6.79334	3022	6.79334	1050
6.8131	3436	6.8131	3208	6.8131	1571	6.8131	3098	6.8131	3048	6.8131	1084
6.83286	3376	6.83286	3070	6.83286	1520	6.83286	3079	6.83286	3162	6.83286	1073
6.85262	3497	6.85262	3062	6.85262	1523	6.85262	3216	6.85262	3112	6.85262	1098
6.87237	3422	6.87237	3195	6.87237	1579	6.87237	3148	6.87237	2981	6.87237	1056
6.89213	3399	6.89213	3102	6.89213	1589	6.89213	3066	6.89213	3047	6.89213	1102
6.91189	3373	6.91189	3217	6.91189	1603	6.91189	3033	6.91189	3003	6.91189	1065
6.93164	3406	6.93164	3031	6.93164	1580	6.93164	3068	6.93164	3130	6.93164	1098
6.9514	3369	6.9514	3099	6.9514	1550	6.9514	3108	6.9514	2992	6.9514	1069
6.97116	3298	6.97116	3051	6.97116	1580	6.97116	3082	6.97116	3008	6.97116	1067
6.99091	3353	6.99091	3090	6.99091	1572	6.99091	3129	6.99091	3039	6.99091	1061
7.01067	3401	7.01067	3122	7.01067	1515	7.01067	3080	7.01067	3053	7.01067	1031
7.03043	3330	7.03043	3074	7.03043	1552	7.03043	3024	7.03043	3057	7.03043	1086
7.05018	3363	7.05018	3050	7.05018	1582	7.05018	3075	7.05018	3058	7.05018	1093
7.06994	3415	7.06994	3145	7.06994	1607	7.06994	3043	7.06994	2965	7.06994	1065
7.0897	3253	7.0897	2961	7.0897	1514	7.0897	3012	7.0897	2875	7.0897	1084
7.10946	3309	7.10946	3084	7.10946	1474	7.10946	3003	7.10946	2970	7.10946	996
7.12921	3375	7.12921	3072	7.12921	1525	7.12921	2955	7.12921	3083	7.12921	1056
7.14897	3349	7.14897	3100	7.14897	1616	7.14897	3068	7.14897	3040	7.14897	1044
7.16873	3354	7.16873	3087	7.16873	1478	7.16873	2990	7.16873	2997	7.16873	1062
7.18848	3294	7.18848	3002	7.18848	1561	7.18848	2931	7.18848	2995	7.18848	1076
7.20824	3357	7.20824	2995	7.20824	1472	7.20824	3058	7.20824	2924	7.20824	1104
7.228	3129	7.228	3119	7.228	1610	7.228	3105	7.228	3023	7.228	1049
7.24775	3306	7.24775	2947	7.24775	1484	7.24775	2940	7.24775	3028	7.24775	1020
7.26751	3225	7.26751	3077	7.26751	1530	7.26751	2932	7.26751	2902	7.26751	1046
7.28727	3431	7.28727	2947	7.28727	1577	7.28727	3174	7.28727	3005	7.28727	1087
7.30703	3267	7.30703	2924	7.30703	1506	7.30703	3055	7.30703	2916	7.30703	1086
7.32678	3333	7.32678	2975	7.32678	1515	7.32678	2991	7.32678	2916	7.32678	1052
7.34654	3316	7.34654	3014	7.34654	1521	7.34654	3001	7.34654	2865	7.34654	1046
7.3663	3321	7.3663	3019	7.3663	1566	7.3663	3027	7.3663	2882	7.3663	1085
7.38605	3229	7.38605	2954	7.38605	1475	7.38605	2991	7.38605	2927	7.38605	989
7.40581	3266	7.40581	2976	7.40581	1427	7.40581	3096	7.40581	2879	7.40581	1079
7.42557	3261	7.42557	2861	7.42557	1449	7.42557	2988	7.42557	2924	7.42557	1006
7.44533	3259	7.44533	2842	7.44533	1435	7.44533	2928	7.44533	2824	7.44533	1047
7.46508	3180	7.46508	2854	7.46508	1461	7.46508	2874	7.46508	2983	7.46508	1027
7.48484	3250	7.48484	2937	7.48484	1590	7.48484	2977	7.48484	2889	7.48484	983
7.5046	3159	7.5046	2877	7.5046	1527	7.5046	2925	7.5046	2870	7.5046	1033
7.52435	3233	7.52435	2798	7.52435	1502	7.52435	2898	7.52435	2882	7.52435	1051
7.54411	3160	7.54411	2890	7.54411	1451	7.54411	2989	7.54411	2892	7.54411	1008
7.56387	3365	7.56387	2900	7.56387	1502	7.56387	2954	7.56387	2788	7.56387	1021
7.58362	3154	7.58362	2874	7.58362	1440	7.58362	2977	7.58362	2774	7.58362	1061
7.60338	3180	7.60338	2818	7.60338	1459	7.60338	3031	7.60338	2759	7.60338	1013
7.62314	3216	7.62314	2892	7.62314	1546	7.62314	2972	7.62314	2761	7.62314	963
7.6429	3167	7.6429	2805	7.6429	1440	7.6429	2861	7.6429	2730	7.6429	1022
7.66265	3181	7.66265	2843	7.66265	1492	7.66265	2958	7.66265	2865	7.66265	1006
7.68241	3219	7.68241	2851	7.68241	1415	7.68241	2972	7.68241	2835	7.68241	1017
7.70217	3199	7.70217	2776	7.70217	1400	7.70217	2891	7.70217	2798	7.70217	1052
7.72192	3163	7.72192	2842	7.72192	1402	7.72192	2897	7.72192	2794	7.72192	992
7.74168	3289	7.74168	2911	7.74168	1359	7.74168	2883	7.74168	2822	7.74168	1055
7.76144	3249	7.76144	2807	7.76144	1434	7.76144	2888	7.76144	2829	7.76144	1049
7.78119	3110	7.78119	2881	7.78119	1431	7.78119	2855	7.78119	2677	7.78119	954
7.80095	3183	7.80095	2708	7.80095	1451	7.80095	2915	7.80095	2760	7.80095	1016
7.82071	3151	7.82071	2845	7.82071	1453	7.82071	2892	7.82071	2907	7.82071	1033
7.84047	3180	7.84047	2770	7.84047	1460	7.84047	2785	7.84047	2883	7.84047	1001
7.86022	3087	7.86022	2829	7.86022	1435	7.86022	2909	7.86022	2741	7.86022	1044
7.87998	3173	7.87998	2708	7.87998	1461	7.87998	2865	7.87998	2862	7.87998	993
7.89974	3204	7.89974	2701	7.89974	1508	7.89974	2847	7.89974	2705	7.89974	976
7.91949	3220	7.91949	2711	7.91949	1481	7.91949	2958	7.91949	2851	7.91949	977
7.93925	3138	7.93925	2754	7.93925	1425	7.93925	2779	7.93925	2741	7.93925	1056
7.95901	3123	7.95901	2728	7.95901	1401	7.95901	2917	7.95901	2694	7.95901	997
7.97876	3162	7.97876	2708	7.97876	1443	7.97876	2803	7.97876	2757	7.97876	1022
7.99852	3145	7.99852	2757	7.99852	1397	7.99852	2863	7.99852	2704	7.99852	1017
8.01828	3188	8.01828	2811	8.01828	1470	8.01828	2853	8.01828	2755	8.01828	965
8.03804	3134	8.03804	2781	8.03804	1424	8.03804	2916	8.03804	2699	8.03804	1018
8.05779	3083	8.05779	2730	8.05779	1419	8.05779	2871	8.05779	2734	8.05779	999
8.07755	3009	8.07755	2759	8.07755	1465	8.07755	2778	8.07755	2820	8.07755	977
8.09731	3081	8.09731	2680	8.09731	1334	8.09731	2845	8.09731	2695	8.09731	1058
8.11706	3026	8.11706	2711	8.11706	1415	8.11706	2741	8.11706	2831	8.11706	1007
8.13682	3168	8.13682	2776	8.13682	1410	8.13682	2857	8.13682	2700	8.13682	990
8.15658	3161	8.15658	2801	8.15658	1408	8.15658	2765	8.15658	2757	8.15658	1060
8.17633	3073	8.17633	2745	8.17633	1462	8.17633	2752	8.17633	2746	8.17633	1050
8.19609	3156	8.19609	2622	8.19609	1418	8.19609	2700	8.19609	2653	8.19609	1032
8.21585	3178	8.21585	2667	8.21585	1449	8.21585	2777	8.21585	2774	8.21585	977
8.2356	3044	8.2356	2731	8.2356	1385	8.2356	2811	8.2356	2675	8.2356	1006
8.25536	3202	8.25536	2693	8.25536	1399	8.25536	2716	8.25536	2665	8.25536	1038
8.27512	3049	8.27512	2594	8.27512	1357	8.27512	2819	8.27512	2685	8.27512	1017
8.29488	3095	8.29488	2726	8.29488	1377	8.29488	2781	8.29488	2610	8.29488	1024
8.31463	3050	8.31463	2624	8.31463	1396	8.31463	2809	8.31463	2680	8.31463	1016
8.33439	3112	8.33439	2702	8.33439	1391	8.33439	2761	8.33439	2747	8.33439	961
8.35415	3131	8.35415	2612	8.35415	1452	8.35415	2612	8.35415	2675	8.35415	1036
8.3739	3061	8.3739	2702	8.3739	1380	8.3739	2750	8.3739	2713	8.3739	997
8.39366	3024	8.39366	2613	8.39366	1428	8.39366	2759	8.39366	2724	8.39366	1000
8.41342	3131	8.41342	2514	8.41342	1398	8.41342	2806	8.41342	2523	8.41342	1004
8.43318	2978	8.43318	2603	8.43318	1399	8.43318	2757	8.43318	2734	8.43318	1012
8.45293	3093	8.45293	2585	8.45293	1346	8.45293	2675	8.45293	2600	8.45293	1032
8.47269	3092	8.47269	2599	8.47269	1420	8.47269	2818	8.47269	2670	8.47269	982
8.49245	3088	8.49245	2715	8.49245	1435	8.49245	2720	8.49245	2683	8.49245	1010
8.5122	2952	8.5122	2559	8.5122	1413	8.5122	2824	8.5122	2634	8.5122	938
8.53196	3004	8.53196	2559	8.53196	1344	8.53196	2796	8.53196	2700	8.53196	999
8.55172	3152	8.55172	2622	8.55172	1345	8.55172	2791	8.55172	2558	8.55172	962
8.57147	3036	8.57147	2667	8.57147	1395	8.57147	2665	8.57147	2619	8.57147	985
8.59123	3056	8.59123	2584	8.59123	1359	8.59123	2667	8.59123	2581	8.59123	983
8.61099	3032	8.61099	2619	8.61099	1374	8.61099	2720	8.61099	2698	8.61099	1019
8.63074	3038	8.63074	2688	8.63074	1353	8.63074	2738	8.63074	2650	8.63074	996
8.6505	3033	8.6505	2606	8.6505	1396	8.6505	2710	8.6505	2623	8.6505	1016
8.67026	3059	8.67026	2628	8.67026	1404	8.67026	2838	8.67026	2616	8.67026	1012
8.69002	3033	8.69002	2571	8.69002	1348	8.69002	2679	8.69002	2674	8.69002	1008
8.70977	3086	8.70977	2588	8.70977	1344	8.70977	2721	8.70977	2643	8.70977	1003
8.72953	3080	8.72953	2684	8.72953	1475	8.72953	2617	8.72953	2621	8.72953	969
8.74929	3151	8.74929	2584	8.74929	1354	8.74929	2758	8.74929	2714	8.74929	977
8.76904	3042	8.76904	2682	8.76904	1345	8.76904	2780	8.76904	2725	8.76904	967
8.7888	3084	8.7888	2635	8.7888	1397	8.7888	2702	8.7888	2767	8.7888	1027
8.80856	3057	8.80856	2655	8.80856	1340	8.80856	2750	8.80856	2708	8.80856	1074
8.82831	3172	8.82831	2589	8.82831	1344	8.82831	2665	8.82831	2804	8.82831	976
8.84807	3161	8.84807	2505	8.84807	1361	8.84807	2694	8.84807	2812	8.84807	979
8.86783	3109	8.86783	2594	8.86783	1437	8.86783	2685	8.86783	2785	8.86783	976
8.88759	3143	8.88759	2597	8.88759	1418	8.88759	2705	8.88759	2871	8.88759	1038
8.90734	3148	8.90734	2578	8.90734	1349	8.90734	2747	8.90734	2730	8.90734	1037
8.9271	3037	8.9271	2425	8.9271	1401	8.9271	2680	8.9271	2713	8.9271	971
8.94686	3165	8.94686	2553	8.94686	1379	8.94686	2675	8.94686	2613	8.94686	998
8.96661	3081	8.96661	2535	8.96661	1360	8.96661	2654	8.96661	2546	8.96661	991
8.98637	3049	8.98637	2556	8.98637	1409	8.98637	2681	8.98637	2552	8.98637	951
9.00613	3084	9.00613	2474	9.00613	1355	9.00613	2637	9.00613	2587	9.00613	1052
9.02589	2981	9.02589	2577	9.02589	1362	9.02589	2651	9.02589	2598	9.02589	980
9.04564	3078	9.04564	2538	9.04564	1361	9.04564	2636	9.04564	2592	9.04564	1014
9.0654	2930	9.0654	2559	9.0654	1384	9.0654	2761	9.0654	2587	9.0654	932
9.08516	2957	9.08516	2489	9.08516	1376	9.08516	2624	9.08516	2616	9.08516	989
9.10491	2893	9.10491	2515	9.10491	1320	9.10491	2622	9.10491	2573	9.10491	993
9.12467	2870	9.12467	2552	9.12467	1370	9.12467	2661	9.12467	2593	9.12467	972
9.14443	2979	9.14443	2444	9.14443	1337	9.14443	2665	9.14443	2596	9.14443	974
9.16418	2977	9.16418	2512	9.16418	1360	9.16418	2742	9.16418	2517	9.16418	1009
9.18394	2973	9.18394	2439	9.18394	1291	9.18394	2756	9.18394	2574	9.18394	1018
9.2037	3053	9.2037	2437	9.2037	1346	9.2037	2686	9.2037	2571	9.2037	955
9.22345	2899	9.22345	2439	9.22345	1324	9.22345	2646	9.22345	2622	9.22345	980
9.24321	2906	9.24321	2499	9.24321	1373	9.24321	2728	9.24321	2643	9.24321	1001
9.26297	2810	9.26297	2420	9.26297	1382	9.26297	2656	9.26297	2531	9.26297	1052
9.28273	2877	9.28273	2520	9.28273	1300	9.28273	2513	9.28273	2568	9.28273	1007
9.30248	2981	9.30248	2420	9.30248	1355	9.30248	2659	9.30248	2533	9.30248	1029
9.32224	2866	9.32224	2503	9.32224	1331	9.32224	2649	9.32224	2448	9.32224	983
9.342	2806	9.342	2515	9.342	1336	9.342	2658	9.342	2479	9.342	1075
9.36175	2867	9.36175	2456	9.36175	1264	9.36175	2576	9.36175	2606	9.36175	962
9.38151	2985	9.38151	2575	9.38151	1346	9.38151	2689	9.38151	2545	9.38151	979
9.40127	2980	9.40127	2495	9.40127	1313	9.40127	2710	9.40127	2510	9.40127	1011
9.42103	2879	9.42103	2435	9.42103	1349	9.42103	2668	9.42103	2507	9.42103	968
9.44078	2931	9.44078	2542	9.44078	1365	9.44078	2652	9.44078	2516	9.44078	968
9.46054	2976	9.46054	2559	9.46054	1305	9.46054	2642	9.46054	2547	9.46054	954
9.4803	2897	9.4803	2530	9.4803	1318	9.4803	2612	9.4803	2512	9.4803	936
9.50005	2869	9.50005	2531	9.50005	1269	9.50005	2595	9.50005	2509	9.50005	956
9.51981	2865	9.51981	2499	9.51981	1258	9.51981	2584	9.51981	2442	9.51981	962
9.53957	3036	9.53957	2382	9.53957	1347	9.53957	2618	9.53957	2589	9.53957	922
9.55932	2988	9.55932	2356	9.55932	1262	9.55932	2580	9.55932	2402	9.55932	1015
9.57908	2847	9.57908	2483	9.57908	1349	9.57908	2730	9.57908	2492	9.57908	1026
9.59884	2952	9.59884	2383	9.59884	1366	9.59884	2687	9.59884	2560	9.59884	1021
9.6186	2953	9.6186	2338	9.6186	1310	9.6186	2629	9.6186	2487	9.6186	959
9.63835	2928	9.63835	2402	9.63835	1304	9.63835	2608	9.63835	2560	9.63835	976
9.65811	2935	9.65811	2315	9.65811	1347	9.65811	2487	9.65811	2458	9.65811	1032
9.67787	2855	9.67787	2211	9.67787	1309	9.67787	2712	9.67787	2501	9.67787	961
9.69762	2847	9.69762	2433	9.69762	1329	9.69762	2559	9.69762	2518	9.69762	988
9.71738	2824	9.71738	2402	9.71738	1325	9.71738	2567	9.71738	2530	9.71738	1026
9.73714	2756	9.73714	2360	9.73714	1352	9.73714	2570	9.73714	2581	9.73714	1022
9.75689	2797	9.75689	2439	9.75689	1302	9.75689	2600	9.75689	2466	9.75689	1021
9.77665	2883	9.77665	2373	9.77665	1288	9.77665	2663	9.77665	2577	9.77665	911
9.79641	2888	9.79641	2366	9.79641	1324	9.79641	2577	9.79641	2597	9.79641	960
9.81616	2867	9.81616	2408	9.81616	1382	9.81616	2641	9.81616	2595	9.81616	975
9.83592	2911	9.83592	2341	9.83592	1282	9.83592	2601	9.83592	2505	9.83592	1007
9.85568	2922	9.85568	2430	9.85568	1363	9.85568	2576	9.85568	2512	9.85568	956
9.87544	2883	9.87544	2399	9.87544	1309	9.87544	2520	9.87544	2465	9.87544	1024
9.89519	2832	9.89519	2474	9.89519	1362	9.89519	2537	9.89519	2489	9.89519	1015
9.91495	2755	9.91495	2315	9.91495	1323	9.91495	2512	9.91495	2611	9.91495	951
9.93471	2846	9.93471	2360	9.93471	1351	9.93471	2564	9.93471	2570	9.93471	964
9.95446	2920	9.95446	2321	9.95446	1312	9.95446	2463	9.95446	2488	9.95446	992
9.97422	2813	9.97422	2318	9.97422	1339	9.97422	2533	9.97422	2520	9.97422	906
9.99398	2824	9.99398	2383	9.99398	1344	9.99398	2463	9.99398	2608	9.99398	962
10.0137	2947	10.0137	2433	10.0137	1303	10.0137	2528	10.0137	2651	10.0137	994
10.0335	2881	10.0335	2353	10.0335	1315	10.0335	2616	10.0335	2614	10.0335	1019
10.0532	2786	10.0532	2374	10.0532	1294	10.0532	2592	10.0532	2666	10.0532	1002
10.073	2868	10.073	2364	10.073	1316	10.073	2599	10.073	2752	10.073	1059
10.0928	2908	10.0928	2433	10.0928	1282	10.0928	2588	10.0928	2738	10.0928	1070
10.1125	2890	10.1125	2356	10.1125	1396	10.1125	2416	10.1125	2717	10.1125	975
10.1323	2851	10.1323	2412	10.1323	1321	10.1323	2618	10.1323	2656	10.1323	1015
10.152	2751	10.152	2350	10.152	1375	10.152	2602	10.152	2616	10.152	1003
10.1718	2819	10.1718	2287	10.1718	1266	10.1718	2568	10.1718	2590	10.1718	1060
10.1915	2911	10.1915	2381	10.1915	1310	10.1915	2520	10.1915	2509	10.1915	1053
10.2113	2843	10.2113	2386	10.2113	1321	10.2113	2534	10.2113	2487	10.2113	1032
10.2311	2862	10.2311	2261	10.2311	1378	10.2311	2494	10.2311	2595	10.2311	992
10.2508	2871	10.2508	2268	10.2508	1384	10.2508	2513	10.2508	2569	10.2508	953
10.2706	2921	10.2706	2258	10.2706	1374	10.2706	2546	10.2706	2429	10.2706	995
10.2903	2976	10.2903	2455	10.2903	1385	10.2903	2482	10.2903	2616	10.2903	973
10.3101	2902	10.3101	2296	10.3101	1333	10.3101	2524	10.3101	2518	10.3101	975
10.3298	2955	10.3298	2297	10.3298	1379	10.3298	2601	10.3298	2513	10.3298	989
10.3496	2939	10.3496	2246	10.3496	1380	10.3496	2546	10.3496	2582	10.3496	1075
10.3694	3042	10.3694	2264	10.3694	1423	10.3694	2524	10.3694	2545	10.3694	1005
10.3891	2933	10.3891	2287	10.3891	1381	10.3891	2579	10.3891	2566	10.3891	1028
10.4089	2974	10.4089	2309	10.4089	1339	10.4089	2485	10.4089	2495	10.4089	1017
10.4286	3038	10.4286	2247	10.4286	1384	10.4286	2477	10.4286	2426	10.4286	980
10.4484	3052	10.4484	2255	10.4484	1382	10.4484	2541	10.4484	2535	10.4484	1021
10.4681	2966	10.4681	2281	10.4681	1359	10.4681	2524	10.4681	2540	10.4681	1004
10.4879	2918	10.4879	2283	10.4879	1426	10.4879	2520	10.4879	2505	10.4879	1038
10.5077	2926	10.5077	2209	10.5077	1391	10.5077	2539	10.5077	2481	10.5077	1031
10.5274	2745	10.5274	2270	10.5274	1378	10.5274	2503	10.5274	2520	10.5274	1028
10.5472	2849	10.5472	2224	10.5472	1309	10.5472	2525	10.5472	2485	10.5472	1080
10.5669	2731	10.5669	2219	10.5669	1376	10.5669	2429	10.5669	2473	10.5669	1000
10.5867	2848	10.5867	2225	10.5867	1412	10.5867	2456	10.5867	2396	10.5867	1021
10.6064	2829	10.6064	2241	10.6064	1314	10.6064	2502	10.6064	2484	10.6064	1050
10.6262	2851	10.6262	2289	10.6262	1403	10.6262	2548	10.6262	2501	10.6262	1056
10.646	2873	10.646	2309	10.646	1308	10.646	2499	10.646	2425	10.646	1045
10.6657	2775	10.6657	2218	10.6657	1350	10.6657	2403	10.6657	2422	10.6657	1080
10.6855	2890	10.6855	2320	10.6855	1312	10.6855	2487	10.6855	2527	10.6855	1081
10.7052	2758	10.7052	2216	10.7052	1358	10.7052	2473	10.7052	2415	10.7052	1094
10.725	2820	10.725	2227	10.725	1383	10.725	2487	10.725	2507	10.725	1058
10.7447	2780	10.7447	2353	10.7447	1353	10.7447	2474	10.7447	2434	10.7447	1026
10.7645	2690	10.7645	2174	10.7645	1343	10.7645	2488	10.7645	2422	10.7645	1075
10.7843	2819	10.7843	2201	10.7843	1405	10.7843	2490	10.7843	2312	10.7843	1082
10.804	2837	10.804	2185	10.804	1290	10.804	2524	10.804	2460	10.804	1082
10.8238	2774	10.8238	2231	10.8238	1344	10.8238	2567	10.8238	2341	10.8238	1031
10.8435	2709	10.8435	2221	10.8435	1359	10.8435	2530	10.8435	2446	10.8435	1033
10.8633	2747	10.8633	2265	10.8633	1411	10.8633	2553	10.8633	2351	10.8633	1075
10.883	2741	10.883	2219	10.883	1344	10.883	2499	10.883	2311	10.883	1078
10.9028	2830	10.9028	2217	10.9028	1300	10.9028	2591	10.9028	2413	10.9028	1099
10.9226	2760	10.9226	2244	10.9226	1340	10.9226	2565	10.9226	2403	10.9226	1121
10.9423	2823	10.9423	2205	10.9423	1407	10.9423	2641	10.9423	2480	10.9423	1072
10.9621	2743	10.9621	2188	10.9621	1436	10.9621	2462	10.9621	2519	10.9621	1071
10.9818	2765	10.9818	2162	10.9818	1393	10.9818	2456	10.9818	2427	10.9818	1090
11.0016	2764	11.0016	2139	11.0016	1352	11.0016	2479	11.0016	2377	11.0016	1034
11.0213	2767	11.0213	2201	11.0213	1398	11.0213	2525	11.0213	2407	11.0213	1075
11.0411	2752	11.0411	2233	11.0411	1410	11.0411	2530	11.0411	2359	11.0411	1021
11.0609	2787	11.0609	2136	11.0609	1374	11.0609	2443	11.0609	2430	11.0609	1061
11.0806	2791	11.0806	2146	11.0806	1382	11.0806	2451	11.0806	2296	11.0806	1019
11.1004	2701	11.1004	2142	11.1004	1326	11.1004	2483	11.1004	2468	11.1004	1055
11.1201	2777	11.1201	2197	11.1201	1392	11.1201	2417	11.1201	2362	11.1201	1071
11.1399	2649	11.1399	2250	11.1399	1335	11.1399	2451	11.1399	2380	11.1399	1115
11.1596	2689	11.1596	2130	11.1596	1324	11.1596	2473	11.1596	2496	11.1596	1147
11.1794	2780	11.1794	2197	11.1794	1295	11.1794	2520	11.1794	2302	11.1794	1131
11.1992	2691	11.1992	2147	11.1992	1414	11.1992	2518	11.1992	2376	11.1992	1116
11.2189	2755	11.2189	2243	11.2189	1420	11.2189	2383	11.2189	2386	11.2189	1105
11.2387	2671	11.2387	2195	11.2387	1453	11.2387	2443	11.2387	2355	11.2387	1115
11.2584	2813	11.2584	2165	11.2584	1451	11.2584	2492	11.2584	2406	11.2584	1068
11.2782	2779	11.2782	2184	11.2782	1402	11.2782	2544	11.2782	2402	11.2782	1090
11.2979	2768	11.2979	2162	11.2979	1330	11.2979	2426	11.2979	2361	11.2979	1066
11.3177	2826	11.3177	2221	11.3177	1341	11.3177	2407	11.3177	2294	11.3177	1112
11.3375	2658	11.3375	2329	11.3375	1426	11.3375	2444	11.3375	2271	11.3375	1169
11.3572	2807	11.3572	2151	11.3572	1458	11.3572	2469	11.3572	2362	11.3572	1148
11.377	2669	11.377	2212	11.377	1370	11.377	2469	11.377	2309	11.377	1116
11.3967	2689	11.3967	2236	11.3967	1512	11.3967	2514	11.3967	2318	11.3967	1155
11.4165	2762	11.4165	2109	11.4165	1468	11.4165	2510	11.4165	2360	11.4165	1077
11.4362	2697	11.4362	2104	11.4362	1450	11.4362	2486	11.4362	2281	11.4362	1152
11.456	2736	11.456	2171	11.456	1424	11.456	2506	11.456	2272	11.456	1164
11.4758	2712	11.4758	2155	11.4758	1477	11.4758	2442	11.4758	2322	11.4758	1154
11.4955	2777	11.4955	2214	11.4955	1469	11.4955	2446	11.4955	2305	11.4955	1142
11.5153	2758	11.5153	2227	11.5153	1371	11.5153	2460	11.5153	2366	11.5153	1112
11.535	2730	11.535	2166	11.535	1457	11.535	2457	11.535	2351	11.535	1172
11.5548	2742	11.5548	2201	11.5548	1418	11.5548	2472	11.5548	2288	11.5548	1159
11.5745	2693	11.5745	2152	11.5745	1489	11.5745	2432	11.5745	2326	11.5745	1211
11.5943	2742	11.5943	2122	11.5943	1414	11.5943	2461	11.5943	2320	11.5943	1186
11.6141	2673	11.6141	2109	11.6141	1431	11.6141	2494	11.6141	2302	11.6141	1264
11.6338	2756	11.6338	2160	11.6338	1397	11.6338	2398	11.6338	2237	11.6338	1184
11.6536	2715	11.6536	2081	11.6536	1470	11.6536	2450	11.6536	2391	11.6536	1211
11.6733	2742	11.6733	2067	11.6733	1378	11.6733	2423	11.6733	2349	11.6733	1179
11.6931	2698	11.6931	2130	11.6931	1379	11.6931	2456	11.6931	2288	11.6931	1219
11.7128	2639	11.7128	2173	11.7128	1423	11.7128	2489	11.7128	2333	11.7128	1204
11.7326	2712	11.7326	2130	11.7326	1474	11.7326	2373	11.7326	2334	11.7326	1202
11.7524	2697	11.7524	2071	11.7524	1442	11.7524	2374	11.7524	2322	11.7524	1228
11.7721	2629	11.7721	2039	11.7721	1420	11.7721	2461	11.7721	2373	11.7721	1206
11.7919	2743	11.7919	2154	11.7919	1549	11.7919	2442	11.7919	2361	11.7919	1223
11.8116	2632	11.8116	2159	11.8116	1446	11.8116	2514	11.8116	2327	11.8116	1177
11.8314	2592	11.8314	2067	11.8314	1435	11.8314	2431	11.8314	2294	11.8314	1266
11.8511	2714	11.8511	2183	11.8511	1445	11.8511	2462	11.8511	2357	11.8511	1284
11.8709	2733	11.8709	2197	11.8709	1505	11.8709	2456	11.8709	2355	11.8709	1199
11.8907	2746	11.8907	2236	11.8907	1493	11.8907	2434	11.8907	2310	11.8907	1247
11.9104	2660	11.9104	2118	11.9104	1470	11.9104	2483	11.9104	2332	11.9104	1171
11.9302	2743	11.9302	2071	11.9302	1435	11.9302	2396	11.9302	2209	11.9302	1230
11.9499	2764	11.9499	2127	11.9499	1462	11.9499	2389	11.9499	2321	11.9499	1248
11.9697	2656	11.9697	2053	11.9697	1423	11.9697	2456	11.9697	2428	11.9697	1294
11.9894	2556	11.9894	2116	11.9894	1487	11.9894	2375	11.9894	2350	11.9894	1352
12.0092	2761	12.0092	2111	12.0092	1530	12.0092	2482	12.0092	2233	12.0092	1264
12.0289	2695	12.0289	2218	12.0289	1512	12.0289	2444	12.0289	2278	12.0289	1305
12.0487	2686	12.0487	2070	12.0487	1499	12.0487	2425	12.0487	2249	12.0487	1322
12.0685	2679	12.0685	2101	12.0685	1538	12.0685	2439	12.0685	2243	12.0685	1268
12.0882	2726	12.0882	2204	12.0882	1482	12.0882	2452	12.0882	2279	12.0882	1328
12.108	2651	12.108	2129	12.108	1480	12.108	2450	12.108	2357	12.108	1312
12.1277	2660	12.1277	2184	12.1277	1450	12.1277	2516	12.1277	2360	12.1277	1361
12.1475	2663	12.1475	2093	12.1475	1488	12.1475	2479	12.1475	2426	12.1475	1280
12.1672	2702	12.1672	2101	12.1672	1528	12.1672	2483	12.1672	2331	12.1672	1396
12.187	2752	12.187	2128	12.187	1382	12.187	2460	12.187	2388	12.187	1299
12.2068	2858	12.2068	2116	12.2068	1454	12.2068	2494	12.2068	2352	12.2068	1349
12.2265	2682	12.2265	2141	12.2265	1546	12.2265	2401	12.2265	2273	12.2265	1347
12.2463	2702	12.2463	2088	12.2463	1615	12.2463	2425	12.2463	2332	12.2463	1349
12.266	2674	12.266	2121	12.266	1474	12.266	2323	12.266	2359	12.266	1413
12.2858	2520	12.2858	2151	12.2858	1464	12.2858	2414	12.2858	2325	12.2858	1364
12.3055	2651	12.3055	2095	12.3055	1513	12.3055	2392	12.3055	2254	12.3055	1311
12.3253	2641	12.3253	2096	12.3253	1468	12.3253	2336	12.3253	2317	12.3253	1308
12.3451	2700	12.3451	2003	12.3451	1522	12.3451	2410	12.3451	2257	12.3451	1363
12.3648	2633	12.3648	2054	12.3648	1581	12.3648	2493	12.3648	2259	12.3648	1395
12.3846	2662	12.3846	2139	12.3846	1551	12.3846	2359	12.3846	2343	12.3846	1433
12.4043	2609	12.4043	2161	12.4043	1496	12.4043	2399	12.4043	2274	12.4043	1455
12.4241	2725	12.4241	2134	12.4241	1503	12.4241	2400	12.4241	2301	12.4241	1439
12.4438	2685	12.4438	2108	12.4438	1509	12.4438	2523	12.4438	2356	12.4438	1481
12.4636	2706	12.4636	2102	12.4636	1506	12.4636	2426	12.4636	2333	12.4636	1455
12.4834	2739	12.4834	2084	12.4834	1533	12.4834	2499	12.4834	2278	12.4834	1492
12.5031	2697	12.5031	2134	12.5031	1495	12.5031	2421	12.5031	2263	12.5031	1490
12.5229	2649	12.5229	2096	12.5229	1561	12.5229	2442	12.5229	2261	12.5229	1423
12.5426	2622	12.5426	2149	12.5426	1482	12.5426	2459	12.5426	2342	12.5426	1436
12.5624	2716	12.5624	2052	12.5624	1516	12.5624	2441	12.5624	2309	12.5624	1480
12.5821	2702	12.5821	2051	12.5821	1549	12.5821	2344	12.5821	2294	12.5821	1482
12.6019	2776	12.6019	2093	12.6019	1569	12.6019	2393	12.6019	2300	12.6019	1415
12.6217	2675	12.6217	2149	12.6217	1519	12.6217	2401	12.6217	2360	12.6217	1452
12.6414	2585	12.6414	2068	12.6414	1553	12.6414	2469	12.6414	2260	12.6414	1474
12.6612	2603	12.6612	2113	12.6612	1538	12.6612	2430	12.6612	2359	12.6612	1531
12.6809	2717	12.6809	2045	12.6809	1509	12.6809	2489	12.6809	2253	12.6809	1516
12.7007	2675	12.7007	2041	12.7007	1483	12.7007	2469	12.7007	2243	12.7007	1505
12.7204	2659	12.7204	2078	12.7204	1500	12.7204	2410	12.7204	2278	12.7204	1468
12.7402	2636	12.7402	2073	12.7402	1596	12.7402	2433	12.7402	2352	12.7402	1494
12.76	2684	12.76	2093	12.76	1467	12.76	2432	12.76	2318	12.76	1530
12.7797	2681	12.7797	2033	12.7797	1559	12.7797	2422	12.7797	2272	12.7797	1491
12.7995	2745	12.7995	2119	12.7995	1505	12.7995	2408	12.7995	2282	12.7995	1544
12.8192	2648	12.8192	2092	12.8192	1574	12.8192	2373	12.8192	2339	12.8192	1537
12.839	2717	12.839	2100	12.839	1517	12.839	2374	12.839	2290	12.839	1526
12.8587	2714	12.8587	2083	12.8587	1578	12.8587	2411	12.8587	2254	12.8587	1459
12.8785	2641	12.8785	2026	12.8785	1484	12.8785	2391	12.8785	2321	12.8785	1568
12.8983	2591	12.8983	2026	12.8983	1608	12.8983	2462	12.8983	2278	12.8983	1554
12.918	2606	12.918	2105	12.918	1623	12.918	2430	12.918	2227	12.918	1633
12.9378	2748	12.9378	2056	12.9378	1550	12.9378	2411	12.9378	2240	12.9378	1581
12.9575	2688	12.9575	2023	12.9575	1573	12.9575	2459	12.9575	2266	12.9575	1648
12.9773	2707	12.9773	2111	12.9773	1590	12.9773	2462	12.9773	2297	12.9773	1657
12.997	2647	12.997	1978	12.997	1557	12.997	2387	12.997	2243	12.997	1588
13.0168	2735	13.0168	2049	13.0168	1491	13.0168	2407	13.0168	2278	13.0168	1586
13.0366	2625	13.0366	1981	13.0366	1502	13.0366	2405	13.0366	2228	13.0366	1608
13.0563	2654	13.0563	2073	13.0563	1547	13.0563	2395	13.0563	2307	13.0563	1683
13.0761	2648	13.0761	2141	13.0761	1507	13.0761	2405	13.0761	2251	13.0761	1607
13.0958	2604	13.0958	2073	13.0958	1485	13.0958	2438	13.0958	2256	13.0958	1657
13.1156	2726	13.1156	2054	13.1156	1596	13.1156	2486	13.1156	2274	13.1156	1696
13.1353	2694	13.1353	2025	13.1353	1564	13.1353	2465	13.1353	2312	13.1353	1737
13.1551	2682	13.1551	2138	13.1551	1580	13.1551	2440	13.1551	2353	13.1551	1648
13.1749	2691	13.1749	2003	13.1749	1549	13.1749	2519	13.1749	2307	13.1749	1658
13.1946	2674	13.1946	2045	13.1946	1502	13.1946	2374	13.1946	2278	13.1946	1672
13.2144	2620	13.2144	2031	13.2144	1490	13.2144	2433	13.2144	2269	13.2144	1695
13.2341	2753	13.2341	2046	13.2341	1507	13.2341	2394	13.2341	2275	13.2341	1585
13.2539	2699	13.2539	2053	13.2539	1506	13.2539	2456	13.2539	2147	13.2539	1702
13.2736	2654	13.2736	2062	13.2736	1553	13.2736	2345	13.2736	2292	13.2736	1624
13.2934	2689	13.2934	2069	13.2934	1519	13.2934	2338	13.2934	2299	13.2934	1692
13.3132	2637	13.3132	2037	13.3132	1544	13.3132	2480	13.3132	2312	13.3132	1805
13.3329	2657	13.3329	2032	13.3329	1612	13.3329	2447	13.3329	2260	13.3329	1679
13.3527	2576	13.3527	2021	13.3527	1556	13.3527	2469	13.3527	2295	13.3527	1690
13.3724	2586	13.3724	2048	13.3724	1536	13.3724	2403	13.3724	2206	13.3724	1643
13.3922	2634	13.3922	2073	13.3922	1509	13.3922	2403	13.3922	2293	13.3922	1716
13.4119	2630	13.4119	1995	13.4119	1550	13.4119	2456	13.4119	2280	13.4119	1745
13.4317	2676	13.4317	2030	13.4317	1520	13.4317	2433	13.4317	2254	13.4317	1758
13.4515	2657	13.4515	2037	13.4515	1494	13.4515	2441	13.4515	2265	13.4515	1709
13.4712	2613	13.4712	2045	13.4712	1508	13.4712	2571	13.4712	2227	13.4712	1766
13.491	2697	13.491	2066	13.491	1515	13.491	2484	13.491	2293	13.491	1752
13.5107	2653	13.5107	2032	13.5107	1503	13.5107	2491	13.5107	2322	13.5107	1749
13.5305	2659	13.5305	2009	13.5305	1537	13.5305	2468	13.5305	2255	13.5305	1698
13.5502	2618	13.5502	2125	13.5502	1567	13.5502	2444	13.5502	2320	13.5502	1741
13.57	2520	13.57	2059	13.57	1515	13.57	2387	13.57	2309	13.57	1689
13.5898	2613	13.5898	2052	13.5898	1440	13.5898	2472	13.5898	2260	13.5898	1735
13.6095	2686	13.6095	2081	13.6095	1574	13.6095	2478	13.6095	2390	13.6095	1787
13.6293	2654	13.6293	2083	13.6293	1490	13.6293	2486	13.6293	2257	13.6293	1775
13.649	2621	13.649	2063	13.649	1558	13.649	2347	13.649	2316	13.649	1698
13.6688	2607	13.6688	2019	13.6688	1537	13.6688	2479	13.6688	2260	13.6688	1674
13.6885	2598	13.6885	1993	13.6885	1498	13.6885	2437	13.6885	2238	13.6885	1716
13.7083	2573	13.7083	1973	13.7083	1498	13.7083	2553	13.7083	2262	13.7083	1799
13.7281	2764	13.7281	2002	13.7281	1522	13.7281	2449	13.7281	2266	13.7281	1734
13.7478	2697	13.7478	2074	13.7478	1509	13.7478	2476	13.7478	2347	13.7478	1726
13.7676	2721	13.7676	2043	13.7676	1554	13.7676	2451	13.7676	2296	13.7676	1811
13.7873	2658	13.7873	2062	13.7873	1513	13.7873	2531	13.7873	2261	13.7873	1759
13.8071	2596	13.8071	1997	13.8071	1492	13.8071	2462	13.8071	2280	13.8071	1840
13.8268	2712	13.8268	2044	13.8268	1525	13.8268	2443	13.8268	2344	13.8268	1765
13.8466	2661	13.8466	2039	13.8466	1511	13.8466	2443	13.8466	2286	13.8466	1807
13.8664	2655	13.8664	2009	13.8664	1521	13.8664	2477	13.8664	2208	13.8664	1819
13.8861	2650	13.8861	2008	13.8861	1533	13.8861	2497	13.8861	2231	13.8861	1804
13.9059	2680	13.9059	2082	13.9059	1551	13.9059	2473	13.9059	2285	13.9059	1824
13.9256	2714	13.9256	2063	13.9256	1443	13.9256	2513	13.9256	2232	13.9256	1818
13.9454	2630	13.9454	2028	13.9454	1590	13.9454	2399	13.9454	2333	13.9454	1861
13.9651	2746	13.9651	2082	13.9651	1536	13.9651	2473	13.9651	2331	13.9651	1853
13.9849	2757	13.9849	2048	13.9849	1476	13.9849	2460	13.9849	2335	13.9849	1776
14.0046	2648	14.0046	2136	14.0046	1516	14.0046	2432	14.0046	2466	14.0046	1837
14.0244	2630	14.0244	2030	14.0244	1509	14.0244	2434	14.0244	2434	14.0244	1790
14.0442	2698	14.0442	2072	14.0442	1480	14.0442	2551	14.0442	2396	14.0442	1893
14.0639	2687	14.0639	2047	14.0639	1457	14.0639	2499	14.0639	2358	14.0639	1862
14.0837	2745	14.0837	2089	14.0837	1490	14.0837	2560	14.0837	2421	14.0837	1790
14.1034	2772	14.1034	2166	14.1034	1540	14.1034	2410	14.1034	2409	14.1034	1762
14.1232	2822	14.1232	2096	14.1232	1528	14.1232	2504	14.1232	2312	14.1232	1862
14.1429	2754	14.1429	2073	14.1429	1475	14.1429	2430	14.1429	2394	14.1429	1805
14.1627	2821	14.1627	1986	14.1627	1543	14.1627	2522	14.1627	2370	14.1627	1780
14.1825	2790	14.1825	1963	14.1825	1483	14.1825	2420	14.1825	2349	14.1825	1880
14.2022	2706	14.2022	2041	14.2022	1476	14.2022	2465	14.2022	2418	14.2022	1848
14.222	2748	14.222	2014	14.222	1544	14.222	2517	14.222	2464	14.222	1901
14.2417	2634	14.2417	2147	14.2417	1416	14.2417	2462	14.2417	2430	14.2417	1849
14.2615	2848	14.2615	2073	14.2615	1518	14.2615	2534	14.2615	2423	14.2615	1781
14.2812	2775	14.2812	2261	14.2812	1486	14.2812	2493	14.2812	2487	14.2812	1830
14.301	2790	14.301	2168	14.301	1518	14.301	2534	14.301	2453	14.301	1909
14.3208	2733	14.3208	2170	14.3208	1493	14.3208	2559	14.3208	2556	14.3208	1825
14.3405	2641	14.3405	2289	14.3405	1508	14.3405	2540	14.3405	2620	14.3405	1887
14.3603	2723	14.3603	2393	14.3603	1449	14.3603	2556	14.3603	2590	14.3603	1890
14.38	2735	14.38	2339	14.38	1606	14.38	2525	14.38	2654	14.38	1932
14.3998	2663	14.3998	2332	14.3998	1460	14.3998	2529	14.3998	2841	14.3998	1870
14.4195	2808	14.4195	2214	14.4195	1543	14.4195	2574	14.4195	2910	14.4195	1824
14.4393	2821	14.4393	2198	14.4393	1499	14.4393	2511	14.4393	2940	14.4393	1829
14.4591	2748	14.4591	2159	14.4591	1532	14.4591	2591	14.4591	3022	14.4591	1899
14.4788	2692	14.4788	2053	14.4788	1439	14.4788	2701	14.4788	2998	14.4788	1925
14.4986	2654	14.4986	2073	14.4986	1467	14.4986	2636	14.4986	2957	14.4986	1902
14.5183	2721	14.5183	1989	14.5183	1448	14.5183	2593	14.5183	2864	14.5183	1965
14.5381	2758	14.5381	2034	14.5381	1487	14.5381	2586	14.5381	2702	14.5381	1939
14.5578	2821	14.5578	2150	14.5578	1587	14.5578	2556	14.5578	2588	14.5578	2021
14.5776	2788	14.5776	2009	14.5776	1559	14.5776	2608	14.5776	2609	14.5776	1963
14.5974	2678	14.5974	2128	14.5974	1527	14.5974	2522	14.5974	2511	14.5974	2087
14.6171	2708	14.6171	2010	14.6171	1543	14.6171	2525	14.6171	2455	14.6171	1968
14.6369	2770	14.6369	2082	14.6369	1525	14.6369	2543	14.6369	2438	14.6369	1997
14.6566	2814	14.6566	2032	14.6566	1462	14.6566	2589	14.6566	2346	14.6566	2080
14.6764	2809	14.6764	2077	14.6764	1459	14.6764	2598	14.6764	2447	14.6764	2061
14.6961	2771	14.6961	2041	14.6961	1504	14.6961	2543	14.6961	2367	14.6961	1967
14.7159	2740	14.7159	2156	14.7159	1550	14.7159	2558	14.7159	2400	14.7159	2078
14.7357	2773	14.7357	2032	14.7357	1513	14.7357	2465	14.7357	2430	14.7357	2117
14.7554	2685	14.7554	2022	14.7554	1465	14.7554	2552	14.7554	2312	14.7554	2056
14.7752	2620	14.7752	2089	14.7752	1502	14.7752	2571	14.7752	2284	14.7752	2125
14.7949	2647	14.7949	2132	14.7949	1461	14.7949	2610	14.7949	2415	14.7949	2089
14.8147	2759	14.8147	2069	14.8147	1485	14.8147	2554	14.8147	2329	14.8147	2067
14.8344	2773	14.8344	2040	14.8344	1424	14.8344	2642	14.8344	2406	14.8344	2062
14.8542	2693	14.8542	2042	14.8542	1417	14.8542	2550	14.8542	2325	14.8542	1961
14.874	2815	14.874	2065	14.874	1474	14.874	2603	14.874	2323	14.874	2067
14.8937	2762	14.8937	2045	14.8937	1506	14.8937	2604	14.8937	2396	14.8937	1976
14.9135	2693	14.9135	2126	14.9135	1519	14.9135	2552	14.9135	2366	14.9135	1992
14.9332	2711	14.9332	2172	14.9332	1498	14.9332	2653	14.9332	2344	14.9332	1982
14.953	2758	14.953	2033	14.953	1544	14.953	2581	14.953	2368	14.953	1945
14.9727	2846	14.9727	2118	14.9727	1475	14.9727	2557	14.9727	2363	14.9727	1878
14.9925	2732	14.9925	2072	14.9925	1510	14.9925	2651	14.9925	2365	14.9925	1938
15.0123	2777	15.0123	2100	15.0123	1544	15.0123	2601	15.0123	2383	15.0123	1906
15.032	2753	15.032	2062	15.032	1465	15.032	2609	15.032	2408	15.032	1900
15.0518	2703	15.0518	2095	15.0518	1470	15.0518	2674	15.0518	2370	15.0518	1893
15.0715	2857	15.0715	2055	15.0715	1413	15.0715	2671	15.0715	2407	15.0715	1831
15.0913	2804	15.0913	2120	15.0913	1432	15.0913	2663	15.0913	2288	15.0913	1853
15.111	2827	15.111	2083	15.111	1520	15.111	2532	15.111	2401	15.111	1895
15.1308	2789	15.1308	2121	15.1308	1406	15.1308	2660	15.1308	2426	15.1308	1862
15.1506	2815	15.1506	2159	15.1506	1498	15.1506	2604	15.1506	2472	15.1506	1869
15.1703	2833	15.1703	2129	15.1703	1511	15.1703	2654	15.1703	2465	15.1703	1842
15.1901	2841	15.1901	2176	15.1901	1411	15.1901	2607	15.1901	2426	15.1901	1914
15.2098	2772	15.2098	2106	15.2098	1488	15.2098	2614	15.2098	2308	15.2098	1885
15.2296	2804	15.2296	2134	15.2296	1487	15.2296	2659	15.2296	2479	15.2296	1821
15.2493	2769	15.2493	2150	15.2493	1514	15.2493	2584	15.2493	2440	15.2493	1802
15.2691	2812	15.2691	2051	15.2691	1467	15.2691	2734	15.2691	2404	15.2691	1862
15.2889	2855	15.2889	2208	15.2889	1438	15.2889	2736	15.2889	2371	15.2889	1878
15.3086	2891	15.3086	2158	15.3086	1532	15.3086	2710	15.3086	2422	15.3086	1852
15.3284	2851	15.3284	2156	15.3284	1491	15.3284	2670	15.3284	2551	15.3284	1880
15.3481	2853	15.3481	2055	15.3481	1449	15.3481	2642	15.3481	2471	15.3481	1834
15.3679	2814	15.3679	2098	15.3679	1423	15.3679	2678	15.3679	2409	15.3679	1828
15.3876	2871	15.3876	2148	15.3876	1471	15.3876	2699	15.3876	2403	15.3876	1780
15.4074	2816	15.4074	2115	15.4074	1472	15.4074	2691	15.4074	2379	15.4074	1691
15.4272	2875	15.4272	2093	15.4272	1545	15.4272	2641	15.4272	2422	15.4272	1909
15.4469	2846	15.4469	2155	15.4469	1474	15.4469	2619	15.4469	2374	15.4469	1792
15.4667	2940	15.4667	2191	15.4667	1501	15.4667	2718	15.4667	2366	15.4667	1859
15.4864	2945	15.4864	2186	15.4864	1492	15.4864	2685	15.4864	2492	15.4864	1842
15.5062	2909	15.5062	2100	15.5062	1441	15.5062	2720	15.5062	2439	15.5062	1831
15.5259	2861	15.5259	2141	15.5259	1501	15.5259	2731	15.5259	2470	15.5259	1714
15.5457	2984	15.5457	2181	15.5457	1462	15.5457	2737	15.5457	2490	15.5457	1823
15.5655	2838	15.5655	2165	15.5655	1545	15.5655	2617	15.5655	2491	15.5655	1825
15.5852	2769	15.5852	2198	15.5852	1445	15.5852	2740	15.5852	2519	15.5852	1709
15.605	2845	15.605	2140	15.605	1567	15.605	2720	15.605	2377	15.605	1867
15.6247	2857	15.6247	2186	15.6247	1477	15.6247	2756	15.6247	2405	15.6247	1889
15.6445	2867	15.6445	2123	15.6445	1478	15.6445	2657	15.6445	2434	15.6445	1803
15.6642	2938	15.6642	2227	15.6642	1450	15.6642	2681	15.6642	2505	15.6642	1808
15.684	2873	15.684	2221	15.684	1463	15.684	2700	15.684	2386	15.684	1823
15.7038	2951	15.7038	2178	15.7038	1464	15.7038	2627	15.7038	2494	15.7038	1839
15.7235	2919	15.7235	2115	15.7235	1516	15.7235	2678	15.7235	2490	15.7235	1829
15.7433	2839	15.7433	2157	15.7433	1434	15.7433	2783	15.7433	2478	15.7433	1811
15.763	2914	15.763	2164	15.763	1557	15.763	2809	15.763	2460	15.763	1785
15.7828	2897	15.7828	2311	15.7828	1472	15.7828	2798	15.7828	2502	15.7828	1761
15.8025	2866	15.8025	2211	15.8025	1503	15.8025	2832	15.8025	2449	15.8025	1861
15.8223	2911	15.8223	2212	15.8223	1541	15.8223	2846	15.8223	2493	15.8223	1807
15.8421	2769	15.8421	2101	15.8421	1474	15.8421	2834	15.8421	2513	15.8421	1754
15.8618	2930	15.8618	2232	15.8618	1440	15.8618	2751	15.8618	2480	15.8618	1784
15.8816	2958	15.8816	2149	15.8816	1473	15.8816	2756	15.8816	2585	15.8816	1778
15.9013	2963	15.9013	2143	15.9013	1507	15.9013	2765	15.9013	2542	15.9013	1875
15.9211	3022	15.9211	2250	15.9211	1522	15.9211	2758	15.9211	2508	15.9211	1697
15.9408	2995	15.9408	2196	15.9408	1473	15.9408	2762	15.9408	2521	15.9408	1845
15.9606	2888	15.9606	2201	15.9606	1430	15.9606	2864	15.9606	2471	15.9606	1762
15.9803	3032	15.9803	2162	15.9803	1494	15.9803	2832	15.9803	2598	15.9803	1739
16.0001	2918	16.0001	2200	16.0001	1425	16.0001	2776	16.0001	2464	16.0001	1790
16.0199	2966	16.0199	2224	16.0199	1484	16.0199	2903	16.0199	2415	16.0199	1790
16.0396	2896	16.0396	2232	16.0396	1489	16.0396	2797	16.0396	2471	16.0396	1794
16.0594	3023	16.0594	2307	16.0594	1478	16.0594	2882	16.0594	2497	16.0594	1798
16.0791	3017	16.0791	2206	16.0791	1457	16.0791	2867	16.0791	2563	16.0791	1801
16.0989	2983	16.0989	2221	16.0989	1499	16.0989	2925	16.0989	2562	16.0989	1760
16.1186	2952	16.1186	2275	16.1186	1537	16.1186	2730	16.1186	2569	16.1186	1820
16.1384	3072	16.1384	2307	16.1384	1507	16.1384	2935	16.1384	2574	16.1384	1770
16.1582	3011	16.1582	2225	16.1582	1518	16.1582	2919	16.1582	2546	16.1582	1840
16.1779	3039	16.1779	2310	16.1779	1454	16.1779	2866	16.1779	2668	16.1779	1761
16.1977	3120	16.1977	2259	16.1977	1538	16.1977	2952	16.1977	2605	16.1977	1764
16.2174	3126	16.2174	2295	16.2174	1527	16.2174	2834	16.2174	2595	16.2174	1869
16.2372	3192	16.2372	2331	16.2372	1453	16.2372	2920	16.2372	2582	16.2372	1717
16.2569	3025	16.2569	2269	16.2569	1469	16.2569	2758	16.2569	2592	16.2569	1742
16.2767	3132	16.2767	2255	16.2767	1514	16.2767	2886	16.2767	2624	16.2767	1789
16.2965	3019	16.2965	2345	16.2965	1432	16.2965	3036	16.2965	2569	16.2965	1705
16.3162	2960	16.3162	2171	16.3162	1459	16.3162	2876	16.3162	2639	16.3162	1707
16.336	3064	16.336	2248	16.336	1466	16.336	2942	16.336	2569	16.336	1847
16.3557	3038	16.3557	2289	16.3557	1497	16.3557	2840	16.3557	2613	16.3557	1769
16.3755	3122	16.3755	2325	16.3755	1498	16.3755	2953	16.3755	2682	16.3755	1852
16.3952	3079	16.3952	2258	16.3952	1595	16.3952	2969	16.3952	2667	16.3952	1906
16.415	3081	16.415	2336	16.415	1475	16.415	3005	16.415	2642	16.415	1776
16.4348	3015	16.4348	2332	16.4348	1546	16.4348	2911	16.4348	2616	16.4348	1705
16.4545	3073	16.4545	2266	16.4545	1553	16.4545	2945	16.4545	2726	16.4545	1770
16.4743	3139	16.4743	2303	16.4743	1479	16.4743	2903	16.4743	2616	16.4743	1722
16.494	3118	16.494	2307	16.494	1549	16.494	2944	16.494	2668	16.494	1713
16.5138	3175	16.5138	2330	16.5138	1507	16.5138	2965	16.5138	2694	16.5138	1806
16.5335	3129	16.5335	2404	16.5335	1463	16.5335	2936	16.5335	2630	16.5335	1773
16.5533	3097	16.5533	2404	16.5533	1558	16.5533	3111	16.5533	2643	16.5533	1780
16.5731	3141	16.5731	2340	16.5731	1487	16.5731	3016	16.5731	2648	16.5731	1845
16.5928	3113	16.5928	2308	16.5928	1608	16.5928	2996	16.5928	2667	16.5928	1785
16.6126	3098	16.6126	2256	16.6126	1515	16.6126	3045	16.6126	2621	16.6126	1731
16.6323	3138	16.6323	2403	16.6323	1525	16.6323	2936	16.6323	2600	16.6323	1748
16.6521	3153	16.6521	2328	16.6521	1477	16.6521	3016	16.6521	2640	16.6521	1734
16.6718	3109	16.6718	2381	16.6718	1550	16.6718	3072	16.6718	2732	16.6718	1821
16.6916	3091	16.6916	2303	16.6916	1576	16.6916	3136	16.6916	2655	16.6916	1793
16.7114	3123	16.7114	2325	16.7114	1588	16.7114	3114	16.7114	2608	16.7114	1763
16.7311	3202	16.7311	2433	16.7311	1593	16.7311	3069	16.7311	2741	16.7311	1806
16.7509	3147	16.7509	2397	16.7509	1514	16.7509	3033	16.7509	2707	16.7509	1806
16.7706	3157	16.7706	2457	16.7706	1538	16.7706	3085	16.7706	2755	16.7706	1775
16.7904	3255	16.7904	2469	16.7904	1489	16.7904	3121	16.7904	2781	16.7904	1778
16.8101	3247	16.8101	2423	16.8101	1528	16.8101	3093	16.8101	2730	16.8101	1837
16.8299	3249	16.8299	2335	16.8299	1476	16.8299	3129	16.8299	2685	16.8299	1768
16.8497	3179	16.8497	2376	16.8497	1531	16.8497	3092	16.8497	2792	16.8497	1818
16.8694	3209	16.8694	2393	16.8694	1507	16.8694	3135	16.8694	2799	16.8694	1722
16.8892	3193	16.8892	2559	16.8892	1540	16.8892	3166	16.8892	2759	16.8892	1799
16.9089	3330	16.9089	2410	16.9089	1486	16.9089	3130	16.9089	2741	16.9089	1816
16.9287	3294	16.9287	2387	16.9287	1474	16.9287	3118	16.9287	2797	16.9287	1780
16.9484	3291	16.9484	2435	16.9484	1496	16.9484	3174	16.9484	2782	16.9484	1802
16.9682	3092	16.9682	2411	16.9682	1558	16.9682	3127	16.9682	2742	16.9682	1786
16.988	3257	16.988	2423	16.988	1594	16.988	3071	16.988	2689	16.988	1798
17.0077	3330	17.0077	2438	17.0077	1548	17.0077	3151	17.0077	2801	17.0077	1784
17.0275	3294	17.0275	2420	17.0275	1553	17.0275	3147	17.0275	2855	17.0275	1854
17.0472	3311	17.0472	2440	17.0472	1482	17.0472	3216	17.0472	2802	17.0472	1802
17.067	3387	17.067	2545	17.067	1581	17.067	3187	17.067	2827	17.067	1769
17.0867	3309	17.0867	2488	17.0867	1565	17.0867	3220	17.0867	2820	17.0867	1823
17.1065	3310	17.1065	2459	17.1065	1546	17.1065	3257	17.1065	2875	17.1065	1779
17.1263	3233	17.1263	2540	17.1263	1562	17.1263	3239	17.1263	2836	17.1263	1858
17.146	3385	17.146	2459	17.146	1521	17.146	3260	17.146	2798	17.146	1726
17.1658	3272	17.1658	2524	17.1658	1506	17.1658	3251	17.1658	2897	17.1658	1750
17.1855	3282	17.1855	2415	17.1855	1563	17.1855	3181	17.1855	2924	17.1855	1803
17.2053	3371	17.2053	2529	17.2053	1566	17.2053	3199	17.2053	2822	17.2053	1758
17.225	3386	17.225	2550	17.225	1586	17.225	3301	17.225	2874	17.225	1764
17.2448	3443	17.2448	2452	17.2448	1558	17.2448	3341	17.2448	2846	17.2448	1833
17.2646	3509	17.2646	2560	17.2646	1566	17.2646	3234	17.2646	2769	17.2646	1808
17.2843	3373	17.2843	2491	17.2843	1611	17.2843	3345	17.2843	2859	17.2843	1714
17.3041	3329	17.3041	2533	17.3041	1608	17.3041	3410	17.3041	2855	17.3041	1775
17.3238	3407	17.3238	2539	17.3238	1602	17.3238	3235	17.3238	2896	17.3238	1812
17.3436	3517	17.3436	2541	17.3436	1603	17.3436	3295	17.3436	2895	17.3436	1809
17.3633	3403	17.3633	2468	17.3633	1603	17.3633	3349	17.3633	2959	17.3633	1732
17.3831	3492	17.3831	2581	17.3831	1642	17.3831	3347	17.3831	2927	17.3831	1749
17.4029	3357	17.4029	2552	17.4029	1655	17.4029	3318	17.4029	3019	17.4029	1820
17.4226	3425	17.4226	2639	17.4226	1526	17.4226	3260	17.4226	2838	17.4226	1799
17.4424	3320	17.4424	2613	17.4424	1537	17.4424	3255	17.4424	2891	17.4424	1729
17.4621	3469	17.4621	2631	17.4621	1619	17.4621	3403	17.4621	2997	17.4621	1809
17.4819	3495	17.4819	2625	17.4819	1621	17.4819	3311	17.4819	2995	17.4819	1811
17.5016	3565	17.5016	2575	17.5016	1580	17.5016	3327	17.5016	3011	17.5016	1810
17.5214	3501	17.5214	2648	17.5214	1578	17.5214	3410	17.5214	3072	17.5214	1787
17.5412	3474	17.5412	2583	17.5412	1552	17.5412	3429	17.5412	2991	17.5412	1840
17.5609	3495	17.5609	2643	17.5609	1608	17.5609	3317	17.5609	2937	17.5609	1816
17.5807	3522	17.5807	2528	17.5807	1602	17.5807	3372	17.5807	2952	17.5807	1842
17.6004	3530	17.6004	2674	17.6004	1623	17.6004	3445	17.6004	3048	17.6004	1761
17.6202	3595	17.6202	2761	17.6202	1587	17.6202	3430	17.6202	3014	17.6202	1792
17.6399	3608	17.6399	2667	17.6399	1664	17.6399	3458	17.6399	3087	17.6399	1887
17.6597	3587	17.6597	2729	17.6597	1560	17.6597	3339	17.6597	3120	17.6597	1804
17.6795	3516	17.6795	2575	17.6795	1670	17.6795	3542	17.6795	3119	17.6795	1860
17.6992	3605	17.6992	2712	17.6992	1651	17.6992	3513	17.6992	3150	17.6992	1828
17.719	3635	17.719	2665	17.719	1580	17.719	3361	17.719	3003	17.719	1744
17.7387	3683	17.7387	2833	17.7387	1639	17.7387	3466	17.7387	3143	17.7387	1868
17.7585	3551	17.7585	2804	17.7585	1516	17.7585	3504	17.7585	3148	17.7585	1825
17.7782	3550	17.7782	2653	17.7782	1637	17.7782	3523	17.7782	3019	17.7782	1838
17.798	3534	17.798	2661	17.798	1563	17.798	3492	17.798	3161	17.798	1878
17.8178	3676	17.8178	2829	17.8178	1649	17.8178	3512	17.8178	3035	17.8178	1833
17.8375	3690	17.8375	2763	17.8375	1649	17.8375	3556	17.8375	3004	17.8375	1835
17.8573	3611	17.8573	2732	17.8573	1736	17.8573	3559	17.8573	3078	17.8573	1774
17.877	3702	17.877	2713	17.877	1676	17.877	3646	17.877	3112	17.877	1819
17.8968	3642	17.8968	2698	17.8968	1647	17.8968	3587	17.8968	3174	17.8968	1840
17.9165	3784	17.9165	2745	17.9165	1679	17.9165	3581	17.9165	3116	17.9165	1793
17.9363	3756	17.9363	2736	17.9363	1620	17.9363	3537	17.9363	3185	17.9363	1746
17.956	3693	17.956	2754	17.956	1714	17.956	3574	17.956	3091	17.956	1936
17.9758	3648	17.9758	2804	17.9758	1643	17.9758	3651	17.9758	3152	17.9758	1883
17.9956	3816	17.9956	2831	17.9956	1663	17.9956	3620	17.9956	3130	17.9956	1818
18.0153	3887	18.0153	2816	18.0153	1626	18.0153	3670	18.0153	3233	18.0153	1876
18.0351	3704	18.0351	2813	18.0351	1637	18.0351	3650	18.0351	3216	18.0351	1795
18.0548	3771	18.0548	2768	18.0548	1621	18.0548	3575	18.0548	3101	18.0548	1831
18.0746	3760	18.0746	2881	18.0746	1727	18.0746	3706	18.0746	3167	18.0746	1846
18.0943	3658	18.0943	2832	18.0943	1721	18.0943	3681	18.0943	3167	18.0943	1835
18.1141	3790	18.1141	2846	18.1141	1717	18.1141	3794	18.1141	3209	18.1141	1873
18.1339	3851	18.1339	2800	18.1339	1742	18.1339	3773	18.1339	3148	18.1339	1898
18.1536	3733	18.1536	2781	18.1536	1792	18.1536	3643	18.1536	3257	18.1536	1796
18.1734	3869	18.1734	2810	18.1734	1801	18.1734	3843	18.1734	3274	18.1734	1822
18.1931	3893	18.1931	2809	18.1931	1630	18.1931	3853	18.1931	3248	18.1931	1896
18.2129	3647	18.2129	2842	18.2129	1618	18.2129	3703	18.2129	3215	18.2129	1888
18.2326	3854	18.2326	2879	18.2326	1652	18.2326	3675	18.2326	3237	18.2326	1794
18.2524	3840	18.2524	2889	18.2524	1693	18.2524	3703	18.2524	3401	18.2524	1976
18.2722	3868	18.2722	2866	18.2722	1693	18.2722	3816	18.2722	3277	18.2722	1869
18.2919	3932	18.2919	2960	18.2919	1727	18.2919	3621	18.2919	3246	18.2919	1884
18.3117	3806	18.3117	2974	18.3117	1662	18.3117	3770	18.3117	3350	18.3117	1834
18.3314	3975	18.3314	2908	18.3314	1683	18.3314	3900	18.3314	3273	18.3314	1851
18.3512	3979	18.3512	2959	18.3512	1768	18.3512	3804	18.3512	3350	18.3512	1875
18.3709	3948	18.3709	3042	18.3709	1692	18.3709	3933	18.3709	3399	18.3709	1865
18.3907	3871	18.3907	2986	18.3907	1760	18.3907	3783	18.3907	3358	18.3907	1905
18.4105	3919	18.4105	2928	18.4105	1724	18.4105	3884	18.4105	3330	18.4105	1817
18.4302	3969	18.4302	3010	18.4302	1746	18.4302	3807	18.4302	3351	18.4302	1914
18.45	3918	18.45	2933	18.45	1765	18.45	3956	18.45	3331	18.45	1884
18.4697	4035	18.4697	2949	18.4697	1740	18.4697	3855	18.4697	3386	18.4697	1874
18.4895	3996	18.4895	3028	18.4895	1738	18.4895	3975	18.4895	3375	18.4895	1948
18.5092	4029	18.5092	3016	18.5092	1723	18.5092	4006	18.5092	3423	18.5092	1927
18.529	4087	18.529	3057	18.529	1721	18.529	3997	18.529	3348	18.529	1953
18.5488	3985	18.5488	3045	18.5488	1808	18.5488	4008	18.5488	3458	18.5488	1883
18.5685	4021	18.5685	2958	18.5685	1784	18.5685	3889	18.5685	3432	18.5685	1896
18.5883	4013	18.5883	3009	18.5883	1791	18.5883	3926	18.5883	3394	18.5883	1859
18.608	3989	18.608	2976	18.608	1793	18.608	4084	18.608	3488	18.608	1932
18.6278	4111	18.6278	3049	18.6278	1784	18.6278	3952	18.6278	3357	18.6278	1949
18.6475	4139	18.6475	3010	18.6475	1763	18.6475	3945	18.6475	3389	18.6475	1859
18.6673	4082	18.6673	3192	18.6673	1887	18.6673	4053	18.6673	3540	18.6673	1866
18.6871	4081	18.6871	3113	18.6871	1772	18.6871	3974	18.6871	3474	18.6871	1935
18.7068	4104	18.7068	3143	18.7068	1741	18.7068	3954	18.7068	3561	18.7068	1992
18.7266	4120	18.7266	3146	18.7266	1833	18.7266	4024	18.7266	3436	18.7266	1888
18.7463	4224	18.7463	3095	18.7463	1774	18.7463	4083	18.7463	3573	18.7463	1972
18.7661	4201	18.7661	3177	18.7661	1825	18.7661	4035	18.7661	3574	18.7661	1970
18.7858	4114	18.7858	3111	18.7858	1753	18.7858	4039	18.7858	3568	18.7858	1935
18.8056	4244	18.8056	3213	18.8056	1837	18.8056	4178	18.8056	3502	18.8056	1921
18.8254	4120	18.8254	3159	18.8254	1819	18.8254	4180	18.8254	3623	18.8254	1879
18.8451	4177	18.8451	3104	18.8451	1786	18.8451	4101	18.8451	3580	18.8451	2015
18.8649	4318	18.8649	3227	18.8649	1844	18.8649	4249	18.8649	3548	18.8649	1923
18.8846	4299	18.8846	3128	18.8846	1794	18.8846	4113	18.8846	3647	18.8846	2030
18.9044	4176	18.9044	3214	18.9044	1815	18.9044	4184	18.9044	3573	18.9044	1898
18.9241	4232	18.9241	3169	18.9241	1850	18.9241	4070	18.9241	3570	18.9241	1867
18.9439	4201	18.9439	3050	18.9439	1790	18.9439	4151	18.9439	3679	18.9439	1915
18.9637	4325	18.9637	3248	18.9637	1821	18.9637	4119	18.9637	3658	18.9637	2073
18.9834	4236	18.9834	3299	18.9834	1869	18.9834	4271	18.9834	3736	18.9834	1960
19.0032	4339	19.0032	3250	19.0032	1770	19.0032	4274	19.0032	3557	19.0032	1980
19.0229	4291	19.0229	3308	19.0229	1875	19.0229	4257	19.0229	3720	19.0229	1932
19.0427	4238	19.0427	3349	19.0427	1822	19.0427	4143	19.0427	3685	19.0427	2015
19.0624	4387	19.0624	3181	19.0624	1848	19.0624	4361	19.0624	3703	19.0624	2003
19.0822	4260	19.0822	3301	19.0822	1895	19.0822	4329	19.0822	3691	19.0822	1888
19.102	4320	19.102	3329	19.102	1910	19.102	4134	19.102	3678	19.102	2011
19.1217	4318	19.1217	3293	19.1217	1913	19.1217	4237	19.1217	3723	19.1217	2012
19.1415	4458	19.1415	3287	19.1415	1895	19.1415	4354	19.1415	3730	19.1415	1980
19.1612	4392	19.1612	3302	19.1612	1855	19.1612	4362	19.1612	3759	19.1612	1982
19.181	4398	19.181	3171	19.181	1814	19.181	4356	19.181	3816	19.181	1971
19.2007	4337	19.2007	3348	19.2007	1962	19.2007	4297	19.2007	3883	19.2007	1999
19.2205	4458	19.2205	3375	19.2205	1885	19.2205	4303	19.2205	3765	19.2205	1954
19.2403	4369	19.2403	3267	19.2403	1811	19.2403	4283	19.2403	3846	19.2403	1969
19.26	4416	19.26	3383	19.26	1902	19.26	4272	19.26	3818	19.26	2036
19.2798	4441	19.2798	3396	19.2798	1902	19.2798	4351	19.2798	3853	19.2798	2096
19.2995	4535	19.2995	3335	19.2995	1857	19.2995	4344	19.2995	3801	19.2995	2101
19.3193	4711	19.3193	3353	19.3193	1909	19.3193	4374	19.3193	3865	19.3193	2053
19.339	4446	19.339	3360	19.339	1923	19.339	4588	19.339	3798	19.339	1965
19.3588	4449	19.3588	3267	19.3588	1925	19.3588	4434	19.3588	3846	19.3588	2095
19.3786	4444	19.3786	3347	19.3786	1916	19.3786	4421	19.3786	3864	19.3786	2008
19.3983	4543	19.3983	3271	19.3983	1968	19.3983	4404	19.3983	3671	19.3983	2102
19.4181	4547	19.4181	3427	19.4181	1952	19.4181	4409	19.4181	3888	19.4181	2097
19.4378	4540	19.4378	3400	19.4378	1976	19.4378	4511	19.4378	3874	19.4378	1992
19.4576	4479	19.4576	3409	19.4576	1886	19.4576	4447	19.4576	3764	19.4576	2078
19.4773	4596	19.4773	3342	19.4773	1880	19.4773	4459	19.4773	3892	19.4773	2112
19.4971	4643	19.4971	3404	19.4971	2003	19.4971	4555	19.4971	3977	19.4971	1992
19.5169	4425	19.5169	3524	19.5169	1849	19.5169	4553	19.5169	3840	19.5169	2084
19.5366	4656	19.5366	3380	19.5366	2012	19.5366	4575	19.5366	3962	19.5366	2021
19.5564	4587	19.5564	3381	19.5564	1920	19.5564	4589	19.5564	3930	19.5564	2090
19.5761	4549	19.5761	3488	19.5761	1949	19.5761	4509	19.5761	3976	19.5761	2168
19.5959	4566	19.5959	3378	19.5959	1883	19.5959	4546	19.5959	3909	19.5959	2068
19.6156	4604	19.6156	3432	19.6156	1964	19.6156	4625	19.6156	3886	19.6156	2106
19.6354	4735	19.6354	3468	19.6354	1974	19.6354	4479	19.6354	3932	19.6354	2238
19.6552	4660	19.6552	3493	19.6552	1972	19.6552	4612	19.6552	3990	19.6552	2023
19.6749	4725	19.6749	3480	19.6749	1932	19.6749	4549	19.6749	3879	19.6749	2090
19.6947	4642	19.6947	3527	19.6947	1981	19.6947	4646	19.6947	4081	19.6947	2097
19.7144	4719	19.7144	3470	19.7144	2017	19.7144	4737	19.7144	3886	19.7144	2040
19.7342	4784	19.7342	3478	19.7342	2094	19.7342	4706	19.7342	3986	19.7342	2114
19.7539	4693	19.7539	3516	19.7539	1998	19.7539	4656	19.7539	4028	19.7539	2092
19.7737	4733	19.7737	3656	19.7737	2023	19.7737	4650	19.7737	3992	19.7737	2053
19.7935	4762	19.7935	3572	19.7935	1987	19.7935	4601	19.7935	4086	19.7935	2079
19.8132	4761	19.8132	3551	19.8132	1944	19.8132	4589	19.8132	4080	19.8132	2117
19.833	4878	19.833	3535	19.833	1999	19.833	4625	19.833	4070	19.833	2109
19.8527	4794	19.8527	3469	19.8527	2035	19.8527	4699	19.8527	4032	19.8527	2122
19.8725	4714	19.8725	3568	19.8725	2016	19.8725	4789	19.8725	4089	19.8725	2140
19.8922	4820	19.8922	3528	19.8922	2108	19.8922	4731	19.8922	4074	19.8922	2133
19.912	4820	19.912	3507	19.912	2013	19.912	4785	19.912	4053	19.912	2130
19.9317	4849	19.9317	3557	19.9317	2040	19.9317	4719	19.9317	4187	19.9317	2100
19.9515	4809	19.9515	3666	19.9515	1976	19.9515	4673	19.9515	4048	19.9515	2219
19.9713	4788	19.9713	3605	19.9713	2016	19.9713	4661	19.9713	4048	19.9713	2045
19.991	4776	19.991	3708	19.991	2009	19.991	4737	19.991	4164	19.991	2123
20.0108	4841	20.0108	3667	20.0108	2055	20.0108	4748	20.0108	4094	20.0108	2159
20.0305	4874	20.0305	3636	20.0305	1989	20.0305	4862	20.0305	4134	20.0305	2157
20.0503	4797	20.0503	3585	20.0503	2009	20.0503	4834	20.0503	4154	20.0503	2128
20.07	4815	20.07	3617	20.07	2114	20.07	4813	20.07	4190	20.07	2153
20.0898	4960	20.0898	3696	20.0898	2055	20.0898	4949	20.0898	4177	20.0898	2079
20.1096	4986	20.1096	3592	20.1096	1995	20.1096	4863	20.1096	4128	20.1096	2207
20.1293	4851	20.1293	3711	20.1293	2055	20.1293	4770	20.1293	4159	20.1293	2214
20.1491	4772	20.1491	3562	20.1491	2082	20.1491	4780	20.1491	4100	20.1491	2152
20.1688	4790	20.1688	3691	20.1688	2147	20.1688	4823	20.1688	4080	20.1688	2174
20.1886	4899	20.1886	3634	20.1886	2036	20.1886	4825	20.1886	4185	20.1886	2214
20.2083	4959	20.2083	3711	20.2083	2066	20.2083	4923	20.2083	4271	20.2083	2143
20.2281	4844	20.2281	3708	20.2281	2106	20.2281	4946	20.2281	4136	20.2281	2162
20.2479	4881	20.2479	3585	20.2479	1977	20.2479	4940	20.2479	4172	20.2479	2156
20.2676	4904	20.2676	3687	20.2676	1980	20.2676	5007	20.2676	4131	20.2676	2305
20.2874	4894	20.2874	3512	20.2874	1999	20.2874	4930	20.2874	4180	20.2874	2130
20.3071	4888	20.3071	3670	20.3071	2128	20.3071	5013	20.3071	4208	20.3071	2224
20.3269	4886	20.3269	3676	20.3269	2034	20.3269	4917	20.3269	4287	20.3269	2204
20.3466	4881	20.3466	3736	20.3466	2041	20.3466	5093	20.3466	4259	20.3466	2187
20.3664	4805	20.3664	3696	20.3664	1995	20.3664	4947	20.3664	4345	20.3664	2190
20.3862	4890	20.3862	3693	20.3862	2143	20.3862	4826	20.3862	4241	20.3862	2208
20.4059	5047	20.4059	3732	20.4059	2053	20.4059	4976	20.4059	4334	20.4059	2191
20.4257	5071	20.4257	3697	20.4257	2114	20.4257	5109	20.4257	4208	20.4257	2248
20.4454	4999	20.4454	3845	20.4454	2062	20.4454	4848	20.4454	4292	20.4454	2186
20.4652	4917	20.4652	3689	20.4652	2115	20.4652	4890	20.4652	4280	20.4652	2242
20.4849	4976	20.4849	3754	20.4849	1975	20.4849	5088	20.4849	4305	20.4849	2274
20.5047	5126	20.5047	3762	20.5047	2045	20.5047	5073	20.5047	4348	20.5047	2180
20.5245	5065	20.5245	3793	20.5245	2068	20.5245	5002	20.5245	4122	20.5245	2241
20.5442	4959	20.5442	3795	20.5442	2046	20.5442	4907	20.5442	4298	20.5442	2287
20.564	4946	20.564	3915	20.564	2161	20.564	5043	20.564	4325	20.564	2207
20.5837	5023	20.5837	3790	20.5837	2071	20.5837	5042	20.5837	4288	20.5837	2131
20.6035	5052	20.6035	3871	20.6035	2091	20.6035	5018	20.6035	4454	20.6035	2273
20.6232	5049	20.6232	3786	20.6232	2123	20.6232	5042	20.6232	4274	20.6232	2321
20.643	5042	20.643	3734	20.643	2164	20.643	5061	20.643	4288	20.643	2229
20.6628	5066	20.6628	3737	20.6628	2101	20.6628	5067	20.6628	4353	20.6628	2242
20.6825	4926	20.6825	3828	20.6825	2176	20.6825	4972	20.6825	4181	20.6825	2222
20.7023	5068	20.7023	3802	20.7023	2114	20.7023	5148	20.7023	4284	20.7023	2276
20.722	5045	20.722	3847	20.722	2110	20.722	5073	20.722	4381	20.722	2296
20.7418	5153	20.7418	3909	20.7418	2065	20.7418	5027	20.7418	4330	20.7418	2328
20.7615	4978	20.7615	3900	20.7615	2094	20.7615	5154	20.7615	4282	20.7615	2180
20.7813	5077	20.7813	3779	20.7813	2128	20.7813	5180	20.7813	4282	20.7813	2242
20.8011	5085	20.8011	3919	20.8011	2159	20.8011	5108	20.8011	4397	20.8011	2233
20.8208	5036	20.8208	3936	20.8208	2126	20.8208	5083	20.8208	4382	20.8208	2340
20.8406	5138	20.8406	3837	20.8406	2105	20.8406	5156	20.8406	4284	20.8406	2286
20.8603	5064	20.8603	3897	20.8603	2149	20.8603	5111	20.8603	4292	20.8603	2270
20.8801	4956	20.8801	3884	20.8801	2088	20.8801	5059	20.8801	4378	20.8801	2193
20.8998	5143	20.8998	3913	20.8998	2080	20.8998	5060	20.8998	4388	20.8998	2237
20.9196	5113	20.9196	3854	20.9196	2196	20.9196	5120	20.9196	4262	20.9196	2203
20.9394	5199	20.9394	3979	20.9394	2109	20.9394	5095	20.9394	4262	20.9394	2256
20.9591	5078	20.9591	3885	20.9591	2046	20.9591	5314	20.9591	4298	20.9591	2305
20.9789	5107	20.9789	3860	20.9789	2211	20.9789	5231	20.9789	4412	20.9789	2253
20.9986	4985	20.9986	3969	20.9986	2039	20.9986	5157	20.9986	4386	20.9986	2218
21.0184	5120	21.0184	3990	21.0184	2089	21.0184	5191	21.0184	4375	21.0184	2273
21.0381	5043	21.0381	3906	21.0381	2099	21.0381	5131	21.0381	4496	21.0381	2308
21.0579	5190	21.0579	3878	21.0579	2079	21.0579	5158	21.0579	4477	21.0579	2279
21.0777	5074	21.0777	3955	21.0777	2075	21.0777	5279	21.0777	4395	21.0777	2279
21.0974	5052	21.0974	3866	21.0974	2136	21.0974	5171	21.0974	4405	21.0974	2237
21.1172	5242	21.1172	3936	21.1172	2104	21.1172	5150	21.1172	4465	21.1172	2247
21.1369	5038	21.1369	3876	21.1369	2139	21.1369	5213	21.1369	4329	21.1369	2273
21.1567	5097	21.1567	3975	21.1567	2081	21.1567	5080	21.1567	4382	21.1567	2357
21.1764	5133	21.1764	3868	21.1764	2165	21.1764	5109	21.1764	4376	21.1764	2309
21.1962	5154	21.1962	3864	21.1962	2074	21.1962	5222	21.1962	4307	21.1962	2169
21.216	5128	21.216	3818	21.216	2215	21.216	5051	21.216	4463	21.216	2306
21.2357	5029	21.2357	3958	21.2357	2116	21.2357	5187	21.2357	4364	21.2357	2274
21.2555	5095	21.2555	3940	21.2555	2129	21.2555	5194	21.2555	4369	21.2555	2172
21.2752	5117	21.2752	4018	21.2752	2132	21.2752	5114	21.2752	4438	21.2752	2311
21.295	5139	21.295	3918	21.295	2094	21.295	5257	21.295	4435	21.295	2225
21.3147	5157	21.3147	3829	21.3147	2095	21.3147	5074	21.3147	4324	21.3147	2258
21.3345	5207	21.3345	3901	21.3345	2125	21.3345	5126	21.3345	4316	21.3345	2244
21.3543	5112	21.3543	4006	21.3543	2125	21.3543	5199	21.3543	4338	21.3543	2296
21.374	5100	21.374	3833	21.374	2114	21.374	5239	21.374	4433	21.374	2403
21.3938	5107	21.3938	3870	21.3938	2117	21.3938	5357	21.3938	4412	21.3938	2202
21.4135	5005	21.4135	3939	21.4135	2102	21.4135	5145	21.4135	4409	21.4135	2244
21.4333	4956	21.4333	3910	21.4333	2102	21.4333	5135	21.4333	4536	21.4333	2161
21.453	4897	21.453	3905	21.453	2095	21.453	5123	21.453	4338	21.453	2314
21.4728	5048	21.4728	3936	21.4728	2127	21.4728	5152	21.4728	4411	21.4728	2299
21.4926	5097	21.4926	3920	21.4926	2053	21.4926	5084	21.4926	4324	21.4926	2284
21.5123	5073	21.5123	3927	21.5123	2061	21.5123	5062	21.5123	4328	21.5123	2266
21.5321	4996	21.5321	3900	21.5321	2125	21.5321	5175	21.5321	4352	21.5321	2195
21.5518	5111	21.5518	3872	21.5518	2119	21.5518	5154	21.5518	4369	21.5518	2307
21.5716	5071	21.5716	3867	21.5716	2092	21.5716	5263	21.5716	4416	21.5716	2229
21.5913	5030	21.5913	3952	21.5913	2060	21.5913	5201	21.5913	4419	21.5913	2307
21.6111	5104	21.6111	3944	21.6111	2103	21.6111	5259	21.6111	4446	21.6111	2414
21.6309	4976	21.6309	3847	21.6309	2122	21.6309	5201	21.6309	4269	21.6309	2300
21.6506	5191	21.6506	4029	21.6506	2021	21.6506	5236	21.6506	4315	21.6506	2324
21.6704	5199	21.6704	3965	21.6704	2113	21.6704	5258	21.6704	4403	21.6704	2284
21.6901	5165	21.6901	3988	21.6901	2087	21.6901	5158	21.6901	4431	21.6901	2342
21.7099	5003	21.7099	3975	21.7099	2075	21.7099	5114	21.7099	4261	21.7099	2221
21.7296	5070	21.7296	3999	21.7296	2057	21.7296	5147	21.7296	4363	21.7296	2261
21.7494	5200	21.7494	3908	21.7494	2077	21.7494	5095	21.7494	4313	21.7494	2294
21.7692	5190	21.7692	3999	21.7692	2086	21.7692	5155	21.7692	4365	21.7692	2332
21.7889	4991	21.7889	3916	21.7889	2091	21.7889	5246	21.7889	4320	21.7889	2335
21.8087	5049	21.8087	3974	21.8087	2131	21.8087	5241	21.8087	4447	21.8087	2285
21.8284	4943	21.8284	3937	21.8284	2081	21.8284	5115	21.8284	4366	21.8284	2329
21.8482	5025	21.8482	4039	21.8482	2041	21.8482	5256	21.8482	4365	21.8482	2325
21.8679	5068	21.8679	3975	21.8679	2136	21.8679	5288	21.8679	4433	21.8679	2303
21.8877	5084	21.8877	3892	21.8877	2042	21.8877	5288	21.8877	4406	21.8877	2300
21.9074	5060	21.9074	4073	21.9074	2132	21.9074	5164	21.9074	4317	21.9074	2271
21.9272	5079	21.9272	3923	21.9272	2092	21.9272	5233	21.9272	4330	21.9272	2268
21.947	4914	21.947	3976	21.947	2042	21.947	5213	21.947	4338	21.947	2340
21.9667	4904	21.9667	3874	21.9667	2170	21.9667	5111	21.9667	4171	21.9667	2269
21.9865	4885	21.9865	3797	21.9865	2009	21.9865	5203	21.9865	4241	21.9865	2234
22.0062	5017	22.0062	3990	22.0062	2072	22.0062	5209	22.0062	4237	22.0062	2158
22.026	4996	22.026	3923	22.026	2133	22.026	5217	22.026	4296	22.026	2190
22.0457	4915	22.0457	3791	22.0457	2004	22.0457	5097	22.0457	4349	22.0457	2244
22.0655	5035	22.0655	3894	22.0655	2046	22.0655	5258	22.0655	4281	22.0655	2307
22.0853	5059	22.0853	3968	22.0853	2028	22.0853	5129	22.0853	4300	22.0853	2361
22.105	5034	22.105	3916	22.105	2041	22.105	5188	22.105	4212	22.105	2234
22.1248	5150	22.1248	3764	22.1248	2092	22.1248	5161	22.1248	4417	22.1248	2277
22.1445	4910	22.1445	3837	22.1445	2057	22.1445	4997	22.1445	4362	22.1445	2315
22.1643	4950	22.1643	4046	22.1643	2075	22.1643	5108	22.1643	4329	22.1643	2160
22.184	4887	22.184	3945	22.184	2072	22.184	5051	22.184	4365	22.184	2252
22.2038	5034	22.2038	3935	22.2038	2080	22.2038	5174	22.2038	4251	22.2038	2296
22.2236	4863	22.2236	3940	22.2236	2115	22.2236	5247	22.2236	4292	22.2236	2241
22.2433	4935	22.2433	3988	22.2433	1980	22.2433	5216	22.2433	4142	22.2433	2238
22.2631	4872	22.2631	3875	22.2631	1945	22.2631	5135	22.2631	4288	22.2631	2306
22.2828	4978	22.2828	3960	22.2828	2008	22.2828	5189	22.2828	4224	22.2828	2243
22.3026	4952	22.3026	3931	22.3026	2057	22.3026	5092	22.3026	4229	22.3026	2286
22.3223	4965	22.3223	4064	22.3223	1967	22.3223	5075	22.3223	4233	22.3223	2306
22.3421	4925	22.3421	3924	22.3421	2084	22.3421	5014	22.3421	4188	22.3421	2319
22.3619	4873	22.3619	3852	22.3619	2045	22.3619	5018	22.3619	4218	22.3619	2183
22.3816	4908	22.3816	3842	22.3816	2007	22.3816	5048	22.3816	4231	22.3816	2149
22.4014	4892	22.4014	3915	22.4014	2094	22.4014	5152	22.4014	4226	22.4014	2223
22.4211	4821	22.4211	3772	22.4211	1980	22.4211	5059	22.4211	4219	22.4211	2286
22.4409	4873	22.4409	3928	22.4409	2060	22.4409	5117	22.4409	4255	22.4409	2191
22.4606	4762	22.4606	3952	22.4606	1945	22.4606	5053	22.4606	4262	22.4606	2165
22.4804	4939	22.4804	3837	22.4804	1952	22.4804	5011	22.4804	4134	22.4804	2149
22.5002	4667	22.5002	3850	22.5002	1979	22.5002	5139	22.5002	4189	22.5002	2218
22.5199	4745	22.5199	3959	22.5199	1974	22.5199	5024	22.5199	4238	22.5199	2183
22.5397	4841	22.5397	3835	22.5397	1994	22.5397	5050	22.5397	4265	22.5397	2232
22.5594	4781	22.5594	3875	22.5594	1959	22.5594	5138	22.5594	4252	22.5594	2227
22.5792	4794	22.5792	3854	22.5792	1924	22.5792	4988	22.5792	4087	22.5792	2195
22.5989	4823	22.5989	3860	22.5989	1964	22.5989	4913	22.5989	4124	22.5989	2184
22.6187	4833	22.6187	3835	22.6187	1952	22.6187	4939	22.6187	4131	22.6187	2236
22.6385	4816	22.6385	3870	22.6385	1942	22.6385	4915	22.6385	4117	22.6385	2263
22.6582	4818	22.6582	3770	22.6582	1937	22.6582	5022	22.6582	4238	22.6582	2238
22.678	4770	22.678	3845	22.678	2069	22.678	4988	22.678	4177	22.678	2198
22.6977	4765	22.6977	3885	22.6977	1935	22.6977	4898	22.6977	4060	22.6977	2136
22.7175	4732	22.7175	3772	22.7175	2003	22.7175	5100	22.7175	4200	22.7175	2151
22.7372	4661	22.7372	3890	22.7372	1869	22.7372	4999	22.7372	4090	22.7372	2159
22.757	4696	22.757	3899	22.757	1938	22.757	4921	22.757	4245	22.757	2201
22.7768	4749	22.7768	3832	22.7768	1987	22.7768	4823	22.7768	4066	22.7768	2207
22.7965	4687	22.7965	3912	22.7965	1942	22.7965	4925	22.7965	4047	22.7965	2145
22.8163	4706	22.8163	3767	22.8163	1893	22.8163	4993	22.8163	4117	22.8163	2136
22.836	4719	22.836	3835	22.836	2020	22.836	4804	22.836	4077	22.836	2161
22.8558	4625	22.8558	3891	22.8558	1879	22.8558	4850	22.8558	4032	22.8558	2165
22.8755	4483	22.8755	3857	22.8755	1905	22.8755	4849	22.8755	4094	22.8755	2169
22.8953	4761	22.8953	3808	22.8953	1976	22.8953	4864	22.8953	4037	22.8953	2092
22.9151	4587	22.9151	3845	22.9151	1875	22.9151	4965	22.9151	3963	22.9151	2162
22.9348	4600	22.9348	3781	22.9348	1915	22.9348	4858	22.9348	4077	22.9348	2135
22.9546	4757	22.9546	3847	22.9546	1866	22.9546	4881	22.9546	4127	22.9546	2115
22.9743	4598	22.9743	3898	22.9743	1905	22.9743	4929	22.9743	4091	22.9743	2123
22.9941	4706	22.9941	3710	22.9941	1886	22.9941	4824	22.9941	3990	22.9941	2215
23.0138	4609	23.0138	3714	23.0138	1919	23.0138	4815	23.0138	3946	23.0138	2111
23.0336	4535	23.0336	3882	23.0336	1886	23.0336	4862	23.0336	3933	23.0336	2121
23.0534	4626	23.0534	3814	23.0534	1865	23.0534	4785	23.0534	3913	23.0534	2131
23.0731	4552	23.0731	3732	23.0731	1881	23.0731	4723	23.0731	3965	23.0731	2229
23.0929	4559	23.0929	3772	23.0929	1837	23.0929	4822	23.0929	3948	23.0929	2091
23.1126	4582	23.1126	3733	23.1126	1862	23.1126	4812	23.1126	3982	23.1126	2147
23.1324	4611	23.1324	3794	23.1324	1857	23.1324	4820	23.1324	4003	23.1324	2074
23.1521	4593	23.1521	3772	23.1521	1909	23.1521	4811	23.1521	3992	23.1521	2059
23.1719	4545	23.1719	3740	23.1719	1865	23.1719	4743	23.1719	4104	23.1719	2144
23.1917	4474	23.1917	3766	23.1917	1785	23.1917	4665	23.1917	3972	23.1917	2127
23.2114	4580	23.2114	3701	23.2114	1887	23.2114	4786	23.2114	3955	23.2114	2066
23.2312	4489	23.2312	3790	23.2312	1908	23.2312	4747	23.2312	3983	23.2312	2113
23.2509	4539	23.2509	3697	23.2509	1862	23.2509	4608	23.2509	3916	23.2509	2023
23.2707	4550	23.2707	3770	23.2707	1795	23.2707	4819	23.2707	3750	23.2707	2081
23.2904	4530	23.2904	3731	23.2904	1838	23.2904	4772	23.2904	3920	23.2904	2068
23.3102	4443	23.3102	3692	23.3102	1841	23.3102	4723	23.3102	3911	23.3102	2075
23.33	4426	23.33	3713	23.33	1820	23.33	4619	23.33	3847	23.33	2011
23.3497	4383	23.3497	3692	23.3497	1794	23.3497	4715	23.3497	4027	23.3497	2083
23.3695	4424	23.3695	3720	23.3695	1848	23.3695	4789	23.3695	3933	23.3695	2071
23.3892	4318	23.3892	3648	23.3892	1761	23.3892	4629	23.3892	3934	23.3892	2089
23.409	4356	23.409	3658	23.409	1777	23.409	4553	23.409	3903	23.409	2023
23.4287	4405	23.4287	3648	23.4287	1810	23.4287	4630	23.4287	3758	23.4287	2031
23.4485	4411	23.4485	3619	23.4485	1829	23.4485	4653	23.4485	3759	23.4485	2026
23.4683	4311	23.4683	3603	23.4683	1831	23.4683	4630	23.4683	3827	23.4683	2042
23.488	4402	23.488	3708	23.488	1840	23.488	4682	23.488	3813	23.488	1999
23.5078	4331	23.5078	3638	23.5078	1812	23.5078	4606	23.5078	3948	23.5078	2023
23.5275	4259	23.5275	3602	23.5275	1828	23.5275	4577	23.5275	3881	23.5275	2016
23.5473	4226	23.5473	3692	23.5473	1863	23.5473	4605	23.5473	3805	23.5473	1945
23.567	4277	23.567	3593	23.567	1802	23.567	4616	23.567	3805	23.567	1988
23.5868	4310	23.5868	3729	23.5868	1819	23.5868	4638	23.5868	3772	23.5868	2021
23.6066	4334	23.6066	3603	23.6066	1822	23.6066	4444	23.6066	3807	23.6066	2043
23.6263	4212	23.6263	3684	23.6263	1795	23.6263	4618	23.6263	3792	23.6263	2072
23.6461	4266	23.6461	3624	23.6461	1804	23.6461	4415	23.6461	3718	23.6461	2033
23.6658	4255	23.6658	3652	23.6658	1760	23.6658	4451	23.6658	3782	23.6658	1969
23.6856	4336	23.6856	3657	23.6856	1773	23.6856	4519	23.6856	3704	23.6856	2012
23.7053	4247	23.7053	3668	23.7053	1775	23.7053	4454	23.7053	3761	23.7053	1984
23.7251	4211	23.7251	3688	23.7251	1767	23.7251	4402	23.7251	3562	23.7251	2033
23.7449	4270	23.7449	3585	23.7449	1753	23.7449	4575	23.7449	3805	23.7449	2046
23.7646	4133	23.7646	3589	23.7646	1637	23.7646	4589	23.7646	3674	23.7646	1927
23.7844	4207	23.7844	3617	23.7844	1718	23.7844	4470	23.7844	3712	23.7844	1910
23.8041	4229	23.8041	3563	23.8041	1659	23.8041	4466	23.8041	3745	23.8041	1990
23.8239	4192	23.8239	3594	23.8239	1752	23.8239	4494	23.8239	3851	23.8239	1913
23.8436	4238	23.8436	3613	23.8436	1710	23.8436	4520	23.8436	3742	23.8436	1901
23.8634	4184	23.8634	3603	23.8634	1736	23.8634	4501	23.8634	3804	23.8634	2036
23.8831	4163	23.8831	3574	23.8831	1704	23.8831	4550	23.8831	3815	23.8831	1881
23.9029	4075	23.9029	3682	23.9029	1688	23.9029	4496	23.9029	3632	23.9029	1890
23.9227	4103	23.9227	3479	23.9227	1731	23.9227	4362	23.9227	3713	23.9227	1982
23.9424	4156	23.9424	3600	23.9424	1712	23.9424	4551	23.9424	3615	23.9424	1760
23.9622	4149	23.9622	3530	23.9622	1720	23.9622	4494	23.9622	3665	23.9622	2003
23.9819	3905	23.9819	3543	23.9819	1702	23.9819	4401	23.9819	3714	23.9819	1895
24.0017	4109	24.0017	3637	24.0017	1639	24.0017	4423	24.0017	3675	24.0017	1861
24.0214	4156	24.0214	3765	24.0214	1675	24.0214	4427	24.0214	3735	24.0214	1955
24.0412	4115	24.0412	3483	24.0412	1715	24.0412	4420	24.0412	3634	24.0412	1900
24.061	3996	24.061	3627	24.061	1733	24.061	4387	24.061	3632	24.061	1891
24.0807	4033	24.0807	3551	24.0807	1635	24.0807	4407	24.0807	3587	24.0807	1959
24.1005	4138	24.1005	3550	24.1005	1573	24.1005	4279	24.1005	3491	24.1005	1934
24.1202	3915	24.1202	3668	24.1202	1694	24.1202	4376	24.1202	3584	24.1202	1885
24.14	4018	24.14	3620	24.14	1722	24.14	4281	24.14	3530	24.14	1949
24.1597	3993	24.1597	3513	24.1597	1721	24.1597	4376	24.1597	3486	24.1597	1897
24.1795	3867	24.1795	3562	24.1795	1662	24.1795	4362	24.1795	3627	24.1795	1897
24.1993	3998	24.1993	3517	24.1993	1698	24.1993	4243	24.1993	3573	24.1993	1938
24.219	4009	24.219	3448	24.219	1645	24.219	4316	24.219	3581	24.219	1901
24.2388	3878	24.2388	3489	24.2388	1647	24.2388	4196	24.2388	3584	24.2388	1821
24.2585	3882	24.2585	3400	24.2585	1630	24.2585	4241	24.2585	3604	24.2585	1866
24.2783	3962	24.2783	3423	24.2783	1638	24.2783	4202	24.2783	3539	24.2783	1913
24.298	3979	24.298	3564	24.298	1648	24.298	4198	24.298	3535	24.298	1879
24.3178	4009	24.3178	3505	24.3178	1604	24.3178	4232	24.3178	3546	24.3178	1847
24.3376	3870	24.3376	3463	24.3376	1649	24.3376	4134	24.3376	3488	24.3376	1830
24.3573	3859	24.3573	3471	24.3573	1660	24.3573	4259	24.3573	3555	24.3573	1920
24.3771	3874	24.3771	3476	24.3771	1650	24.3771	4136	24.3771	3412	24.3771	1869
24.3968	3857	24.3968	3426	24.3968	1588	24.3968	4176	24.3968	3469	24.3968	1821
24.4166	3923	24.4166	3527	24.4166	1558	24.4166	4124	24.4166	3472	24.4166	1765
24.4363	3854	24.4363	3476	24.4363	1559	24.4363	4170	24.4363	3536	24.4363	1791
24.4561	3886	24.4561	3427	24.4561	1577	24.4561	4161	24.4561	3509	24.4561	1812
24.4759	3682	24.4759	3471	24.4759	1577	24.4759	4133	24.4759	3342	24.4759	1797
24.4956	3870	24.4956	3410	24.4956	1664	24.4956	4164	24.4956	3452	24.4956	1839
24.5154	3819	24.5154	3489	24.5154	1569	24.5154	4086	24.5154	3441	24.5154	1852
24.5351	3757	24.5351	3405	24.5351	1615	24.5351	4127	24.5351	3527	24.5351	1795
24.5549	3765	24.5549	3383	24.5549	1613	24.5549	4105	24.5549	3380	24.5549	1796
24.5746	3761	24.5746	3297	24.5746	1597	24.5746	4167	24.5746	3404	24.5746	1790
24.5944	3747	24.5944	3319	24.5944	1515	24.5944	4053	24.5944	3401	24.5944	1746
24.6142	3832	24.6142	3508	24.6142	1589	24.6142	4159	24.6142	3369	24.6142	1749
24.6339	3751	24.6339	3415	24.6339	1552	24.6339	3990	24.6339	3427	24.6339	1771
24.6537	3634	24.6537	3439	24.6537	1489	24.6537	4160	24.6537	3376	24.6537	1767
24.6734	3680	24.6734	3351	24.6734	1498	24.6734	4059	24.6734	3324	24.6734	1763
24.6932	3702	24.6932	3398	24.6932	1550	24.6932	4021	24.6932	3443	24.6932	1716
24.7129	3660	24.7129	3379	24.7129	1508	24.7129	4111	24.7129	3373	24.7129	1794
24.7327	3772	24.7327	3429	24.7327	1518	24.7327	4177	24.7327	3325	24.7327	1804
24.7525	3645	24.7525	3331	24.7525	1516	24.7525	4099	24.7525	3229	24.7525	1716
24.7722	3682	24.7722	3399	24.7722	1498	24.7722	3978	24.7722	3305	24.7722	1795
24.792	3742	24.792	3343	24.792	1493	24.792	3960	24.792	3316	24.792	1772
24.8117	3559	24.8117	3378	24.8117	1492	24.8117	3987	24.8117	3318	24.8117	1746
24.8315	3596	24.8315	3319	24.8315	1551	24.8315	3910	24.8315	3386	24.8315	1710
24.8512	3641	24.8512	3349	24.8512	1542	24.8512	3988	24.8512	3351	24.8512	1745
24.871	3589	24.871	3376	24.871	1494	24.871	3993	24.871	3318	24.871	1696
24.8908	3723	24.8908	3363	24.8908	1498	24.8908	3943	24.8908	3295	24.8908	1805
24.9105	3610	24.9105	3272	24.9105	1560	24.9105	3906	24.9105	3340	24.9105	1750
24.9303	3515	24.9303	3330	24.9303	1519	24.9303	3968	24.9303	3275	24.9303	1717
24.95	3484	24.95	3211	24.95	1550	24.95	3961	24.95	3242	24.95	1758
24.9698	3629	24.9698	3362	24.9698	1371	24.9698	3996	24.9698	3282	24.9698	1710
24.9895	3458	24.9895	3326	24.9895	1504	24.9895	3927	24.9895	3368	24.9895	1726
25.0093	3524	25.0093	3310	25.0093	1459	25.0093	3776	25.0093	3264	25.0093	1707
25.0291	3614	25.0291	3348	25.0291	1484	25.0291	3879	25.0291	3322	25.0291	1654
25.0488	3523	25.0488	3264	25.0488	1571	25.0488	3744	25.0488	3257	25.0488	1650
25.0686	3424	25.0686	3309	25.0686	1482	25.0686	3744	25.0686	3177	25.0686	1696
25.0883	3440	25.0883	3239	25.0883	1450	25.0883	3868	25.0883	3255	25.0883	1672
25.1081	3474	25.1081	3274	25.1081	1442	25.1081	3774	25.1081	3223	25.1081	1700
25.1278	3513	25.1278	3215	25.1278	1425	25.1278	3792	25.1278	3214	25.1278	1589
25.1476	3438	25.1476	3216	25.1476	1450	25.1476	3851	25.1476	3213	25.1476	1667
25.1674	3386	25.1674	3301	25.1674	1424	25.1674	3748	25.1674	3267	25.1674	1689
25.1871	3456	25.1871	3235	25.1871	1440	25.1871	3828	25.1871	3160	25.1871	1632
25.2069	3466	25.2069	3202	25.2069	1451	25.2069	3726	25.2069	3164	25.2069	1674
25.2266	3512	25.2266	3268	25.2266	1427	25.2266	3863	25.2266	3146	25.2266	1689
25.2464	3406	25.2464	3140	25.2464	1401	25.2464	3748	25.2464	3164	25.2464	1676
25.2661	3512	25.2661	3282	25.2661	1436	25.2661	3721	25.2661	3184	25.2661	1659
25.2859	3431	25.2859	3271	25.2859	1371	25.2859	3766	25.2859	3134	25.2859	1601
25.3057	3329	25.3057	3191	25.3057	1416	25.3057	3686	25.3057	3309	25.3057	1654
25.3254	3429	25.3254	3171	25.3254	1412	25.3254	3795	25.3254	3141	25.3254	1631
25.3452	3307	25.3452	3323	25.3452	1430	25.3452	3689	25.3452	3287	25.3452	1596
25.3649	3345	25.3649	3206	25.3649	1455	25.3649	3694	25.3649	3203	25.3649	1616
25.3847	3385	25.3847	3307	25.3847	1476	25.3847	3760	25.3847	3193	25.3847	1596
25.4044	3395	25.4044	3201	25.4044	1382	25.4044	3594	25.4044	3147	25.4044	1586
25.4242	3260	25.4242	3223	25.4242	1406	25.4242	3675	25.4242	3201	25.4242	1628
25.444	3369	25.444	3288	25.444	1435	25.444	3634	25.444	3029	25.444	1523
25.4637	3322	25.4637	3197	25.4637	1387	25.4637	3534	25.4637	3197	25.4637	1592
25.4835	3336	25.4835	3140	25.4835	1403	25.4835	3755	25.4835	3208	25.4835	1528
25.5032	3319	25.5032	3127	25.5032	1349	25.5032	3683	25.5032	3140	25.5032	1628
25.523	3299	25.523	3178	25.523	1430	25.523	3565	25.523	3118	25.523	1555
25.5427	3252	25.5427	3144	25.5427	1345	25.5427	3625	25.5427	3103	25.5427	1572
25.5625	3369	25.5625	3150	25.5625	1368	25.5625	3695	25.5625	3057	25.5625	1587
25.5823	3332	25.5823	3098	25.5823	1471	25.5823	3591	25.5823	3088	25.5823	1669
25.602	3200	25.602	3094	25.602	1365	25.602	3626	25.602	3072	25.602	1579
25.6218	3321	25.6218	3068	25.6218	1386	25.6218	3560	25.6218	3133	25.6218	1601
25.6415	3250	25.6415	3039	25.6415	1413	25.6415	3703	25.6415	3010	25.6415	1550
25.6613	3265	25.6613	3114	25.6613	1322	25.6613	3630	25.6613	2958	25.6613	1518
25.681	3356	25.681	3135	25.681	1316	25.681	3592	25.681	3088	25.681	1566
25.7008	3304	25.7008	3225	25.7008	1361	25.7008	3577	25.7008	3028	25.7008	1529
25.7205	3191	25.7205	3072	25.7205	1347	25.7205	3519	25.7205	3103	25.7205	1572
25.7403	3194	25.7403	3153	25.7403	1442	25.7403	3510	25.7403	3037	25.7403	1539
25.7601	3255	25.7601	3070	25.7601	1342	25.7601	3536	25.7601	2987	25.7601	1511
25.7798	3147	25.7798	3047	25.7798	1294	25.7798	3520	25.7798	3030	25.7798	1540
25.7996	3077	25.7996	3103	25.7996	1345	25.7996	3546	25.7996	3069	25.7996	1585
25.8193	3128	25.8193	3112	25.8193	1287	25.8193	3516	25.8193	3019	25.8193	1525
25.8391	3158	25.8391	3118	25.8391	1312	25.8391	3410	25.8391	3088	25.8391	1569
25.8588	3192	25.8588	3075	25.8588	1309	25.8588	3415	25.8588	2848	25.8588	1512
25.8786	3152	25.8786	3046	25.8786	1314	25.8786	3469	25.8786	3062	25.8786	1542
25.8984	3141	25.8984	3136	25.8984	1329	25.8984	3439	25.8984	3052	25.8984	1513
25.9181	3162	25.9181	3086	25.9181	1296	25.9181	3379	25.9181	2964	25.9181	1513
25.9379	3135	25.9379	3035	25.9379	1311	25.9379	3486	25.9379	3083	25.9379	1556
25.9576	3099	25.9576	3053	25.9576	1281	25.9576	3458	25.9576	3016	25.9576	1498
25.9774	3078	25.9774	3041	25.9774	1297	25.9774	3538	25.9774	2924	25.9774	1508
25.9971	3004	25.9971	3093	25.9971	1339	25.9971	3327	25.9971	2910	25.9971	1507
26.0169	3180	26.0169	2991	26.0169	1332	26.0169	3452	26.0169	2950	26.0169	1522
26.0367	3058	26.0367	3060	26.0367	1321	26.0367	3508	26.0367	2943	26.0367	1447
26.0564	3210	26.0564	3033	26.0564	1280	26.0564	3427	26.0564	2896	26.0564	1491
26.0762	3098	26.0762	3045	26.0762	1300	26.0762	3383	26.0762	2991	26.0762	1456
26.0959	3104	26.0959	2975	26.0959	1301	26.0959	3247	26.0959	2926	26.0959	1543
26.1157	3157	26.1157	3006	26.1157	1330	26.1157	3355	26.1157	2999	26.1157	1487
26.1354	3190	26.1354	2958	26.1354	1321	26.1354	3357	26.1354	2964	26.1354	1466
26.1552	3084	26.1552	3021	26.1552	1343	26.1552	3325	26.1552	2878	26.1552	1484
26.175	2997	26.175	3014	26.175	1205	26.175	3281	26.175	2888	26.175	1493
26.1947	2999	26.1947	2915	26.1947	1285	26.1947	3335	26.1947	2882	26.1947	1528
26.2145	3119	26.2145	3002	26.2145	1238	26.2145	3370	26.2145	2949	26.2145	1477
26.2342	3012	26.2342	2882	26.2342	1277	26.2342	3444	26.2342	2769	26.2342	1472
26.254	2936	26.254	3003	26.254	1292	26.254	3329	26.254	2827	26.254	1420
26.2737	3065	26.2737	2882	26.2737	1236	26.2737	3283	26.2737	2874	26.2737	1430
26.2935	2922	26.2935	2908	26.2935	1231	26.2935	3296	26.2935	2815	26.2935	1460
26.3133	2988	26.3133	3014	26.3133	1243	26.3133	3298	26.3133	2925	26.3133	1469
26.333	3054	26.333	2893	26.333	1224	26.333	3271	26.333	2804	26.333	1415
26.3528	2973	26.3528	2940	26.3528	1197	26.3528	3259	26.3528	2889	26.3528	1482
26.3725	2956	26.3725	2971	26.3725	1215	26.3725	3171	26.3725	2789	26.3725	1452
26.3923	2989	26.3923	2784	26.3923	1236	26.3923	3111	26.3923	2781	26.3923	1474
26.412	2931	26.412	2938	26.412	1239	26.412	3279	26.412	2822	26.412	1452
26.4318	2866	26.4318	2980	26.4318	1218	26.4318	3192	26.4318	2838	26.4318	1411
26.4516	2954	26.4516	3014	26.4516	1188	26.4516	3255	26.4516	2787	26.4516	1411
26.4713	2906	26.4713	2957	26.4713	1178	26.4713	3195	26.4713	2811	26.4713	1519
26.4911	2960	26.4911	2953	26.4911	1255	26.4911	3343	26.4911	2874	26.4911	1479
26.5108	2929	26.5108	2942	26.5108	1213	26.5108	3247	26.5108	2782	26.5108	1397
26.5306	2966	26.5306	2873	26.5306	1241	26.5306	3203	26.5306	2813	26.5306	1388
26.5503	2953	26.5503	2774	26.5503	1177	26.5503	3207	26.5503	2695	26.5503	1395
26.5701	2876	26.5701	2898	26.5701	1219	26.5701	3105	26.5701	2765	26.5701	1387
26.5899	2865	26.5899	2885	26.5899	1209	26.5899	3123	26.5899	2784	26.5899	1467
26.6096	2913	26.6096	2978	26.6096	1191	26.6096	3168	26.6096	2803	26.6096	1382
26.6294	3003	26.6294	2823	26.6294	1234	26.6294	3213	26.6294	2757	26.6294	1402
26.6491	2815	26.6491	2775	26.6491	1240	26.6491	3052	26.6491	2756	26.6491	1415
26.6689	2969	26.6689	2871	26.6689	1212	26.6689	3108	26.6689	2799	26.6689	1347
26.6886	2766	26.6886	2966	26.6886	1197	26.6886	3102	26.6886	2747	26.6886	1450
26.7084	2977	26.7084	2810	26.7084	1133	26.7084	3142	26.7084	2802	26.7084	1445
26.7282	2896	26.7282	2903	26.7282	1150	26.7282	3061	26.7282	2786	26.7282	1393
26.7479	2843	26.7479	2851	26.7479	1151	26.7479	3217	26.7479	2843	26.7479	1341
26.7677	2853	26.7677	2842	26.7677	1172	26.7677	3139	26.7677	2750	26.7677	1348
26.7874	2827	26.7874	2847	26.7874	1170	26.7874	3121	26.7874	2765	26.7874	1420
26.8072	2818	26.8072	2785	26.8072	1160	26.8072	3159	26.8072	2679	26.8072	1412
26.8269	2725	26.8269	2769	26.8269	1177	26.8269	3269	26.8269	2705	26.8269	1335
26.8467	2794	26.8467	2715	26.8467	1194	26.8467	3123	26.8467	2627	26.8467	1381
26.8665	2816	26.8665	2823	26.8665	1192	26.8665	3114	26.8665	2791	26.8665	1403
26.8862	2829	26.8862	2814	26.8862	1163	26.8862	3000	26.8862	2820	26.8862	1388
26.906	2679	26.906	2821	26.906	1169	26.906	3126	26.906	2794	26.906	1355
26.9257	2894	26.9257	2855	26.9257	1121	26.9257	3142	26.9257	2633	26.9257	1349
26.9455	2792	26.9455	2875	26.9455	1131	26.9455	2905	26.9455	2605	26.9455	1329
26.9652	2713	26.9652	2810	26.9652	1168	26.9652	3028	26.9652	2735	26.9652	1351
26.985	2749	26.985	2817	26.985	1193	26.985	3001	26.985	2674	26.985	1336
27.0048	2808	27.0048	2797	27.0048	1206	27.0048	2949	27.0048	2668	27.0048	1346
27.0245	2757	27.0245	2841	27.0245	1139	27.0245	2972	27.0245	2686	27.0245	1355
27.0443	2783	27.0443	2822	27.0443	1156	27.0443	2930	27.0443	2623	27.0443	1315
27.064	2728	27.064	2840	27.064	1148	27.064	2972	27.064	2552	27.064	1373
27.0838	2762	27.0838	2868	27.0838	1049	27.0838	2957	27.0838	2632	27.0838	1304
27.1035	2674	27.1035	2788	27.1035	1166	27.1035	2970	27.1035	2666	27.1035	1349
27.1233	2706	27.1233	2826	27.1233	1142	27.1233	3044	27.1233	2676	27.1233	1329
27.1431	2707	27.1431	2731	27.1431	1075	27.1431	3005	27.1431	2696	27.1431	1316
27.1628	2619	27.1628	2718	27.1628	1114	27.1628	2983	27.1628	2627	27.1628	1301
27.1826	2646	27.1826	2661	27.1826	1123	27.1826	2970	27.1826	2623	27.1826	1386
27.2023	2752	27.2023	2808	27.2023	1164	27.2023	2927	27.2023	2740	27.2023	1331
27.2221	2660	27.2221	2849	27.2221	1111	27.2221	3027	27.2221	2702	27.2221	1310
27.2418	2703	27.2418	2720	27.2418	1119	27.2418	3051	27.2418	2612	27.2418	1349
27.2616	2667	27.2616	2748	27.2616	1116	27.2616	2915	27.2616	2547	27.2616	1341
27.2814	2653	27.2814	2780	27.2814	1063	27.2814	2892	27.2814	2697	27.2814	1320
27.3011	2647	27.3011	2707	27.3011	1112	27.3011	2908	27.3011	2586	27.3011	1357
27.3209	2632	27.3209	2759	27.3209	1129	27.3209	2957	27.3209	2533	27.3209	1271
27.3406	2700	27.3406	2767	27.3406	1137	27.3406	2856	27.3406	2603	27.3406	1330
27.3604	2593	27.3604	2750	27.3604	1067	27.3604	2881	27.3604	2590	27.3604	1181
27.3801	2547	27.3801	2638	27.3801	1103	27.3801	2983	27.3801	2509	27.3801	1279
27.3999	2618	27.3999	2629	27.3999	1109	27.3999	2889	27.3999	2752	27.3999	1268
27.4197	2598	27.4197	2694	27.4197	1111	27.4197	2782	27.4197	2651	27.4197	1295
27.4394	2589	27.4394	2748	27.4394	1136	27.4394	2915	27.4394	2579	27.4394	1327
27.4592	2613	27.4592	2688	27.4592	1115	27.4592	2901	27.4592	2554	27.4592	1274
27.4789	2666	27.4789	2653	27.4789	1082	27.4789	2868	27.4789	2630	27.4789	1351
27.4987	2574	27.4987	2774	27.4987	1093	27.4987	2892	27.4987	2651	27.4987	1237
27.5184	2510	27.5184	2647	27.5184	1082	27.5184	2913	27.5184	2574	27.5184	1319
27.5382	2699	27.5382	2745	27.5382	1079	27.5382	2815	27.5382	2647	27.5382	1276
27.558	2536	27.558	2722	27.558	1120	27.558	2734	27.558	2526	27.558	1221
27.5777	2605	27.5777	2648	27.5777	1098	27.5777	2921	27.5777	2565	27.5777	1279
27.5975	2446	27.5975	2644	27.5975	1158	27.5975	2856	27.5975	2666	27.5975	1280
27.6172	2551	27.6172	2750	27.6172	1134	27.6172	2878	27.6172	2605	27.6172	1274
27.637	2680	27.637	2614	27.637	1066	27.637	2886	27.637	2554	27.637	1308
27.6567	2542	27.6567	2657	27.6567	1074	27.6567	2771	27.6567	2538	27.6567	1243
27.6765	2492	27.6765	2714	27.6765	1083	27.6765	2761	27.6765	2601	27.6765	1280
27.6962	2557	27.6962	2672	27.6962	1031	27.6962	2790	27.6962	2629	27.6962	1252
27.716	2615	27.716	2657	27.716	1107	27.716	2846	27.716	2538	27.716	1281
27.7358	2617	27.7358	2648	27.7358	1154	27.7358	2819	27.7358	2613	27.7358	1265
27.7555	2575	27.7555	2693	27.7555	1132	27.7555	2799	27.7555	2488	27.7555	1269
27.7753	2563	27.7753	2662	27.7753	1049	27.7753	2720	27.7753	2577	27.7753	1252
27.795	2493	27.795	2646	27.795	1065	27.795	2738	27.795	2627	27.795	1284
27.8148	2518	27.8148	2644	27.8148	1059	27.8148	2794	27.8148	2535	27.8148	1280
27.8345	2521	27.8345	2656	27.8345	1040	27.8345	2732	27.8345	2591	27.8345	1253
27.8543	2492	27.8543	2650	27.8543	1022	27.8543	2712	27.8543	2624	27.8543	1262
27.8741	2460	27.8741	2579	27.8741	1055	27.8741	2686	27.8741	2549	27.8741	1234
27.8938	2471	27.8938	2672	27.8938	1086	27.8938	2826	27.8938	2489	27.8938	1211
27.9136	2547	27.9136	2573	27.9136	1004	27.9136	2803	27.9136	2517	27.9136	1212
27.9333	2419	27.9333	2599	27.9333	1065	27.9333	2660	27.9333	2564	27.9333	1191
27.9531	2487	27.9531	2622	27.9531	1127	27.9531	2791	27.9531	2608	27.9531	1195
27.9728	2418	27.9728	2572	27.9728	1068	27.9728	2871	27.9728	2446	27.9728	1212
27.9926	2481	27.9926	2518	27.9926	1026	27.9926	2701	27.9926	2455	27.9926	1276
28.0124	2385	28.0124	2620	28.0124	1005	28.0124	2794	28.0124	2452	28.0124	1212
28.0321	2416	28.0321	2586	28.0321	977	28.0321	2657	28.0321	2541	28.0321	1184
28.0519	2506	28.0519	2597	28.0519	1076	28.0519	2670	28.0519	2479	28.0519	1199
28.0716	2540	28.0716	2579	28.0716	1042	28.0716	2668	28.0716	2451	28.0716	1148
28.0914	2456	28.0914	2545	28.0914	1037	28.0914	2648	28.0914	2512	28.0914	1189
28.1111	2425	28.1111	2601	28.1111	1063	28.1111	2722	28.1111	2543	28.1111	1215
28.1309	2463	28.1309	2600	28.1309	982	28.1309	2787	28.1309	2551	28.1309	1252
28.1507	2397	28.1507	2516	28.1507	1031	28.1507	2727	28.1507	2473	28.1507	1213
28.1704	2443	28.1704	2571	28.1704	1008	28.1704	2669	28.1704	2506	28.1704	1122
28.1902	2377	28.1902	2590	28.1902	1051	28.1902	2674	28.1902	2465	28.1902	1208
28.2099	2377	28.2099	2594	28.2099	1080	28.2099	2624	28.2099	2460	28.2099	1174
28.2297	2397	28.2297	2555	28.2297	1031	28.2297	2703	28.2297	2457	28.2297	1199
28.2494	2389	28.2494	2507	28.2494	1023	28.2494	2730	28.2494	2477	28.2494	1207
28.2692	2390	28.2692	2559	28.2692	999	28.2692	2660	28.2692	2467	28.2692	1190
28.289	2339	28.289	2589	28.289	1006	28.289	2631	28.289	2359	28.289	1199
28.3087	2318	28.3087	2582	28.3087	996	28.3087	2647	28.3087	2402	28.3087	1166
28.3285	2369	28.3285	2536	28.3285	997	28.3285	2660	28.3285	2402	28.3285	1197
28.3482	2368	28.3482	2526	28.3482	998	28.3482	2596	28.3482	2463	28.3482	1233
28.368	2474	28.368	2491	28.368	968	28.368	2664	28.368	2419	28.368	1257
28.3877	2382	28.3877	2520	28.3877	1040	28.3877	2703	28.3877	2431	28.3877	1206
28.4075	2354	28.4075	2464	28.4075	969	28.4075	2700	28.4075	2395	28.4075	1158
28.4273	2359	28.4273	2554	28.4273	1034	28.4273	2624	28.4273	2471	28.4273	1197
28.447	2383	28.447	2431	28.447	993	28.447	2645	28.447	2406	28.447	1206
28.4668	2256	28.4668	2533	28.4668	1014	28.4668	2593	28.4668	2420	28.4668	1170
28.4865	2258	28.4865	2487	28.4865	983	28.4865	2544	28.4865	2416	28.4865	1202
28.5063	2301	28.5063	2521	28.5063	968	28.5063	2605	28.5063	2488	28.5063	1171
28.526	2299	28.526	2498	28.526	1021	28.526	2561	28.526	2365	28.526	1195
28.5458	2313	28.5458	2458	28.5458	969	28.5458	2591	28.5458	2491	28.5458	1150
28.5656	2332	28.5656	2512	28.5656	959	28.5656	2565	28.5656	2374	28.5656	1206
28.5853	2305	28.5853	2501	28.5853	1002	28.5853	2524	28.5853	2407	28.5853	1131
28.6051	2312	28.6051	2462	28.6051	1003	28.6051	2635	28.6051	2406	28.6051	1132
28.6248	2348	28.6248	2466	28.6248	974	28.6248	2523	28.6248	2401	28.6248	1108
28.6446	2321	28.6446	2561	28.6446	938	28.6446	2622	28.6446	2348	28.6446	1254
28.6643	2315	28.6643	2456	28.6643	1012	28.6643	2484	28.6643	2338	28.6643	1110
28.6841	2300	28.6841	2513	28.6841	982	28.6841	2582	28.6841	2343	28.6841	1082
28.7039	2355	28.7039	2415	28.7039	1020	28.7039	2542	28.7039	2386	28.7039	1149
28.7236	2474	28.7236	2437	28.7236	1019	28.7236	2622	28.7236	2338	28.7236	1200
28.7434	2251	28.7434	2467	28.7434	948	28.7434	2484	28.7434	2388	28.7434	1180
28.7631	2262	28.7631	2561	28.7631	924	28.7631	2585	28.7631	2451	28.7631	1131
28.7829	2159	28.7829	2478	28.7829	952	28.7829	2480	28.7829	2313	28.7829	1131
28.8026	2247	28.8026	2476	28.8026	989	28.8026	2533	28.8026	2306	28.8026	1121
28.8224	2314	28.8224	2494	28.8224	938	28.8224	2527	28.8224	2383	28.8224	1140
28.8422	2243	28.8422	2525	28.8422	955	28.8422	2571	28.8422	2350	28.8422	1144
28.8619	2271	28.8619	2439	28.8619	937	28.8619	2492	28.8619	2309	28.8619	1127
28.8817	2329	28.8817	2415	28.8817	947	28.8817	2482	28.8817	2405	28.8817	1142
28.9014	2248	28.9014	2340	28.9014	1020	28.9014	2442	28.9014	2427	28.9014	1118
28.9212	2276	28.9212	2338	28.9212	991	28.9212	2452	28.9212	2329	28.9212	1143
28.9409	2198	28.9409	2440	28.9409	968	28.9409	2527	28.9409	2325	28.9409	1109
28.9607	2271	28.9607	2440	28.9607	986	28.9607	2478	28.9607	2360	28.9607	1106
28.9805	2288	28.9805	2417	28.9805	977	28.9805	2420	28.9805	2293	28.9805	1076
29.0002	2230	29.0002	2358	29.0002	942	29.0002	2444	29.0002	2331	29.0002	1095
29.02	2242	29.02	2420	29.02	962	29.02	2410	29.02	2406	29.02	1079
29.0397	2213	29.0397	2367	29.0397	919	29.0397	2477	29.0397	2311	29.0397	1125
29.0595	2235	29.0595	2392	29.0595	936	29.0595	2367	29.0595	2307	29.0595	1112
29.0792	2204	29.0792	2385	29.0792	918	29.0792	2440	29.0792	2474	29.0792	1175
29.099	2212	29.099	2425	29.099	891	29.099	2487	29.099	2337	29.099	1152
29.1188	2327	29.1188	2457	29.1188	896	29.1188	2439	29.1188	2299	29.1188	1080
29.1385	2236	29.1385	2330	29.1385	948	29.1385	2430	29.1385	2370	29.1385	1102
29.1583	2243	29.1583	2402	29.1583	996	29.1583	2449	29.1583	2261	29.1583	1091
29.178	2177	29.178	2343	29.178	928	29.178	2418	29.178	2291	29.178	1093
29.1978	2199	29.1978	2334	29.1978	904	29.1978	2405	29.1978	2223	29.1978	1123
29.2175	2213	29.2175	2354	29.2175	993	29.2175	2494	29.2175	2345	29.2175	1119
29.2373	2200	29.2373	2392	29.2373	944	29.2373	2380	29.2373	2379	29.2373	1141
29.2571	2226	29.2571	2351	29.2571	959	29.2571	2413	29.2571	2271	29.2571	1106
29.2768	2185	29.2768	2318	29.2768	959	29.2768	2369	29.2768	2284	29.2768	1107
29.2966	2175	29.2966	2363	29.2966	955	29.2966	2413	29.2966	2258	29.2966	1128
29.3163	2142	29.3163	2348	29.3163	940	29.3163	2440	29.3163	2347	29.3163	1123
29.3361	2132	29.3361	2275	29.3361	914	29.3361	2359	29.3361	2330	29.3361	1115
29.3558	2242	29.3558	2317	29.3558	929	29.3558	2446	29.3558	2364	29.3558	1076
29.3756	2166	29.3756	2319	29.3756	924	29.3756	2429	29.3756	2276	29.3756	1079
29.3954	2080	29.3954	2348	29.3954	917	29.3954	2481	29.3954	2366	29.3954	1073
29.4151	2058	29.4151	2341	29.4151	890	29.4151	2358	29.4151	2286	29.4151	1085
29.4349	2109	29.4349	2339	29.4349	949	29.4349	2444	29.4349	2271	29.4349	1155
29.4546	2134	29.4546	2352	29.4546	908	29.4546	2395	29.4546	2259	29.4546	1043
29.4744	2103	29.4744	2209	29.4744	975	29.4744	2399	29.4744	2227	29.4744	1027
29.4941	2101	29.4941	2353	29.4941	916	29.4941	2426	29.4941	2310	29.4941	1094
29.5139	2118	29.5139	2367	29.5139	890	29.5139	2336	29.5139	2242	29.5139	1123
29.5337	2156	29.5337	2291	29.5337	881	29.5337	2409	29.5337	2235	29.5337	1081
29.5534	2208	29.5534	2297	29.5534	870	29.5534	2447	29.5534	2235	29.5534	1039
29.5732	2041	29.5732	2280	29.5732	945	29.5732	2332	29.5732	2293	29.5732	1081
29.5929	2153	29.5929	2285	29.5929	944	29.5929	2327	29.5929	2179	29.5929	1061
29.6127	2082	29.6127	2364	29.6127	916	29.6127	2392	29.6127	2197	29.6127	1049
29.6324	2119	29.6324	2260	29.6324	920	29.6324	2378	29.6324	2234	29.6324	1051
29.6522	2190	29.6522	2307	29.6522	946	29.6522	2419	29.6522	2187	29.6522	1095
29.6719	2016	29.6719	2284	29.6719	856	29.6719	2294	29.6719	2239	29.6719	1054
29.6917	2027	29.6917	2296	29.6917	905	29.6917	2314	29.6917	2167	29.6917	1039
29.7115	2133	29.7115	2377	29.7115	910	29.7115	2249	29.7115	2251	29.7115	1031
29.7312	2028	29.7312	2207	29.7312	889	29.7312	2309	29.7312	2223	29.7312	1063
29.751	2021	29.751	2275	29.751	899	29.751	2399	29.751	2205	29.751	1015
29.7707	2134	29.7707	2277	29.7707	899	29.7707	2356	29.7707	2242	29.7707	1000
29.7905	1981	29.7905	2227	29.7905	923	29.7905	2309	29.7905	2156	29.7905	1104
29.8102	2038	29.8102	2264	29.8102	855	29.8102	2418	29.8102	2325	29.8102	1052
29.83	2094	29.83	2302	29.83	913	29.83	2362	29.83	2263	29.83	1051
29.8498	2007	29.8498	2233	29.8498	888	29.8498	2291	29.8498	2277	29.8498	1023
29.8695	2161	29.8695	2255	29.8695	918	29.8695	2202	29.8695	2145	29.8695	1111
29.8893	2093	29.8893	2288	29.8893	927	29.8893	2389	29.8893	2223	29.8893	1076
29.909	2099	29.909	2284	29.909	875	29.909	2189	29.909	2253	29.909	1049
29.9288	2078	29.9288	2267	29.9288	956	29.9288	2278	29.9288	2221	29.9288	1060
29.9485	2084	29.9485	2267	29.9485	916	29.9485	2291	29.9485	2216	29.9485	1075
29.9683	1980	29.9683	2234	29.9683	914	29.9683	2254	29.9683	2212	29.9683	1056
29.9881	2010	29.9881	2212	29.9881	935	29.9881	2291	29.9881	2149	29.9881	980
30.0078	2152	30.0078	2239	30.0078	812	30.0078	2194	30.0078	2226	30.0078	1050
30.0276	2047	30.0276	2283	30.0276	868	30.0276	2331	30.0276	2222	30.0276	999
30.0473	2056	30.0473	2279	30.0473	883	30.0473	2278	30.0473	2171	30.0473	1016
30.0671	2134	30.0671	2211	30.0671	914	30.0671	2297	30.0671	2188	30.0671	1057
30.0868	1965	30.0868	2228	30.0868	894	30.0868	2291	30.0868	2185	30.0868	1024
30.1066	2077	30.1066	2264	30.1066	906	30.1066	2244	30.1066	2201	30.1066	1004
30.1264	1950	30.1264	2209	30.1264	867	30.1264	2140	30.1264	2152	30.1264	938
30.1461	2057	30.1461	2277	30.1461	903	30.1461	2300	30.1461	2161	30.1461	1030
30.1659	2010	30.1659	2194	30.1659	878	30.1659	2227	30.1659	2194	30.1659	1013
30.1856	1994	30.1856	2189	30.1856	876	30.1856	2215	30.1856	2088	30.1856	1001
30.2054	2031	30.2054	2191	30.2054	774	30.2054	2240	30.2054	2143	30.2054	977
30.2251	1924	30.2251	2221	30.2251	855	30.2251	2258	30.2251	2134	30.2251	1070
30.2449	2031	30.2449	2220	30.2449	876	30.2449	2154	30.2449	2119	30.2449	1018
30.2647	1904	30.2647	2110	30.2647	916	30.2647	2240	30.2647	2103	30.2647	966
30.2844	1985	30.2844	2236	30.2844	862	30.2844	2217	30.2844	2197	30.2844	1025
30.3042	1995	30.3042	2145	30.3042	896	30.3042	2225	30.3042	2175	30.3042	1009
30.3239	2012	30.3239	2159	30.3239	876	30.3239	2300	30.3239	2161	30.3239	966
30.3437	2047	30.3437	2202	30.3437	871	30.3437	2182	30.3437	2068	30.3437	974
30.3634	1966	30.3634	2035	30.3634	891	30.3634	2241	30.3634	2125	30.3634	973
30.3832	2013	30.3832	2186	30.3832	880	30.3832	2192	30.3832	2203	30.3832	1011
30.403	1965	30.403	2107	30.403	889	30.403	2197	30.403	2087	30.403	993
30.4227	2063	30.4227	2145	30.4227	861	30.4227	2249	30.4227	2098	30.4227	1002
30.4425	1936	30.4425	2173	30.4425	810	30.4425	2142	30.4425	2102	30.4425	947
30.4622	1904	30.4622	2182	30.4622	835	30.4622	2173	30.4622	2136	30.4622	1010
30.482	1974	30.482	2153	30.482	804	30.482	2160	30.482	2064	30.482	1031
30.5017	1992	30.5017	2107	30.5017	889	30.5017	2250	30.5017	2138	30.5017	1001
30.5215	2027	30.5215	2094	30.5215	863	30.5215	2182	30.5215	2151	30.5215	993
30.5413	1970	30.5413	2132	30.5413	858	30.5413	2197	30.5413	2091	30.5413	949
30.561	2032	30.561	2128	30.561	876	30.561	2266	30.561	2112	30.561	1005
30.5808	1938	30.5808	2152	30.5808	876	30.5808	2242	30.5808	2097	30.5808	1003
30.6005	1923	30.6005	2151	30.6005	942	30.6005	2166	30.6005	2042	30.6005	960
30.6203	1998	30.6203	2091	30.6203	852	30.6203	2167	30.6203	2172	30.6203	953
30.64	1986	30.64	2157	30.64	885	30.64	2137	30.64	2132	30.64	1011
30.6598	1992	30.6598	2178	30.6598	859	30.6598	2148	30.6598	2169	30.6598	973
30.6796	2018	30.6796	2084	30.6796	852	30.6796	2134	30.6796	2071	30.6796	952
30.6993	1970	30.6993	2095	30.6993	890	30.6993	2124	30.6993	2037	30.6993	1014
30.7191	1873	30.7191	2058	30.7191	822	30.7191	2194	30.7191	2145	30.7191	1001
30.7388	1914	30.7388	2040	30.7388	843	30.7388	2082	30.7388	2067	30.7388	963
30.7586	1914	30.7586	2117	30.7586	862	30.7586	2106	30.7586	2108	30.7586	986
30.7783	1854	30.7783	2127	30.7783	806	30.7783	2195	30.7783	2015	30.7783	921
30.7981	1905	30.7981	2004	30.7981	833	30.7981	2128	30.7981	2063	30.7981	944
30.8179	1960	30.8179	2085	30.8179	843	30.8179	2154	30.8179	2122	30.8179	960
30.8376	1960	30.8376	2093	30.8376	872	30.8376	2158	30.8376	2036	30.8376	986
30.8574	1901	30.8574	1972	30.8574	837	30.8574	2133	30.8574	2038	30.8574	996
30.8771	1843	30.8771	2050	30.8771	834	30.8771	2129	30.8771	2070	30.8771	930
30.8969	1896	30.8969	2079	30.8969	872	30.8969	2098	30.8969	2074	30.8969	1010
30.9166	1954	30.9166	1962	30.9166	801	30.9166	2187	30.9166	2028	30.9166	984
30.9364	1911	30.9364	2068	30.9364	870	30.9364	2173	30.9364	2017	30.9364	992
30.9562	1948	30.9562	2064	30.9562	822	30.9562	2078	30.9562	1991	30.9562	970
30.9759	1945	30.9759	2040	30.9759	825	30.9759	2081	30.9759	2066	30.9759	941
30.9957	1880	30.9957	2002	30.9957	839	30.9957	2052	30.9957	2018	30.9957	932
31.0154	1892	31.0154	2000	31.0154	843	31.0154	2198	31.0154	1892	31.0154	941
31.0352	1987	31.0352	2072	31.0352	827	31.0352	2081	31.0352	2059	31.0352	955
31.0549	1912	31.0549	2069	31.0549	790	31.0549	2047	31.0549	2037	31.0549	967
31.0747	1849	31.0747	2107	31.0747	866	31.0747	2015	31.0747	1980	31.0747	1018
31.0945	1946	31.0945	2053	31.0945	801	31.0945	2115	31.0945	1988	31.0945	948
31.1142	2020	31.1142	2006	31.1142	811	31.1142	2042	31.1142	1996	31.1142	989
31.134	1895	31.134	1995	31.134	816	31.134	2029	31.134	1994	31.134	957
31.1537	1976	31.1537	2097	31.1537	840	31.1537	2008	31.1537	1994	31.1537	912
31.1735	1981	31.1735	2113	31.1735	816	31.1735	2056	31.1735	2060	31.1735	955
31.1932	1886	31.1932	2009	31.1932	800	31.1932	2131	31.1932	2086	31.1932	870
31.213	1832	31.213	1926	31.213	813	31.213	2080	31.213	1997	31.213	941
31.2328	1853	31.2328	1941	31.2328	803	31.2328	2010	31.2328	2082	31.2328	924
31.2525	1893	31.2525	2006	31.2525	804	31.2525	2138	31.2525	2061	31.2525	966
31.2723	1881	31.2723	1970	31.2723	807	31.2723	1939	31.2723	1948	31.2723	950
31.292	1863	31.292	2066	31.292	781	31.292	2119	31.292	1962	31.292	954
31.3118	1931	31.3118	2074	31.3118	809	31.3118	2094	31.3118	2036	31.3118	942
31.3315	1839	31.3315	1987	31.3315	803	31.3315	2068	31.3315	2103	31.3315	954
31.3513	1871	31.3513	1998	31.3513	799	31.3513	2009	31.3513	1963	31.3513	930
31.3711	1943	31.3711	2029	31.3711	825	31.3711	2037	31.3711	1992	31.3711	960
31.3908	1870	31.3908	2087	31.3908	770	31.3908	2036	31.3908	1937	31.3908	991
31.4106	1892	31.4106	2031	31.4106	840	31.4106	2088	31.4106	1971	31.4106	991
31.4303	1798	31.4303	2050	31.4303	802	31.4303	2015	31.4303	1937	31.4303	932
31.4501	1866	31.4501	1955	31.4501	843	31.4501	1998	31.4501	1924	31.4501	913
31.4698	1862	31.4698	2065	31.4698	777	31.4698	2020	31.4698	2043	31.4698	937
31.4896	1807	31.4896	1996	31.4896	817	31.4896	1995	31.4896	1979	31.4896	934
31.5094	1825	31.5094	1929	31.5094	799	31.5094	2041	31.5094	1965	31.5094	879
31.5291	1828	31.5291	1952	31.5291	761	31.5291	2010	31.5291	1914	31.5291	941
31.5489	1762	31.5489	1981	31.5489	820	31.5489	2034	31.5489	1912	31.5489	1000
31.5686	1783	31.5686	1979	31.5686	810	31.5686	2074	31.5686	1945	31.5686	901
31.5884	1844	31.5884	1971	31.5884	774	31.5884	1977	31.5884	1937	31.5884	926
31.6081	1805	31.6081	1947	31.6081	814	31.6081	1996	31.6081	1962	31.6081	865
31.6279	1856	31.6279	1965	31.6279	795	31.6279	2053	31.6279	1945	31.6279	964
31.6476	1811	31.6476	1966	31.6476	798	31.6476	2045	31.6476	1943	31.6476	936
31.6674	1766	31.6674	1864	31.6674	779	31.6674	1926	31.6674	1878	31.6674	910
31.6872	1813	31.6872	1995	31.6872	798	31.6872	1987	31.6872	2001	31.6872	925
31.7069	1786	31.7069	2026	31.7069	794	31.7069	1999	31.7069	1972	31.7069	917
31.7267	1754	31.7267	1981	31.7267	807	31.7267	1994	31.7267	1965	31.7267	910
31.7464	1705	31.7464	1998	31.7464	788	31.7464	2030	31.7464	1982	31.7464	922
31.7662	1765	31.7662	1932	31.7662	781	31.7662	1959	31.7662	1913	31.7662	915
31.7859	1767	31.7859	1953	31.7859	775	31.7859	2055	31.7859	1910	31.7859	891
31.8057	1853	31.8057	1910	31.8057	774	31.8057	2023	31.8057	1922	31.8057	865
31.8255	1742	31.8255	1861	31.8255	789	31.8255	2041	31.8255	1959	31.8255	898
31.8452	1742	31.8452	1910	31.8452	795	31.8452	2068	31.8452	1894	31.8452	876
31.865	1767	31.865	1928	31.865	835	31.865	2003	31.865	1940	31.865	917
31.8847	1775	31.8847	1906	31.8847	819	31.8847	2029	31.8847	2016	31.8847	875
31.9045	1810	31.9045	1879	31.9045	766	31.9045	1938	31.9045	1872	31.9045	869
31.9242	1778	31.9242	1860	31.9242	784	31.9242	1917	31.9242	1856	31.9242	907
31.944	1755	31.944	2015	31.944	820	31.944	1958	31.944	1868	31.944	924
31.9638	1821	31.9638	1868	31.9638	769	31.9638	1975	31.9638	1959	31.9638	833
31.9835	1782	31.9835	1931	31.9835	818	31.9835	1925	31.9835	1919	31.9835	897
32.0033	1814	32.0033	1929	32.0033	794	32.0033	1951	32.0033	1857	32.0033	945
32.023	1814	32.023	1987	32.023	783	32.023	1993	32.023	1897	32.023	931
32.0428	1781	32.0428	1979	32.0428	775	32.0428	1901	32.0428	1865	32.0428	892
32.0625	1768	32.0625	1868	32.0625	772	32.0625	1953	32.0625	1910	32.0625	934
32.0823	1744	32.0823	1899	32.0823	786	32.0823	1894	32.0823	1905	32.0823	892
32.1021	1732	32.1021	1901	32.1021	746	32.1021	1919	32.1021	1924	32.1021	880
32.1218	1809	32.1218	1846	32.1218	758	32.1218	1919	32.1218	1980	32.1218	885
32.1416	1754	32.1416	1836	32.1416	776	32.1416	1907	32.1416	1914	32.1416	899
32.1613	1710	32.1613	1916	32.1613	805	32.1613	1969	32.1613	1850	32.1613	903
32.1811	1854	32.1811	1856	32.1811	779	32.1811	1956	32.1811	1914	32.1811	889
32.2008	1725	32.2008	1873	32.2008	784	32.2008	1914	32.2008	1865	32.2008	903
32.2206	1706	32.2206	1951	32.2206	749	32.2206	1873	32.2206	1867	32.2206	835
32.2404	1653	32.2404	1832	32.2404	729	32.2404	1998	32.2404	1799	32.2404	889
32.2601	1834	32.2601	1873	32.2601	705	32.2601	1950	32.2601	1872	32.2601	917
32.2799	1795	32.2799	1886	32.2799	764	32.2799	1864	32.2799	1833	32.2799	847
32.2996	1781	32.2996	1912	32.2996	756	32.2996	1946	32.2996	1814	32.2996	856
32.3194	1744	32.3194	1855	32.3194	775	32.3194	1920	32.3194	1734	32.3194	896
32.3391	1701	32.3391	1856	32.3391	798	32.3391	1915	32.3391	1890	32.3391	887
32.3589	1787	32.3589	1813	32.3589	763	32.3589	1914	32.3589	1913	32.3589	919
32.3787	1741	32.3787	1858	32.3787	717	32.3787	1938	32.3787	1880	32.3787	853
32.3984	1695	32.3984	1865	32.3984	808	32.3984	1962	32.3984	1870	32.3984	865
32.4182	1695	32.4182	1768	32.4182	755	32.4182	1875	32.4182	1851	32.4182	838
32.4379	1742	32.4379	1879	32.4379	776	32.4379	1894	32.4379	1861	32.4379	905
32.4577	1813	32.4577	1816	32.4577	691	32.4577	1944	32.4577	1950	32.4577	919
32.4774	1743	32.4774	1781	32.4774	764	32.4774	1925	32.4774	1813	32.4774	846
32.4972	1673	32.4972	1881	32.4972	690	32.4972	1922	32.4972	1925	32.4972	866
32.517	1709	32.517	1852	32.517	807	32.517	1879	32.517	1830	32.517	873
32.5367	1718	32.5367	1881	32.5367	764	32.5367	1882	32.5367	1832	32.5367	820
32.5565	1720	32.5565	1909	32.5565	752	32.5565	1896	32.5565	1815	32.5565	865
32.5762	1703	32.5762	1893	32.5762	707	32.5762	1925	32.5762	1862	32.5762	849
32.596	1683	32.596	1809	32.596	741	32.596	1832	32.596	1812	32.596	911
32.6157	1701	32.6157	1773	32.6157	836	32.6157	1866	32.6157	1855	32.6157	847
32.6355	1737	32.6355	1786	32.6355	719	32.6355	1891	32.6355	1793	32.6355	871
32.6553	1749	32.6553	1878	32.6553	772	32.6553	1861	32.6553	1756	32.6553	896
32.675	1727	32.675	1870	32.675	725	32.675	1865	32.675	1816	32.675	850
32.6948	1749	32.6948	1785	32.6948	750	32.6948	1921	32.6948	1774	32.6948	863
32.7145	1727	32.7145	1808	32.7145	747	32.7145	1860	32.7145	1820	32.7145	863
32.7343	1718	32.7343	1852	32.7343	769	32.7343	1822	32.7343	1797	32.7343	859
32.754	1690	32.754	1744	32.754	754	32.754	1862	32.754	1832	32.754	835
32.7738	1670	32.7738	1776	32.7738	770	32.7738	1855	32.7738	1815	32.7738	862
32.7936	1673	32.7936	1808	32.7936	761	32.7936	1824	32.7936	1777	32.7936	907
32.8133	1689	32.8133	1804	32.8133	714	32.8133	1790	32.8133	1794	32.8133	866
32.8331	1642	32.8331	1778	32.8331	745	32.8331	1848	32.8331	1866	32.8331	840
32.8528	1683	32.8528	1767	32.8528	749	32.8528	1903	32.8528	1782	32.8528	830
32.8726	1747	32.8726	1798	32.8726	740	32.8726	1827	32.8726	1737	32.8726	820
32.8923	1704	32.8923	1734	32.8923	758	32.8923	1836	32.8923	1810	32.8923	824
32.9121	1699	32.9121	1750	32.9121	718	32.9121	1872	32.9121	1741	32.9121	872
32.9319	1671	32.9319	1762	32.9319	758	32.9319	1803	32.9319	1793	32.9319	838
32.9516	1694	32.9516	1806	32.9516	718	32.9516	1827	32.9516	1704	32.9516	849
32.9714	1722	32.9714	1771	32.9714	728	32.9714	1792	32.9714	1733	32.9714	816
32.9911	1627	32.9911	1807	32.9911	772	32.9911	1784	32.9911	1802	32.9911	825
33.0109	1667	33.0109	1850	33.0109	725	33.0109	1915	33.0109	1766	33.0109	832
33.0306	1705	33.0306	1673	33.0306	679	33.0306	1807	33.0306	1805	33.0306	861
33.0504	1688	33.0504	1752	33.0504	724	33.0504	1787	33.0504	1786	33.0504	768
33.0702	1635	33.0702	1749	33.0702	759	33.0702	1823	33.0702	1707	33.0702	864
33.0899	1631	33.0899	1793	33.0899	739	33.0899	1845	33.0899	1717	33.0899	816
33.1097	1718	33.1097	1741	33.1097	746	33.1097	1817	33.1097	1764	33.1097	837
33.1294	1689	33.1294	1719	33.1294	694	33.1294	1857	33.1294	1748	33.1294	851
33.1492	1701	33.1492	1816	33.1492	758	33.1492	1843	33.1492	1731	33.1492	771
33.1689	1642	33.1689	1758	33.1689	674	33.1689	1889	33.1689	1762	33.1689	838
33.1887	1600	33.1887	1762	33.1887	707	33.1887	1812	33.1887	1720	33.1887	872
33.2085	1602	33.2085	1746	33.2085	736	33.2085	1776	33.2085	1684	33.2085	805
33.2282	1681	33.2282	1785	33.2282	753	33.2282	1782	33.2282	1768	33.2282	756
33.248	1599	33.248	1777	33.248	704	33.248	1721	33.248	1721	33.248	864
33.2677	1662	33.2677	1740	33.2677	755	33.2677	1848	33.2677	1774	33.2677	859
33.2875	1670	33.2875	1780	33.2875	696	33.2875	1776	33.2875	1719	33.2875	811
33.3072	1619	33.3072	1687	33.3072	771	33.3072	1846	33.3072	1698	33.3072	833
33.327	1680	33.327	1676	33.327	696	33.327	1805	33.327	1698	33.327	814
33.3468	1632	33.3468	1712	33.3468	717	33.3468	1819	33.3468	1726	33.3468	834
33.3665	1590	33.3665	1686	33.3665	717	33.3665	1747	33.3665	1706	33.3665	850
33.3863	1545	33.3863	1740	33.3863	648	33.3863	1761	33.3863	1694	33.3863	828
33.406	1703	33.406	1755	33.406	716	33.406	1755	33.406	1763	33.406	833
33.4258	1633	33.4258	1770	33.4258	731	33.4258	1781	33.4258	1758	33.4258	769
33.4455	1634	33.4455	1732	33.4455	728	33.4455	1828	33.4455	1711	33.4455	839
33.4653	1669	33.4653	1700	33.4653	754	33.4653	1777	33.4653	1741	33.4653	798
33.4851	1607	33.4851	1725	33.4851	728	33.4851	1808	33.4851	1717	33.4851	832
33.5048	1656	33.5048	1704	33.5048	786	33.5048	1793	33.5048	1746	33.5048	817
33.5246	1610	33.5246	1663	33.5246	690	33.5246	1743	33.5246	1745	33.5246	783
33.5443	1618	33.5443	1806	33.5443	710	33.5443	1791	33.5443	1681	33.5443	841
33.5641	1610	33.5641	1712	33.5641	709	33.5641	1716	33.5641	1717	33.5641	873
33.5838	1634	33.5838	1716	33.5838	718	33.5838	1726	33.5838	1702	33.5838	790
33.6036	1600	33.6036	1650	33.6036	750	33.6036	1811	33.6036	1756	33.6036	766
33.6234	1599	33.6234	1707	33.6234	693	33.6234	1792	33.6234	1702	33.6234	823
33.6431	1667	33.6431	1701	33.6431	699	33.6431	1761	33.6431	1660	33.6431	821
33.6629	1599	33.6629	1689	33.6629	681	33.6629	1854	33.6629	1717	33.6629	801
33.6826	1587	33.6826	1703	33.6826	669	33.6826	1723	33.6826	1659	33.6826	811
33.7024	1563	33.7024	1714	33.7024	694	33.7024	1770	33.7024	1695	33.7024	785
33.7221	1576	33.7221	1628	33.7221	675	33.7221	1753	33.7221	1735	33.7221	828
33.7419	1608	33.7419	1677	33.7419	692	33.7419	1707	33.7419	1678	33.7419	763
33.7616	1642	33.7616	1735	33.7616	734	33.7616	1765	33.7616	1702	33.7616	780
33.7814	1498	33.7814	1698	33.7814	721	33.7814	1804	33.7814	1685	33.7814	811
33.8012	1609	33.8012	1702	33.8012	710	33.8012	1779	33.8012	1704	33.8012	856
33.8209	1578	33.8209	1702	33.8209	704	33.8209	1746	33.8209	1712	33.8209	759
33.8407	1541	33.8407	1591	33.8407	782	33.8407	1759	33.8407	1727	33.8407	853
33.8604	1678	33.8604	1746	33.8604	670	33.8604	1782	33.8604	1716	33.8604	780
33.8802	1551	33.8802	1654	33.8802	692	33.8802	1740	33.8802	1703	33.8802	793
33.8999	1551	33.8999	1686	33.8999	696	33.8999	1749	33.8999	1712	33.8999	766
33.9197	1581	33.9197	1727	33.9197	699	33.9197	1687	33.9197	1692	33.9197	835
33.9395	1522	33.9395	1658	33.9395	708	33.9395	1718	33.9395	1667	33.9395	846
33.9592	1558	33.9592	1633	33.9592	671	33.9592	1772	33.9592	1600	33.9592	810
33.979	1620	33.979	1656	33.979	751	33.979	1744	33.979	1715	33.979	810
33.9987	1541	33.9987	1574	33.9987	675	33.9987	1692	33.9987	1691	33.9987	803
34.0185	1594	34.0185	1642	34.0185	705	34.0185	1763	34.0185	1679	34.0185	854
34.0382	1603	34.0382	1639	34.0382	670	34.0382	1829	34.0382	1643	34.0382	816
34.058	1646	34.058	1657	34.058	707	34.058	1798	34.058	1673	34.058	818
34.0778	1564	34.0778	1622	34.0778	680	34.0778	1657	34.0778	1639	34.0778	785
34.0975	1578	34.0975	1691	34.0975	699	34.0975	1626	34.0975	1619	34.0975	779
34.1173	1503	34.1173	1640	34.1173	712	34.1173	1716	34.1173	1674	34.1173	813
34.137	1595	34.137	1653	34.137	689	34.137	1641	34.137	1665	34.137	777
34.1568	1543	34.1568	1618	34.1568	720	34.1568	1675	34.1568	1620	34.1568	738
34.1765	1583	34.1765	1646	34.1765	635	34.1765	1734	34.1765	1644	34.1765	789
34.1963	1597	34.1963	1651	34.1963	645	34.1963	1698	34.1963	1630	34.1963	806
34.2161	1502	34.2161	1665	34.2161	691	34.2161	1714	34.2161	1644	34.2161	805
34.2358	1543	34.2358	1615	34.2358	668	34.2358	1668	34.2358	1703	34.2358	796
34.2556	1545	34.2556	1652	34.2556	715	34.2556	1757	34.2556	1618	34.2556	815
34.2753	1542	34.2753	1614	34.2753	720	34.2753	1680	34.2753	1612	34.2753	776
34.2951	1577	34.2951	1589	34.2951	641	34.2951	1694	34.2951	1593	34.2951	797
34.3148	1633	34.3148	1567	34.3148	682	34.3148	1755	34.3148	1598	34.3148	801
34.3346	1571	34.3346	1602	34.3346	731	34.3346	1694	34.3346	1603	34.3346	787
34.3544	1565	34.3544	1648	34.3544	704	34.3544	1747	34.3544	1632	34.3544	779
34.3741	1586	34.3741	1582	34.3741	677	34.3741	1636	34.3741	1670	34.3741	777
34.3939	1493	34.3939	1615	34.3939	653	34.3939	1636	34.3939	1658	34.3939	803
34.4136	1534	34.4136	1661	34.4136	674	34.4136	1691	34.4136	1574	34.4136	797
34.4334	1483	34.4334	1544	34.4334	710	34.4334	1722	34.4334	1609	34.4334	801
34.4531	1550	34.4531	1567	34.4531	696	34.4531	1727	34.4531	1665	34.4531	798
34.4729	1491	34.4729	1605	34.4729	699	34.4729	1705	34.4729	1651	34.4729	759
34.4927	1468	34.4927	1641	34.4927	744	34.4927	1612	34.4927	1601	34.4927	742
34.5124	1570	34.5124	1578	34.5124	690	34.5124	1643	34.5124	1634	34.5124	750
34.5322	1533	34.5322	1613	34.5322	671	34.5322	1691	34.5322	1619	34.5322	766
34.5519	1502	34.5519	1579	34.5519	663	34.5519	1630	34.5519	1656	34.5519	804
34.5717	1563	34.5717	1642	34.5717	703	34.5717	1702	34.5717	1576	34.5717	746
34.5914	1530	34.5914	1604	34.5914	671	34.5914	1593	34.5914	1583	34.5914	808
34.6112	1578	34.6112	1629	34.6112	696	34.6112	1711	34.6112	1602	34.6112	741
34.631	1543	34.631	1646	34.631	663	34.631	1652	34.631	1621	34.631	808
34.6507	1537	34.6507	1601	34.6507	650	34.6507	1628	34.6507	1573	34.6507	789
34.6705	1511	34.6705	1541	34.6705	633	34.6705	1608	34.6705	1572	34.6705	763
34.6902	1488	34.6902	1617	34.6902	656	34.6902	1670	34.6902	1515	34.6902	787
34.71	1515	34.71	1548	34.71	690	34.71	1665	34.71	1619	34.71	751
34.7297	1504	34.7297	1592	34.7297	673	34.7297	1653	34.7297	1613	34.7297	761
34.7495	1488	34.7495	1517	34.7495	673	34.7495	1616	34.7495	1614	34.7495	715
34.7693	1474	34.7693	1566	34.7693	718	34.7693	1599	34.7693	1620	34.7693	826
34.789	1486	34.789	1560	34.789	692	34.789	1590	34.789	1615	34.789	781
34.8088	1522	34.8088	1534	34.8088	669	34.8088	1644	34.8088	1565	34.8088	734
34.8285	1440	34.8285	1577	34.8285	652	34.8285	1722	34.8285	1553	34.8285	728
34.8483	1445	34.8483	1582	34.8483	663	34.8483	1633	34.8483	1574	34.8483	740
34.868	1522	34.868	1483	34.868	669	34.868	1638	34.868	1458	34.868	766
34.8878	1470	34.8878	1550	34.8878	722	34.8878	1632	34.8878	1606	34.8878	745
34.9076	1545	34.9076	1590	34.9076	664	34.9076	1612	34.9076	1596	34.9076	755
34.9273	1483	34.9273	1543	34.9273	685	34.9273	1670	34.9273	1506	34.9273	824
34.9471	1461	34.9471	1586	34.9471	688	34.9471	1688	34.9471	1564	34.9471	799
34.9668	1486	34.9668	1540	34.9668	653	34.9668	1610	34.9668	1555	34.9668	774
34.9866	1513	34.9866	1565	34.9866	682	34.9866	1595	34.9866	1649	34.9866	742
35.0063	1481	35.0063	1555	35.0063	607	35.0063	1643	35.0063	1576	35.0063	766
35.0261	1414	35.0261	1562	35.0261	622	35.0261	1626	35.0261	1550	35.0261	769
35.0459	1526	35.0459	1542	35.0459	720	35.0459	1593	35.0459	1579	35.0459	746
35.0656	1456	35.0656	1592	35.0656	647	35.0656	1612	35.0656	1514	35.0656	740
35.0854	1498	35.0854	1521	35.0854	658	35.0854	1609	35.0854	1528	35.0854	751
35.1051	1439	35.1051	1569	35.1051	713	35.1051	1671	35.1051	1536	35.1051	734
35.1249	1594	35.1249	1543	35.1249	682	35.1249	1598	35.1249	1560	35.1249	765
35.1446	1517	35.1446	1580	35.1446	651	35.1446	1653	35.1446	1590	35.1446	721
35.1644	1495	35.1644	1485	35.1644	654	35.1644	1651	35.1644	1550	35.1644	751
35.1842	1449	35.1842	1504	35.1842	662	35.1842	1582	35.1842	1554	35.1842	710
35.2039	1425	35.2039	1515	35.2039	657	35.2039	1621	35.2039	1493	35.2039	712
35.2237	1512	35.2237	1589	35.2237	601	35.2237	1565	35.2237	1505	35.2237	751
35.2434	1388	35.2434	1509	35.2434	674	35.2434	1607	35.2434	1594	35.2434	784
35.2632	1491	35.2632	1480	35.2632	651	35.2632	1564	35.2632	1516	35.2632	735
35.2829	1490	35.2829	1579	35.2829	664	35.2829	1588	35.2829	1570	35.2829	710
35.3027	1446	35.3027	1490	35.3027	629	35.3027	1515	35.3027	1551	35.3027	742
35.3225	1446	35.3225	1493	35.3225	671	35.3225	1627	35.3225	1531	35.3225	747
35.3422	1554	35.3422	1467	35.3422	604	35.3422	1560	35.3422	1531	35.3422	714
35.362	1419	35.362	1575	35.362	642	35.362	1561	35.362	1524	35.362	750
35.3817	1491	35.3817	1539	35.3817	660	35.3817	1611	35.3817	1485	35.3817	743
35.4015	1394	35.4015	1536	35.4015	630	35.4015	1608	35.4015	1525	35.4015	721
35.4212	1394	35.4212	1461	35.4212	629	35.4212	1603	35.4212	1549	35.4212	700
35.441	1482	35.441	1494	35.441	645	35.441	1546	35.441	1509	35.441	723
35.4608	1476	35.4608	1483	35.4608	675	35.4608	1524	35.4608	1478	35.4608	757
35.4805	1377	35.4805	1505	35.4805	581	35.4805	1623	35.4805	1537	35.4805	702
35.5003	1470	35.5003	1455	35.5003	665	35.5003	1561	35.5003	1596	35.5003	726
35.52	1437	35.52	1447	35.52	630	35.52	1590	35.52	1523	35.52	712
35.5398	1391	35.5398	1464	35.5398	624	35.5398	1550	35.5398	1593	35.5398	754
35.5595	1432	35.5595	1491	35.5595	636	35.5595	1561	35.5595	1538	35.5595	717
35.5793	1432	35.5793	1471	35.5793	603	35.5793	1564	35.5793	1455	35.5793	733
35.599	1428	35.599	1490	35.599	629	35.599	1643	35.599	1438	35.599	739
35.6188	1452	35.6188	1492	35.6188	620	35.6188	1561	35.6188	1528	35.6188	747
35.6386	1412	35.6386	1479	35.6386	620	35.6386	1544	35.6386	1546	35.6386	733
35.6583	1385	35.6583	1491	35.6583	607	35.6583	1597	35.6583	1524	35.6583	727
35.6781	1473	35.6781	1482	35.6781	638	35.6781	1573	35.6781	1469	35.6781	691
35.6978	1436	35.6978	1490	35.6978	677	35.6978	1560	35.6978	1511	35.6978	775
35.7176	1414	35.7176	1515	35.7176	635	35.7176	1601	35.7176	1515	35.7176	682
35.7373	1482	35.7373	1450	35.7373	579	35.7373	1615	35.7373	1503	35.7373	718
35.7571	1464	35.7571	1445	35.7571	698	35.7571	1594	35.7571	1505	35.7571	732
35.7769	1375	35.7769	1486	35.7769	643	35.7769	1604	35.7769	1544	35.7769	740
35.7966	1439	35.7966	1470	35.7966	646	35.7966	1596	35.7966	1463	35.7966	741
35.8164	1373	35.8164	1463	35.8164	634	35.8164	1646	35.8164	1475	35.8164	728
35.8361	1434	35.8361	1420	35.8361	641	35.8361	1538	35.8361	1515	35.8361	719
35.8559	1353	35.8559	1474	35.8559	607	35.8559	1589	35.8559	1491	35.8559	665
35.8756	1399	35.8756	1573	35.8756	643	35.8756	1524	35.8756	1520	35.8756	711
35.8954	1454	35.8954	1467	35.8954	614	35.8954	1541	35.8954	1474	35.8954	719
35.9152	1408	35.9152	1418	35.9152	620	35.9152	1541	35.9152	1432	35.9152	635
35.9349	1394	35.9349	1451	35.9349	617	35.9349	1588	35.9349	1441	35.9349	714
35.9547	1404	35.9547	1462	35.9547	651	35.9547	1609	35.9547	1412	35.9547	705
35.9744	1419	35.9744	1469	35.9744	624	35.9744	1526	35.9744	1499	35.9744	709
35.9942	1333	35.9942	1384	35.9942	603	35.9942	1494	35.9942	1524	35.9942	685
36.0139	1450	36.0139	1517	36.0139	585	36.0139	1499	36.0139	1531	36.0139	714
36.0337	1440	36.0337	1445	36.0337	661	36.0337	1530	36.0337	1480	36.0337	740
36.0535	1455	36.0535	1521	36.0535	609	36.0535	1552	36.0535	1305	36.0535	680
36.0732	1386	36.0732	1449	36.0732	619	36.0732	1483	36.0732	1422	36.0732	742
36.093	1418	36.093	1390	36.093	631	36.093	1567	36.093	1438	36.093	700
36.1127	1349	36.1127	1449	36.1127	658	36.1127	1503	36.1127	1442	36.1127	752
36.1325	1476	36.1325	1454	36.1325	644	36.1325	1509	36.1325	1470	36.1325	697
36.1522	1439	36.1522	1406	36.1522	632	36.1522	1585	36.1522	1405	36.1522	742
36.172	1332	36.172	1482	36.172	592	36.172	1501	36.172	1409	36.172	669
36.1918	1392	36.1918	1506	36.1918	587	36.1918	1553	36.1918	1411	36.1918	708
36.2115	1428	36.2115	1449	36.2115	645	36.2115	1446	36.2115	1419	36.2115	752
36.2313	1385	36.2313	1465	36.2313	620	36.2313	1508	36.2313	1518	36.2313	685
36.251	1370	36.251	1393	36.251	635	36.251	1476	36.251	1451	36.251	731
36.2708	1276	36.2708	1451	36.2708	582	36.2708	1483	36.2708	1442	36.2708	689
36.2905	1414	36.2905	1483	36.2905	611	36.2905	1538	36.2905	1410	36.2905	665
36.3103	1362	36.3103	1359	36.3103	596	36.3103	1582	36.3103	1463	36.3103	721
36.3301	1418	36.3301	1429	36.3301	610	36.3301	1449	36.3301	1395	36.3301	701
36.3498	1477	36.3498	1398	36.3498	652	36.3498	1523	36.3498	1408	36.3498	736
36.3696	1446	36.3696	1454	36.3696	615	36.3696	1539	36.3696	1399	36.3696	711
36.3893	1362	36.3893	1409	36.3893	604	36.3893	1486	36.3893	1392	36.3893	761
36.4091	1370	36.4091	1403	36.4091	584	36.4091	1478	36.4091	1402	36.4091	718
36.4288	1379	36.4288	1351	36.4288	560	36.4288	1498	36.4288	1395	36.4288	651
36.4486	1359	36.4486	1416	36.4486	585	36.4486	1476	36.4486	1408	36.4486	664
36.4684	1390	36.4684	1395	36.4684	620	36.4684	1445	36.4684	1463	36.4684	680
36.4881	1346	36.4881	1323	36.4881	604	36.4881	1511	36.4881	1372	36.4881	706
36.5079	1377	36.5079	1448	36.5079	618	36.5079	1472	36.5079	1444	36.5079	698
36.5276	1403	36.5276	1354	36.5276	590	36.5276	1409	36.5276	1417	36.5276	704
36.5474	1356	36.5474	1399	36.5474	618	36.5474	1510	36.5474	1392	36.5474	717
36.5671	1354	36.5671	1415	36.5671	643	36.5671	1549	36.5671	1401	36.5671	682
36.5869	1382	36.5869	1365	36.5869	615	36.5869	1429	36.5869	1372	36.5869	677
36.6067	1324	36.6067	1397	36.6067	596	36.6067	1457	36.6067	1374	36.6067	673
36.6264	1296	36.6264	1339	36.6264	611	36.6264	1479	36.6264	1326	36.6264	696
36.6462	1365	36.6462	1423	36.6462	602	36.6462	1490	36.6462	1371	36.6462	661
36.6659	1324	36.6659	1353	36.6659	611	36.6659	1494	36.6659	1394	36.6659	678
36.6857	1334	36.6857	1405	36.6857	596	36.6857	1468	36.6857	1369	36.6857	624
36.7054	1343	36.7054	1394	36.7054	576	36.7054	1496	36.7054	1296	36.7054	652
36.7252	1353	36.7252	1323	36.7252	605	36.7252	1503	36.7252	1287	36.7252	674
36.745	1383	36.745	1412	36.745	623	36.745	1536	36.745	1409	36.745	642
36.7647	1357	36.7647	1385	36.7647	559	36.7647	1489	36.7647	1370	36.7647	679
36.7845	1338	36.7845	1409	36.7845	574	36.7845	1464	36.7845	1333	36.7845	645
36.8042	1325	36.8042	1376	36.8042	586	36.8042	1461	36.8042	1353	36.8042	661
36.824	1319	36.824	1345	36.824	561	36.824	1426	36.824	1409	36.824	667
36.8437	1350	36.8437	1371	36.8437	594	36.8437	1501	36.8437	1336	36.8437	677
36.8635	1363	36.8635	1337	36.8635	612	36.8635	1447	36.8635	1347	36.8635	626
36.8833	1344	36.8833	1323	36.8833	567	36.8833	1501	36.8833	1309	36.8833	610
36.903	1278	36.903	1365	36.903	602	36.903	1401	36.903	1363	36.903	647
36.9228	1323	36.9228	1398	36.9228	608	36.9228	1398	36.9228	1344	36.9228	637
36.9425	1268	36.9425	1352	36.9425	594	36.9425	1462	36.9425	1371	36.9425	650
36.9623	1305	36.9623	1363	36.9623	625	36.9623	1358	36.9623	1387	36.9623	643
36.982	1292	36.982	1303	36.982	612	36.982	1415	36.982	1349	36.982	690
37.0018	1414	37.0018	1367	37.0018	590	37.0018	1438	37.0018	1382	37.0018	654
37.0216	1280	37.0216	1439	37.0216	599	37.0216	1420	37.0216	1313	37.0216	659
37.0413	1303	37.0413	1316	37.0413	595	37.0413	1400	37.0413	1336	37.0413	693
37.0611	1320	37.0611	1352	37.0611	578	37.0611	1418	37.0611	1299	37.0611	627
37.0808	1244	37.0808	1321	37.0808	568	37.0808	1466	37.0808	1340	37.0808	652
37.1006	1268	37.1006	1325	37.1006	599	37.1006	1393	37.1006	1351	37.1006	642
37.1203	1287	37.1203	1406	37.1203	630	37.1203	1399	37.1203	1325	37.1203	718
37.1401	1304	37.1401	1367	37.1401	586	37.1401	1369	37.1401	1345	37.1401	694
37.1599	1320	37.1599	1376	37.1599	597	37.1599	1440	37.1599	1360	37.1599	690
37.1796	1276	37.1796	1358	37.1796	574	37.1796	1444	37.1796	1375	37.1796	693
37.1994	1330	37.1994	1357	37.1994	591	37.1994	1435	37.1994	1380	37.1994	662
37.2191	1265	37.2191	1369	37.2191	588	37.2191	1395	37.2191	1361	37.2191	682
37.2389	1323	37.2389	1345	37.2389	542	37.2389	1435	37.2389	1326	37.2389	685
37.2586	1296	37.2586	1260	37.2586	595	37.2586	1391	37.2586	1277	37.2586	680
37.2784	1246	37.2784	1287	37.2784	604	37.2784	1408	37.2784	1297	37.2784	629
37.2982	1272	37.2982	1429	37.2982	585	37.2982	1466	37.2982	1339	37.2982	668
37.3179	1324	37.3179	1320	37.3179	593	37.3179	1376	37.3179	1367	37.3179	659
37.3377	1232	37.3377	1398	37.3377	552	37.3377	1394	37.3377	1395	37.3377	652
37.3574	1337	37.3574	1347	37.3574	565	37.3574	1355	37.3574	1354	37.3574	651
37.3772	1289	37.3772	1383	37.3772	541	37.3772	1457	37.3772	1390	37.3772	686
37.3969	1323	37.3969	1312	37.3969	555	37.3969	1384	37.3969	1389	37.3969	669
37.4167	1336	37.4167	1303	37.4167	569	37.4167	1431	37.4167	1354	37.4167	659
37.4365	1262	37.4365	1332	37.4365	597	37.4365	1476	37.4365	1374	37.4365	655
37.4562	1248	37.4562	1367	37.4562	578	37.4562	1362	37.4562	1351	37.4562	604
37.476	1265	37.476	1385	37.476	588	37.476	1362	37.476	1264	37.476	619
37.4957	1280	37.4957	1284	37.4957	593	37.4957	1449	37.4957	1288	37.4957	667
37.5155	1361	37.5155	1378	37.5155	582	37.5155	1393	37.5155	1350	37.5155	631
37.5352	1211	37.5352	1251	37.5352	543	37.5352	1438	37.5352	1301	37.5352	623
37.555	1285	37.555	1267	37.555	596	37.555	1438	37.555	1221	37.555	640
37.5748	1326	37.5748	1309	37.5748	587	37.5748	1412	37.5748	1273	37.5748	678
37.5945	1271	37.5945	1274	37.5945	537	37.5945	1415	37.5945	1349	37.5945	653
37.6143	1262	37.6143	1376	37.6143	549	37.6143	1352	37.6143	1319	37.6143	628
37.634	1287	37.634	1327	37.634	547	37.634	1399	37.634	1302	37.634	673
37.6538	1224	37.6538	1297	37.6538	552	37.6538	1442	37.6538	1278	37.6538	649
37.6735	1247	37.6735	1267	37.6735	560	37.6735	1353	37.6735	1272	37.6735	628
37.6933	1283	37.6933	1299	37.6933	517	37.6933	1355	37.6933	1343	37.6933	644
37.713	1263	37.713	1321	37.713	551	37.713	1415	37.713	1301	37.713	659
37.7328	1220	37.7328	1231	37.7328	573	37.7328	1290	37.7328	1270	37.7328	629
37.7526	1210	37.7526	1304	37.7526	546	37.7526	1389	37.7526	1293	37.7526	608
37.7723	1212	37.7723	1312	37.7723	563	37.7723	1420	37.7723	1345	37.7723	587
37.7921	1183	37.7921	1236	37.7921	573	37.7921	1338	37.7921	1326	37.7921	643
37.8118	1294	37.8118	1266	37.8118	554	37.8118	1337	37.8118	1287	37.8118	631
37.8316	1243	37.8316	1343	37.8316	562	37.8316	1333	37.8316	1287	37.8316	643
37.8513	1213	37.8513	1296	37.8513	567	37.8513	1346	37.8513	1381	37.8513	657
37.8711	1276	37.8711	1269	37.8711	569	37.8711	1369	37.8711	1313	37.8711	682
37.8909	1255	37.8909	1237	37.8909	597	37.8909	1395	37.8909	1361	37.8909	646
37.9106	1187	37.9106	1282	37.9106	563	37.9106	1370	37.9106	1251	37.9106	637
37.9304	1284	37.9304	1314	37.9304	560	37.9304	1317	37.9304	1327	37.9304	601
37.9501	1234	37.9501	1264	37.9501	555	37.9501	1303	37.9501	1275	37.9501	660
37.9699	1254	37.9699	1234	37.9699	549	37.9699	1350	37.9699	1247	37.9699	615
37.9896	1229	37.9896	1244	37.9896	540	37.9896	1384	37.9896	1321	37.9896	635
38.0094	1235	38.0094	1271	38.0094	558	38.0094	1330	38.0094	1292	38.0094	571
38.0292	1226	38.0292	1239	38.0292	589	38.0292	1359	38.0292	1287	38.0292	621
38.0489	1200	38.0489	1280	38.0489	500	38.0489	1356	38.0489	1273	38.0489	597
38.0687	1233	38.0687	1291	38.0687	520	38.0687	1317	38.0687	1279	38.0687	604
38.0884	1205	38.0884	1340	38.0884	585	38.0884	1309	38.0884	1181	38.0884	628
38.1082	1166	38.1082	1280	38.1082	547	38.1082	1324	38.1082	1271	38.1082	615
38.1279	1211	38.1279	1317	38.1279	546	38.1279	1332	38.1279	1252	38.1279	625
38.1477	1287	38.1477	1300	38.1477	560	38.1477	1317	38.1477	1254	38.1477	590
38.1675	1200	38.1675	1242	38.1675	550	38.1675	1343	38.1675	1284	38.1675	588
38.1872	1197	38.1872	1195	38.1872	526	38.1872	1355	38.1872	1287	38.1872	654
38.207	1208	38.207	1246	38.207	548	38.207	1358	38.207	1250	38.207	606
38.2267	1166	38.2267	1218	38.2267	531	38.2267	1280	38.2267	1273	38.2267	626
38.2465	1227	38.2465	1260	38.2465	525	38.2465	1347	38.2465	1261	38.2465	565
38.2662	1249	38.2662	1286	38.2662	523	38.2662	1359	38.2662	1243	38.2662	613
38.286	1179	38.286	1264	38.286	532	38.286	1254	38.286	1251	38.286	588
38.3058	1220	38.3058	1263	38.3058	535	38.3058	1371	38.3058	1251	38.3058	623
38.3255	1244	38.3255	1278	38.3255	565	38.3255	1377	38.3255	1247	38.3255	585
38.3453	1290	38.3453	1265	38.3453	539	38.3453	1293	38.3453	1230	38.3453	555
38.365	1230	38.365	1130	38.365	547	38.365	1353	38.365	1269	38.365	640
38.3848	1209	38.3848	1273	38.3848	511	38.3848	1351	38.3848	1246	38.3848	592
38.4045	1182	38.4045	1246	38.4045	530	38.4045	1324	38.4045	1220	38.4045	634
38.4243	1202	38.4243	1274	38.4243	535	38.4243	1300	38.4243	1216	38.4243	600
38.4441	1203	38.4441	1256	38.4441	534	38.4441	1340	38.4441	1162	38.4441	635
38.4638	1220	38.4638	1263	38.4638	585	38.4638	1308	38.4638	1213	38.4638	609
38.4836	1159	38.4836	1238	38.4836	569	38.4836	1374	38.4836	1280	38.4836	605
38.5033	1198	38.5033	1191	38.5033	569	38.5033	1328	38.5033	1297	38.5033	599
38.5231	1198	38.5231	1274	38.5231	596	38.5231	1278	38.5231	1310	38.5231	604
38.5428	1222	38.5428	1267	38.5428	562	38.5428	1356	38.5428	1205	38.5428	604
38.5626	1194	38.5626	1212	38.5626	564	38.5626	1290	38.5626	1309	38.5626	651
38.5824	1192	38.5824	1226	38.5824	511	38.5824	1289	38.5824	1226	38.5824	578
38.6021	1190	38.6021	1229	38.6021	543	38.6021	1235	38.6021	1205	38.6021	585
38.6219	1219	38.6219	1279	38.6219	563	38.6219	1262	38.6219	1246	38.6219	618
38.6416	1213	38.6416	1205	38.6416	499	38.6416	1188	38.6416	1235	38.6416	563
38.6614	1137	38.6614	1224	38.6614	568	38.6614	1283	38.6614	1195	38.6614	608
38.6811	1138	38.6811	1223	38.6811	523	38.6811	1260	38.6811	1248	38.6811	594
38.7009	1179	38.7009	1199	38.7009	524	38.7009	1329	38.7009	1220	38.7009	624
38.7207	1116	38.7207	1217	38.7207	562	38.7207	1358	38.7207	1239	38.7207	608
38.7404	1171	38.7404	1268	38.7404	552	38.7404	1295	38.7404	1224	38.7404	572
38.7602	1201	38.7602	1222	38.7602	564	38.7602	1274	38.7602	1256	38.7602	592
38.7799	1150	38.7799	1257	38.7799	547	38.7799	1259	38.7799	1228	38.7799	592
38.7997	1140	38.7997	1171	38.7997	538	38.7997	1244	38.7997	1172	38.7997	620
38.8194	1178	38.8194	1274	38.8194	491	38.8194	1280	38.8194	1234	38.8194	609
38.8392	1125	38.8392	1179	38.8392	551	38.8392	1249	38.8392	1145	38.8392	596
38.859	1221	38.859	1179	38.859	535	38.859	1291	38.859	1189	38.859	607
38.8787	1140	38.8787	1189	38.8787	512	38.8787	1233	38.8787	1261	38.8787	592
38.8985	1133	38.8985	1247	38.8985	532	38.8985	1243	38.8985	1190	38.8985	574
38.9182	1140	38.9182	1153	38.9182	523	38.9182	1309	38.9182	1288	38.9182	584
38.938	1150	38.938	1290	38.938	517	38.938	1282	38.938	1157	38.938	575
38.9577	1220	38.9577	1163	38.9577	562	38.9577	1232	38.9577	1178	38.9577	599
38.9775	1155	38.9775	1167	38.9775	496	38.9775	1248	38.9775	1208	38.9775	620
38.9973	1181	38.9973	1178	38.9973	526	38.9973	1253	38.9973	1218	38.9973	599
39.017	1133	39.017	1180	39.017	515	39.017	1239	39.017	1295	39.017	582
39.0368	1196	39.0368	1231	39.0368	489	39.0368	1172	39.0368	1182	39.0368	576
39.0565	1106	39.0565	1197	39.0565	542	39.0565	1256	39.0565	1189	39.0565	591
39.0763	1187	39.0763	1189	39.0763	501	39.0763	1288	39.0763	1236	39.0763	611
39.096	1225	39.096	1205	39.096	546	39.096	1326	39.096	1177	39.096	573
39.1158	1189	39.1158	1180	39.1158	535	39.1158	1330	39.1158	1178	39.1158	601
39.1356	1117	39.1356	1207	39.1356	549	39.1356	1302	39.1356	1216	39.1356	555
39.1553	1134	39.1553	1212	39.1553	510	39.1553	1181	39.1553	1213	39.1553	552
39.1751	1171	39.1751	1132	39.1751	480	39.1751	1310	39.1751	1191	39.1751	596
39.1948	1188	39.1948	1175	39.1948	512	39.1948	1248	39.1948	1191	39.1948	591
39.2146	1085	39.2146	1188	39.2146	552	39.2146	1268	39.2146	1210	39.2146	591
39.2343	1158	39.2343	1139	39.2343	526	39.2343	1220	39.2343	1147	39.2343	606
39.2541	1151	39.2541	1205	39.2541	505	39.2541	1200	39.2541	1203	39.2541	548
39.2739	1125	39.2739	1265	39.2739	537	39.2739	1282	39.2739	1217	39.2739	567
39.2936	1114	39.2936	1205	39.2936	480	39.2936	1240	39.2936	1174	39.2936	558
39.3134	1109	39.3134	1149	39.3134	520	39.3134	1199	39.3134	1187	39.3134	598
39.3331	1102	39.3331	1209	39.3331	516	39.3331	1258	39.3331	1188	39.3331	588
39.3529	1155	39.3529	1162	39.3529	501	39.3529	1260	39.3529	1154	39.3529	568
39.3726	1090	39.3726	1182	39.3726	503	39.3726	1191	39.3726	1193	39.3726	563
39.3924	1074	39.3924	1231	39.3924	531	39.3924	1225	39.3924	1134	39.3924	580
39.4122	1108	39.4122	1208	39.4122	533	39.4122	1220	39.4122	1173	39.4122	561
39.4319	1081	39.4319	1136	39.4319	536	39.4319	1268	39.4319	1219	39.4319	582
39.4517	1174	39.4517	1131	39.4517	522	39.4517	1214	39.4517	1205	39.4517	594
39.4714	1076	39.4714	1177	39.4714	510	39.4714	1178	39.4714	1150	39.4714	596
39.4912	1120	39.4912	1191	39.4912	531	39.4912	1204	39.4912	1171	39.4912	564
39.5109	1077	39.5109	1211	39.5109	538	39.5109	1173	39.5109	1177	39.5109	580
39.5307	1050	39.5307	1167	39.5307	488	39.5307	1258	39.5307	1217	39.5307	518
39.5504	1055	39.5504	1184	39.5504	537	39.5504	1266	39.5504	1244	39.5504	610
39.5702	1107	39.5702	1194	39.5702	498	39.5702	1207	39.5702	1181	39.5702	561
39.59	1169	39.59	1164	39.59	524	39.59	1202	39.59	1198	39.59	569
39.6097	1141	39.6097	1221	39.6097	530	39.6097	1240	39.6097	1134	39.6097	540
39.6295	1108	39.6295	1184	39.6295	504	39.6295	1256	39.6295	1149	39.6295	537
39.6492	1124	39.6492	1184	39.6492	525	39.6492	1281	39.6492	1177	39.6492	565
39.669	1091	39.669	1207	39.669	496	39.669	1215	39.669	1114	39.669	579
39.6887	1112	39.6887	1170	39.6887	520	39.6887	1191	39.6887	1185	39.6887	584
39.7085	1153	39.7085	1217	39.7085	561	39.7085	1222	39.7085	1211	39.7085	588
39.7283	1097	39.7283	1214	39.7283	521	39.7283	1196	39.7283	1173	39.7283	490
39.748	1073	39.748	1154	39.748	479	39.748	1181	39.748	1164	39.748	588
39.7678	1148	39.7678	1172	39.7678	531	39.7678	1211	39.7678	1170	39.7678	568
39.7875	1051	39.7875	1172	39.7875	540	39.7875	1228	39.7875	1168	39.7875	557
39.8073	1103	39.8073	1129	39.8073	487	39.8073	1260	39.8073	1132	39.8073	565
39.827	1131	39.827	1134	39.827	516	39.827	1271	39.827	1168	39.827	544
39.8468	1146	39.8468	1148	39.8468	517	39.8468	1224	39.8468	1191	39.8468	593
39.8666	1106	39.8666	1112	39.8666	497	39.8666	1265	39.8666	1096	39.8666	503
39.8863	1067	39.8863	1163	39.8863	563	39.8863	1210	39.8863	1191	39.8863	575
39.9061	1120	39.9061	1206	39.9061	500	39.9061	1210	39.9061	1209	39.9061	562
39.9258	1094	39.9258	1130	39.9258	476	39.9258	1202	39.9258	1152	39.9258	527
39.9456	1062	39.9456	1168	39.9456	500	39.9456	1204	39.9456	1186	39.9456	541
39.9653	1069	39.9653	1137	39.9653	467	39.9653	1204	39.9653	1199	39.9653	524
39.9851	1103	39.9851	1191	39.9851	495	39.9851	1135	39.9851	1137	39.9851	583
40.0049	1103	40.0049	1258	40.0049	499	40.0049	1231	40.0049	1126	40.0049	555
40.0246	1125	40.0246	1130	40.0246	539	40.0246	1205	40.0246	1118	40.0246	567
40.0444	1099	40.0444	1179	40.0444	505	40.0444	1226	40.0444	1101	40.0444	558
40.0641	1067	40.0641	1155	40.0641	515	40.0641	1226	40.0641	1156	40.0641	521
40.0839	1079	40.0839	1166	40.0839	506	40.0839	1201	40.0839	1152	40.0839	544
40.1036	1118	40.1036	1132	40.1036	490	40.1036	1229	40.1036	1104	40.1036	541
40.1234	1042	40.1234	1133	40.1234	520	40.1234	1244	40.1234	1127	40.1234	553
40.1432	1112	40.1432	1162	40.1432	499	40.1432	1127	40.1432	1183	40.1432	561
40.1629	1023	40.1629	1226	40.1629	485	40.1629	1160	40.1629	1085	40.1629	536
40.1827	1061	40.1827	1103	40.1827	517	40.1827	1245	40.1827	1140	40.1827	545
40.2024	1081	40.2024	1139	40.2024	513	40.2024	1165	40.2024	1217	40.2024	564
40.2222	1043	40.2222	1220	40.2222	470	40.2222	1225	40.2222	1162	40.2222	552
40.2419	1104	40.2419	1187	40.2419	497	40.2419	1139	40.2419	1146	40.2419	569
40.2617	1077	40.2617	1164	40.2617	479	40.2617	1239	40.2617	1157	40.2617	537
40.2815	1072	40.2815	1093	40.2815	552	40.2815	1143	40.2815	1172	40.2815	558
40.3012	1068	40.3012	1171	40.3012	502	40.3012	1200	40.3012	1142	40.3012	582
40.321	1105	40.321	1112	40.321	513	40.321	1197	40.321	1114	40.321	508
40.3407	1115	40.3407	1138	40.3407	527	40.3407	1190	40.3407	1186	40.3407	538
40.3605	1074	40.3605	1128	40.3605	503	40.3605	1193	40.3605	1113	40.3605	587
40.3802	1129	40.3802	1180	40.3802	491	40.3802	1206	40.3802	1157	40.3802	566
40.4	1079	40.4	1190	40.4	533	40.4	1125	40.4	1133	40.4	564
40.4198	1073	40.4198	1126	40.4198	515	40.4198	1147	40.4198	1146	40.4198	509
40.4395	1055	40.4395	1065	40.4395	545	40.4395	1182	40.4395	1094	40.4395	496
40.4593	1056	40.4593	1129	40.4593	539	40.4593	1257	40.4593	1108	40.4593	561
40.479	1106	40.479	1154	40.479	503	40.479	1161	40.479	1091	40.479	579
40.4988	1102	40.4988	1069	40.4988	477	40.4988	1227	40.4988	1160	40.4988	576
40.5185	1107	40.5185	1151	40.5185	542	40.5185	1237	40.5185	1096	40.5185	539
40.5383	1049	40.5383	1125	40.5383	540	40.5383	1178	40.5383	1119	40.5383	572
40.5581	1074	40.5581	1118	40.5581	481	40.5581	1226	40.5581	1110	40.5581	553
40.5778	1135	40.5778	1183	40.5778	503	40.5778	1227	40.5778	1142	40.5778	547
40.5976	1133	40.5976	1120	40.5976	499	40.5976	1202	40.5976	1104	40.5976	547
40.6173	1116	40.6173	1154	40.6173	473	40.6173	1147	40.6173	1141	40.6173	503
40.6371	1140	40.6371	1135	40.6371	517	40.6371	1146	40.6371	1140	40.6371	543
40.6568	1062	40.6568	1113	40.6568	462	40.6568	1119	40.6568	1128	40.6568	512
40.6766	1119	40.6766	1167	40.6766	493	40.6766	1189	40.6766	1153	40.6766	567
40.6964	1064	40.6964	1104	40.6964	490	40.6964	1127	40.6964	1208	40.6964	546
40.7161	1103	40.7161	1116	40.7161	515	40.7161	1160	40.7161	1170	40.7161	557
40.7359	1028	40.7359	1172	40.7359	505	40.7359	1207	40.7359	1124	40.7359	572
40.7556	1098	40.7556	1129	40.7556	510	40.7556	1205	40.7556	1137	40.7556	547
40.7754	1090	40.7754	1116	40.7754	491	40.7754	1183	40.7754	1116	40.7754	546
40.7951	1064	40.7951	1085	40.7951	493	40.7951	1113	40.7951	1162	40.7951	551
40.8149	1069	40.8149	1120	40.8149	484	40.8149	1177	40.8149	1106	40.8149	515
40.8347	1097	40.8347	1149	40.8347	494	40.8347	1177	40.8347	1087	40.8347	525
40.8544	1062	40.8544	1069	40.8544	478	40.8544	1102	40.8544	1163	40.8544	535
40.8742	1067	40.8742	1161	40.8742	478	40.8742	1218	40.8742	1131	40.8742	554
40.8939	1046	40.8939	1146	40.8939	481	40.8939	1210	40.8939	1100	40.8939	541
40.9137	1088	40.9137	1206	40.9137	490	40.9137	1135	40.9137	1100	40.9137	510
40.9334	1114	40.9334	1188	40.9334	501	40.9334	1193	40.9334	1162	40.9334	512
40.9532	1082	40.9532	1130	40.9532	444	40.9532	1128	40.9532	1099	40.9532	557
40.973	1040	40.973	1129	40.973	439	40.973	1196	40.973	1109	40.973	577
40.9927	1078	40.9927	1156	40.9927	534	40.9927	1149	40.9927	1155	40.9927	521
41.0125	1081	41.0125	1141	41.0125	507	41.0125	1132	41.0125	1091	41.0125	496
41.0322	1053	41.0322	1072	41.0322	549	41.0322	1184	41.0322	1145	41.0322	536
41.052	1070	41.052	1148	41.052	493	41.052	1116	41.052	1097	41.052	577
41.0717	1072	41.0717	1104	41.0717	507	41.0717	1198	41.0717	1119	41.0717	507
41.0915	1109	41.0915	1073	41.0915	482	41.0915	1128	41.0915	1091	41.0915	536
41.1113	1098	41.1113	1174	41.1113	493	41.1113	1131	41.1113	1119	41.1113	554
41.131	1075	41.131	1143	41.131	495	41.131	1201	41.131	1110	41.131	547
41.1508	996	41.1508	1054	41.1508	466	41.1508	1149	41.1508	1144	41.1508	508
41.1705	1070	41.1705	1139	41.1705	480	41.1705	1153	41.1705	1085	41.1705	534
41.1903	1095	41.1903	1125	41.1903	497	41.1903	1195	41.1903	1114	41.1903	561
41.21	1102	41.21	1096	41.21	496	41.21	1187	41.21	1097	41.21	534
41.2298	1010	41.2298	1130	41.2298	469	41.2298	1156	41.2298	1115	41.2298	537
41.2496	1038	41.2496	1127	41.2496	444	41.2496	1185	41.2496	1102	41.2496	510
41.2693	1031	41.2693	1162	41.2693	511	41.2693	1175	41.2693	1045	41.2693	519
41.2891	1066	41.2891	1149	41.2891	504	41.2891	1145	41.2891	1181	41.2891	563
41.3088	1091	41.3088	1160	41.3088	508	41.3088	1205	41.3088	1108	41.3088	543
41.3286	1047	41.3286	1102	41.3286	506	41.3286	1145	41.3286	1066	41.3286	514
41.3483	1080	41.3483	1137	41.3483	499	41.3483	1185	41.3483	1152	41.3483	547
41.3681	1092	41.3681	1122	41.3681	501	41.3681	1151	41.3681	1118	41.3681	541
41.3879	1088	41.3879	1111	41.3879	479	41.3879	1203	41.3879	1049	41.3879	521
41.4076	1068	41.4076	1103	41.4076	485	41.4076	1175	41.4076	1098	41.4076	511
41.4274	1033	41.4274	1163	41.4274	528	41.4274	1160	41.4274	1106	41.4274	570
41.4471	1144	41.4471	1159	41.4471	512	41.4471	1167	41.4471	1051	41.4471	564
41.4669	1016	41.4669	1196	41.4669	473	41.4669	1135	41.4669	1086	41.4669	552
41.4866	1054	41.4866	1214	41.4866	512	41.4866	1197	41.4866	1133	41.4866	521
41.5064	1068	41.5064	1158	41.5064	495	41.5064	1173	41.5064	1085	41.5064	526
41.5262	1009	41.5262	1185	41.5262	497	41.5262	1155	41.5262	1099	41.5262	522
41.5459	1037	41.5459	1143	41.5459	500	41.5459	1204	41.5459	1119	41.5459	537
41.5657	1067	41.5657	1111	41.5657	522	41.5657	1173	41.5657	1101	41.5657	517
41.5854	1059	41.5854	1091	41.5854	499	41.5854	1195	41.5854	1118	41.5854	546
41.6052	1077	41.6052	1101	41.6052	497	41.6052	1132	41.6052	1089	41.6052	571
41.6249	1037	41.6249	1171	41.6249	495	41.6249	1190	41.6249	1166	41.6249	548
41.6447	1048	41.6447	1144	41.6447	509	41.6447	1174	41.6447	1211	41.6447	529
41.6644	962	41.6644	1152	41.6644	484	41.6644	1142	41.6644	1147	41.6644	494
41.6842	1042	41.6842	1141	41.6842	472	41.6842	1192	41.6842	1153	41.6842	529
41.704	1028	41.704	1140	41.704	476	41.704	1151	41.704	1146	41.704	567
41.7237	1072	41.7237	1160	41.7237	521	41.7237	1210	41.7237	1139	41.7237	571
41.7435	1027	41.7435	1157	41.7435	502	41.7435	1157	41.7435	1117	41.7435	536
41.7632	1033	41.7632	1130	41.7632	496	41.7632	1120	41.7632	1141	41.7632	512
41.783	1090	41.783	1181	41.783	477	41.783	1126	41.783	1148	41.783	552
41.8027	1041	41.8027	1136	41.8027	452	41.8027	1165	41.8027	1132	41.8027	541
41.8225	996	41.8225	1104	41.8225	498	41.8225	1148	41.8225	1119	41.8225	575
41.8423	1065	41.8423	1131	41.8423	481	41.8423	1129	41.8423	1087	41.8423	518
41.862	1031	41.862	1076	41.862	502	41.862	1195	41.862	1109	41.862	593
41.8818	1080	41.8818	1135	41.8818	502	41.8818	1213	41.8818	1113	41.8818	536
41.9015	1056	41.9015	1160	41.9015	479	41.9015	1183	41.9015	1142	41.9015	568
41.9213	1089	41.9213	1157	41.9213	528	41.9213	1149	41.9213	1084	41.9213	530
41.941	1103	41.941	1133	41.941	468	41.941	1151	41.941	1077	41.941	530
41.9608	1045	41.9608	1114	41.9608	462	41.9608	1204	41.9608	1073	41.9608	561
41.9806	1018	41.9806	1123	41.9806	478	41.9806	1177	41.9806	1104	41.9806	535
42.0003	1090	42.0003	1108	42.0003	507	42.0003	1138	42.0003	1129	42.0003	516
42.0201	1009	42.0201	1119	42.0201	473	42.0201	1177	42.0201	1082	42.0201	507
42.0398	1073	42.0398	1115	42.0398	494	42.0398	1129	42.0398	1112	42.0398	558
42.0596	1065	42.0596	1172	42.0596	539	42.0596	1116	42.0596	1100	42.0596	535
42.0793	1057	42.0793	1137	42.0793	476	42.0793	1212	42.0793	1079	42.0793	520
42.0991	1059	42.0991	1136	42.0991	500	42.0991	1145	42.0991	1146	42.0991	493
42.1189	1091	42.1189	1116	42.1189	547	42.1189	1189	42.1189	1094	42.1189	528
42.1386	1127	42.1386	1094	42.1386	486	42.1386	1168	42.1386	1133	42.1386	519
42.1584	1116	42.1584	1132	42.1584	477	42.1584	1162	42.1584	1092	42.1584	511
42.1781	1087	42.1781	1125	42.1781	501	42.1781	1185	42.1781	1145	42.1781	566
42.1979	1117	42.1979	1158	42.1979	501	42.1979	1220	42.1979	1140	42.1979	508
42.2176	1093	42.2176	1159	42.2176	479	42.2176	1181	42.2176	1125	42.2176	533
42.2374	1104	42.2374	1106	42.2374	500	42.2374	1179	42.2374	1111	42.2374	531
42.2572	1051	42.2572	1150	42.2572	493	42.2572	1205	42.2572	1126	42.2572	512
42.2769	1044	42.2769	1101	42.2769	493	42.2769	1163	42.2769	1119	42.2769	548
42.2967	1089	42.2967	1085	42.2967	466	42.2967	1139	42.2967	1140	42.2967	487
42.3164	1108	42.3164	1074	42.3164	491	42.3164	1121	42.3164	1100	42.3164	497
42.3362	1028	42.3362	1150	42.3362	474	42.3362	1178	42.3362	1125	42.3362	540
42.3559	1095	42.3559	1148	42.3559	508	42.3559	1161	42.3559	1130	42.3559	486
42.3757	1037	42.3757	1159	42.3757	502	42.3757	1137	42.3757	1103	42.3757	519
42.3955	1066	42.3955	1146	42.3955	471	42.3955	1172	42.3955	1083	42.3955	516
42.4152	1109	42.4152	1167	42.4152	506	42.4152	1180	42.4152	1115	42.4152	501
42.435	1076	42.435	1128	42.435	477	42.435	1164	42.435	1109	42.435	521
42.4547	1028	42.4547	1121	42.4547	483	42.4547	1158	42.4547	1081	42.4547	527
42.4745	1084	42.4745	1142	42.4745	469	42.4745	1130	42.4745	1152	42.4745	491
[truncated: 381 more rows]
